# Supplementary material for: Polymorphic pseudogenes in the human genome - a comprehensive assessment
Source: Hum Genet. 2024 Nov 2;143(12):1465–79. doi: 10.1007/s00439-024-02715-9 (PMC11576641; doi:10.1007/s00439-024-02715-9)
Supplement: Supplementary file 1 — Supplementary Material 1 [file 439_2024_2715_MOESM1_ESM.xlsx]

## Sheet: Recent paralogues
Additional table 7
Target Symbol	Paralogue symbol	Gene	Target gene	Species preceding duplication	Species after duplication	Persistent ID	Target persistent ID	Taxon preceding duplication	Taxon after duplication
ABCA10	ABCA9	HUMAN|HGNC=30|UniProtKB=Q8WWZ4	HUMAN|HGNC=39|UniProtKB=Q8IUA7	Theria	Eutheria	PTN002499149	PTN002499153	32525	9347			Human Specific Duplicates
ABCA10	ABCA6	HUMAN|HGNC=30|UniProtKB=Q8WWZ4	HUMAN|HGNC=36|UniProtKB=Q8N139	Theria	Eutheria	PTN002499149	PTN002499152	32525	9347
ABCA10	ABCA8	HUMAN|HGNC=30|UniProtKB=Q8WWZ4	HUMAN|HGNC=38|UniProtKB=O94911	Theria	Eutheria	PTN002499149	PTN002499154	32525	9347
ABCA10	ABCA5	HUMAN|HGNC=30|UniProtKB=Q8WWZ4	HUMAN|HGNC=35|UniProtKB=Q8WWZ7	Euteleostomi	Tetrapoda	PTN002499149	PTN002499155	117571	32523
ABO	GBGT1	HUMAN|HGNC=79|UniProtKB=P16442	HUMAN|HGNC=20460|UniProtKB=Q8N5D6	Euteleostomi	Tetrapoda	PTN002470895	PTN002470896	117571	32523
ABO	GLT6D1	HUMAN|HGNC=79|UniProtKB=P16442	HUMAN|HGNC=23671|UniProtKB=Q7Z4J2	ND	Euteleostomi	PTN002470895	PTN002470898	No info...	117571
ABO	A3GALT2	HUMAN|HGNC=79|UniProtKB=P16442	HUMAN|HGNC=30005|UniProtKB=U3KPV4	ND	Euteleostomi	PTN002470895	PTN002470899	No info...	117571
ACSM2A	ACSM1	HUMAN|HGNC=32017|UniProtKB=Q08AH3	HUMAN|HGNC=18049|UniProtKB=Q08AH1	Tetrapoda	Amniota	PTN002535898	PTN002535901	32523	32524
ACSM2A	ACSM4	HUMAN|HGNC=32017|UniProtKB=Q08AH3	HUMAN|HGNC=32016|UniProtKB=P0C7M7	Tetrapoda	Amniota	PTN002535898	PTN002535902	32523	32524
ACSM2A	ACSM5	HUMAN|HGNC=32017|UniProtKB=Q08AH3	HUMAN|HGNC=26060|UniProtKB=Q6NUN0	Tetrapoda	Amniota	PTN002535898	PTN002535908	32523	32524
ACSM2A	ACSM6	HUMAN|HGNC=32017|UniProtKB=Q08AH3	HUMAN|HGNC=31665|UniProtKB=Q6P461	Amniota	Mammalia	PTN002535898	PTN002535905	32524	40674
ACSM2A	ACSM2B	HUMAN|HGNC=32017|UniProtKB=Q08AH3	HUMAN|HGNC=30931|UniProtKB=Q68CK6	Homininae	Homo-Pan	PTN002535898	PTN002535897	207598	-1
ACSM2A	ACSM3	HUMAN|HGNC=32017|UniProtKB=Q08AH3	HUMAN|HGNC=10522|UniProtKB=Q53FZ2	Mammalia	Theria	PTN002535898	PTN002535911	40674	32525
ACTN3	ACTN2	HUMAN|HGNC=165|UniProtKB=Q08043	HUMAN|HGNC=164|UniProtKB=P35609	Craniata-Tunicata	Euteleostomi	PTN002539719	PTN002539720	-1	117571
ACTN3	ACTN4	HUMAN|HGNC=165|UniProtKB=Q08043	HUMAN|HGNC=166|UniProtKB=O43707	Craniata-Tunicata	Euteleostomi	PTN002539719	PTN002539722	-1	117571
ACTN3	ACTN1	HUMAN|HGNC=165|UniProtKB=Q08043	HUMAN|HGNC=163|UniProtKB=P12814	Craniata-Tunicata	Euteleostomi	PTN002539719	PTN002539723	-1	117571
ADAM2	ADAM30	HUMAN|HGNC=198|UniProtKB=Q99965	HUMAN|HGNC=208|UniProtKB=Q9UKF2	Tetrapoda	Amniota	PTN002484329	PTN002484340	32523	32524
ADAM2	ADAM29	HUMAN|HGNC=198|UniProtKB=Q99965	HUMAN|HGNC=207|UniProtKB=Q9UKF5	Tetrapoda	Amniota	PTN002484329	PTN002484332	32523	32524
ADAM2	ADAM21	HUMAN|HGNC=198|UniProtKB=Q99965	HUMAN|HGNC=200|UniProtKB=Q9UKJ8	Tetrapoda	Amniota	PTN002484329	PTN002484333	32523	32524
ADAM2	ADAM20	HUMAN|HGNC=198|UniProtKB=Q99965	HUMAN|HGNC=199|UniProtKB=O43506	Tetrapoda	Amniota	PTN002484329	PTN002484335	32523	32524
ADAM2	ADAM32	HUMAN|HGNC=198|UniProtKB=Q99965	HUMAN|HGNC=15479|UniProtKB=Q8TC27	Amniota	Mammalia	PTN002484329	PTN002484322	32524	40674
ADAM2	ADAM18	HUMAN|HGNC=198|UniProtKB=Q99965	HUMAN|HGNC=196|UniProtKB=Q9Y3Q7	Amniota	Mammalia	PTN002484329	PTN002484327	32524	40674
ADAM2	ADAM9	HUMAN|HGNC=198|UniProtKB=Q99965	HUMAN|HGNC=216|UniProtKB=Q13443	Tetrapoda	Amniota	PTN002484329	PTN002484345	32523	32524
ADAM2	ADAM15	HUMAN|HGNC=198|UniProtKB=Q99965	HUMAN|HGNC=193|UniProtKB=Q13444	Craniata-Tunicata	Euteleostomi	PTN002484329	PTN002484294	-1	117571
ADAM2	ADAM33	HUMAN|HGNC=198|UniProtKB=Q99965	HUMAN|HGNC=15478|UniProtKB=Q9BZ11	Craniata-Tunicata	Euteleostomi	PTN002484329	PTN002484302	-1	117571
ADAM2	ADAM19	HUMAN|HGNC=198|UniProtKB=Q99965	HUMAN|HGNC=197|UniProtKB=Q9H013	Craniata-Tunicata	Euteleostomi	PTN002484329	PTN002484303	-1	117571
ADAM2	ADAM8	HUMAN|HGNC=198|UniProtKB=Q99965	HUMAN|HGNC=215|UniProtKB=P78325	Craniata-Tunicata	Euteleostomi	PTN002484329	PTN002484301	-1	117571
ADAM2	ADAMDEC1	HUMAN|HGNC=198|UniProtKB=Q99965	HUMAN|HGNC=16299|UniProtKB=O15204	Craniata-Tunicata	Euteleostomi	PTN002484329	PTN002484304	-1	117571
ADAM2	ADAM7	HUMAN|HGNC=198|UniProtKB=Q99965	HUMAN|HGNC=214|UniProtKB=Q9H2U9	Craniata-Tunicata	Euteleostomi	PTN002484329	PTN002484307	-1	117571
ADAM2	ADAM28	HUMAN|HGNC=198|UniProtKB=Q99965	HUMAN|HGNC=206|UniProtKB=Q9UKQ2	Craniata-Tunicata	Euteleostomi	PTN002484329	PTN002484308	-1	117571
ADAM2	ADAM12	HUMAN|HGNC=198|UniProtKB=Q99965	HUMAN|HGNC=190|UniProtKB=O43184	Craniata-Tunicata	Euteleostomi	PTN002484329	PTN002484312	-1	117571
AGAP6	AGAP2	HUMAN|HGNC=23466|UniProtKB=Q5VW22	HUMAN|HGNC=16921|UniProtKB=Q99490	Craniata-Tunicata	Euteleostomi	PTN002509062	PTN002509059	-1	117571
AGAP6	AGAP3	HUMAN|HGNC=23466|UniProtKB=Q5VW22	HUMAN|HGNC=16923|UniProtKB=Q96P47	Craniata-Tunicata	Euteleostomi	PTN002509062	PTN002509060	-1	117571
AGAP6	AGAP11	HUMAN|HGNC=23466|UniProtKB=Q5VW22	HUMAN|HGNC=29421|UniProtKB=Q8TF27	Homininae	Homo-Pan	PTN002509062	PTN002556251	207598	-1
AGAP6	AGAP4	HUMAN|HGNC=23466|UniProtKB=Q5VW22	HUMAN|HGNC=23459|UniProtKB=Q96P64	Homo-Pan	HUMAN	PTN002509062	PTN002509065	-1	9606
AGAP6	AGAP9	HUMAN|HGNC=23466|UniProtKB=Q5VW22	HUMAN|HGNC=23463|UniProtKB=Q5VTM2	Homo-Pan	HUMAN	PTN002509062	PTN002556250	-1	9606
AGAP6	AGAP7P	HUMAN|HGNC=23466|UniProtKB=Q5VW22	HUMAN|HGNC=23465|UniProtKB=Q5VUJ5	Homo-Pan	HUMAN	PTN002509062	PTN002509063	-1	9606
AGAP6	AGAP5	HUMAN|HGNC=23466|UniProtKB=Q5VW22	HUMAN|HGNC=23467|UniProtKB=A6NIR3	Homo-Pan	HUMAN	PTN002509062	PTN002509064	-1	9606
AGAP6	AGAP1	HUMAN|HGNC=23466|UniProtKB=Q5VW22	HUMAN|HGNC=16922|UniProtKB=Q9UPQ3	Euarchontoglires	Catarrhini	PTN002509062	PTN002509068	314146	9526
AKR1E2	AKR1C2	HUMAN|HGNC=23437|UniProtKB=Q96JD6	HUMAN|HGNC=385|UniProtKB=P52895	Craniata-Tunicata	Euteleostomi	PTN002482505	PTN002482513	-1	117571
AKR1E2	AKR1C1	HUMAN|HGNC=23437|UniProtKB=Q96JD6	HUMAN|HGNC=384|UniProtKB=Q04828	Craniata-Tunicata	Euteleostomi	PTN002482505	PTN002482514	-1	117571
AKR1E2	AKR1C3	HUMAN|HGNC=23437|UniProtKB=Q96JD6	HUMAN|HGNC=386|UniProtKB=P42330	Craniata-Tunicata	Euteleostomi	PTN002482505	PTN002482511	-1	117571
AKR1E2	AKR1C4	HUMAN|HGNC=23437|UniProtKB=Q96JD6	HUMAN|HGNC=387|UniProtKB=P17516	Craniata-Tunicata	Euteleostomi	PTN002482505	PTN002482510	-1	117571
AKR1E2	AKR1D1	HUMAN|HGNC=23437|UniProtKB=Q96JD6	HUMAN|HGNC=388|UniProtKB=P51857	Craniata-Tunicata	Euteleostomi	PTN002482505	PTN002482523	-1	117571
AKR1E2	AKR1A1	HUMAN|HGNC=23437|UniProtKB=Q96JD6	HUMAN|HGNC=380|UniProtKB=P14550	Craniata-Tunicata	Euteleostomi	PTN002482505	PTN002482496	-1	117571
AKR1E2	AKR1B15	HUMAN|HGNC=23437|UniProtKB=Q96JD6	HUMAN|HGNC=37281|UniProtKB=C9JRZ8	Mammalia	Theria	PTN002482505	PTN002482527	40674	32525
AKR1E2	AKR1B10	HUMAN|HGNC=23437|UniProtKB=Q96JD6	HUMAN|HGNC=382|UniProtKB=O60218	Mammalia	Theria	PTN002482505	PTN002482528	40674	32525
AKR1E2	AKR1B1	HUMAN|HGNC=23437|UniProtKB=Q96JD6	HUMAN|HGNC=381|UniProtKB=P15121	Mammalia	Theria	PTN002482505	PTN002482531	40674	32525
AKR7L	AKR7A3	HUMAN|HGNC=24056|UniProtKB=Q8NHP1	HUMAN|HGNC=390|UniProtKB=O95154	Homo-Pan	HUMAN	PTN002535978	PTN002535979	-1	9606
AKR7L	AKR7A2	HUMAN|HGNC=24056|UniProtKB=Q8NHP1	HUMAN|HGNC=389|UniProtKB=O43488	Eutheria	Euarchontoglires	PTN002535978	PTN002535980	9347	314146
ALG1L2	ALG1	HUMAN|HGNC=37258|UniProtKB=C9J202	HUMAN|HGNC=18294|UniProtKB=Q9BT22	Catarrhini	Homininae	PTN002490422	PTN002490424	9526	207598
ANKDD1B	ANKDD1A	HUMAN|HGNC=32525|UniProtKB=A6NHY2	HUMAN|HGNC=28002|UniProtKB=Q495B1	Tetrapoda	Amniota	PTN002516382	PTN002516383	32523	32524
ANKRD36	ANKRD7	HUMAN|HGNC=24079|UniProtKB=A6QL64	HUMAN|HGNC=18588|UniProtKB=Q92527	Mammalia	Theria	PTN002516637	PTN000651880	40674	32525
ANKRD36	ANKRD30B	HUMAN|HGNC=24079|UniProtKB=A6QL64	HUMAN|HGNC=24165|UniProtKB=Q9BXX2	Euarchontoglires	Catarrhini	PTN002516637	PTN002516456	314146	9526
ANKRD36	ANKRD30A	HUMAN|HGNC=24079|UniProtKB=A6QL64	HUMAN|HGNC=17234|UniProtKB=Q9BXX3	Euarchontoglires	Catarrhini	PTN002516637	PTN002516459	314146	9526
ANKRD36	ANKRD18A	HUMAN|HGNC=24079|UniProtKB=A6QL64	HUMAN|HGNC=23643|UniProtKB=Q8IVF6	Euarchontoglires	Catarrhini	PTN002516637	PTN002516452	314146	9526
ANKRD36	ANKRD18B	HUMAN|HGNC=24079|UniProtKB=A6QL64	HUMAN|HGNC=23644|UniProtKB=A2A2Z9	Euarchontoglires	Catarrhini	PTN002516637	PTN002516455	314146	9526
ANKRD36	ANKRD19P	HUMAN|HGNC=24079|UniProtKB=A6QL64	HUMAN|HGNC=22567|UniProtKB=Q9H560	Euarchontoglires	Catarrhini	PTN002516637	PTN002516454	314146	9526
ANKRD36	ANKRD20A1	HUMAN|HGNC=24079|UniProtKB=A6QL64	HUMAN|HGNC=23665|UniProtKB=Q5TYW2	Euarchontoglires	Catarrhini	PTN002516637	PTN002516462	314146	9526
ANKRD36	ANKRD20A4P	HUMAN|HGNC=24079|UniProtKB=A6QL64	HUMAN|HGNC=31982|UniProtKB=Q4UJ75	Euarchontoglires	Catarrhini	PTN002516637	PTN002516463	314146	9526
ANKRD36	ANKRD20A3P	HUMAN|HGNC=24079|UniProtKB=A6QL64	HUMAN|HGNC=31981|UniProtKB=Q5VUR7	Euarchontoglires	Catarrhini	PTN002516637	PTN002516466	314146	9526
ANKRD36	ANKRD20A8P	HUMAN|HGNC=24079|UniProtKB=A6QL64	HUMAN|HGNC=23666|UniProtKB=Q5CZ79	Euarchontoglires	Catarrhini	PTN002516637	PTN002516461	314146	9526
ANKRD36	ANKRD20A2P	HUMAN|HGNC=24079|UniProtKB=A6QL64	HUMAN|HGNC=31979|UniProtKB=Q5SQ80	Euarchontoglires	Catarrhini	PTN002516637	PTN002516464	314146	9526
ANKRD36	ANKRD36C	HUMAN|HGNC=24079|UniProtKB=A6QL64	HUMAN|HGNC=32946|UniProtKB=Q5JPF3	Homininae	Homo-Pan	PTN002516637	PTN002516638	207598	-1
ANKRD36	ANKRD36B	HUMAN|HGNC=24079|UniProtKB=A6QL64	HUMAN|HGNC=29333|UniProtKB=Q8N2N9	Homininae	HUMAN	PTN002516637	PTN002516636	207598	9606
ANKRD36	ANKRD62	HUMAN|HGNC=24079|UniProtKB=A6QL64	HUMAN|HGNC=35241|UniProtKB=A6NC57	Catarrhini	Homininae	PTN002516637	PTN002516469	9526	207598
ANKRD36	ANKRD26	HUMAN|HGNC=24079|UniProtKB=A6QL64	HUMAN|HGNC=29186|UniProtKB=Q9UPS8	Euarchontoglires	Catarrhini	PTN002516637	PTN002516473	314146	9526
APOL3	APOLD1	HUMAN|HGNC=14868|UniProtKB=O95236	HUMAN|HGNC=25268|UniProtKB=Q96LR9	Euteleostomi	Tetrapoda	PTN002493786	PTN002493781	117571	32523
APOL3	APOL6	HUMAN|HGNC=14868|UniProtKB=O95236	HUMAN|HGNC=14870|UniProtKB=Q9BWW8	Theria	Eutheria	PTN002493786	PTN002493782	32525	9347
APOL3	APOL5	HUMAN|HGNC=14868|UniProtKB=O95236	HUMAN|HGNC=14869|UniProtKB=Q9BWW9	Theria	Eutheria	PTN002493786	PTN002493783	32525	9347
APOL3	APOL1	HUMAN|HGNC=14868|UniProtKB=O95236	HUMAN|HGNC=618|UniProtKB=O14791	Euarchontoglires	Catarrhini	PTN002493786	PTN002493789	314146	9526
APOL3	APOL4	HUMAN|HGNC=14868|UniProtKB=O95236	HUMAN|HGNC=14867|UniProtKB=Q9BPW4	Catarrhini	Homininae	PTN002493786	PTN002493787	9526	207598
APOL3	APOL2	HUMAN|HGNC=14868|UniProtKB=O95236	HUMAN|HGNC=619|UniProtKB=Q9BQE5	Euarchontoglires	Catarrhini	PTN002493786	PTN002493790	314146	9526
ATP13A5	ATP13A4	HUMAN|HGNC=31789|UniProtKB=Q4VNC0	HUMAN|HGNC=25422|UniProtKB=Q4VNC1	Tetrapoda	Amniota	PTN002515575	PTN002515573	32523	32524
ATP13A5	ATP13A3	HUMAN|HGNC=31789|UniProtKB=Q4VNC0	HUMAN|HGNC=24113|UniProtKB=Q9H7F0	Euteleostomi	Tetrapoda	PTN002515575	PTN002515576	117571	32523
CASP12	CASP5	HUMAN|HGNC=19004|UniProtKB=Q6UXS9	HUMAN|HGNC=1506|UniProtKB=P51878	Theria	Eutheria	PTN002470817	PTN002470818	32525	9347
CASP12	CASP4	HUMAN|HGNC=19004|UniProtKB=Q6UXS9	HUMAN|HGNC=1505|UniProtKB=P49662	Theria	Eutheria	PTN002470817	PTN002470819	32525	9347
CASP12	CASP3	HUMAN|HGNC=19004|UniProtKB=Q6UXS9	HUMAN|HGNC=1504|UniProtKB=P42574	Chordata	Euteleostomi	PTN002470817	PTN002470796	7711	117571
CBY2	CBY3	HUMAN|HGNC=30720|UniProtKB=Q8NA61	HUMAN|HGNC=33278|UniProtKB=A6NI87	Tetrapoda	Amniota	PTN002502289	PTN002502290	32523	32524
CBY2	CCDC70	HUMAN|HGNC=30720|UniProtKB=Q8NA61	HUMAN|HGNC=25303|UniProtKB=Q6NSX1	Tetrapoda	Amniota	PTN002502289	PTN002502288	32523	32524
CBY2	CBY1	HUMAN|HGNC=30720|UniProtKB=Q8NA61	HUMAN|HGNC=1307|UniProtKB=Q9Y3M2	Tetrapoda	Amniota	PTN002502289	PTN002502291	32523	32524
CCR5	CXCR4	HUMAN|HGNC=1606|UniProtKB=P51681	HUMAN|HGNC=2561|UniProtKB=P61073	Craniata-Tunicata	Euteleostomi	PTN002471047	PTN002470993	-1	117571
CCR5	CCR7	HUMAN|HGNC=1606|UniProtKB=P51681	HUMAN|HGNC=1608|UniProtKB=P32248	Craniata-Tunicata	Euteleostomi	PTN002471047	PTN002471021	-1	117571
CCR5	ACKR2	HUMAN|HGNC=1606|UniProtKB=P51681	HUMAN|HGNC=1565|UniProtKB=O00590	Craniata-Tunicata	Euteleostomi	PTN002471047	PTN002471001	-1	117571
CCR5	CXCR1	HUMAN|HGNC=1606|UniProtKB=P51681	HUMAN|HGNC=6026|UniProtKB=P25024	Craniata-Tunicata	Euteleostomi	PTN002471047	PTN002471010	-1	117571
CCR5	CXCR2	HUMAN|HGNC=1606|UniProtKB=P51681	HUMAN|HGNC=6027|UniProtKB=P25025	Craniata-Tunicata	Euteleostomi	PTN002471047	PTN002471012	-1	117571
CCR5	CXCR5	HUMAN|HGNC=1606|UniProtKB=P51681	HUMAN|HGNC=1060|UniProtKB=P32302	Craniata-Tunicata	Euteleostomi	PTN002471047	PTN002471023	-1	117571
CCR5	CCR2	HUMAN|HGNC=1606|UniProtKB=P51681	HUMAN|HGNC=1603|UniProtKB=P41597	Theria	Eutheria	PTN002471047	PTN002471046	32525	9347
CCR5	CXCR6	HUMAN|HGNC=1606|UniProtKB=P51681	HUMAN|HGNC=16647|UniProtKB=O00574	Craniata-Tunicata	Euteleostomi	PTN002471047	PTN002470989	-1	117571
CCR5	CCR9	HUMAN|HGNC=1606|UniProtKB=P51681	HUMAN|HGNC=1610|UniProtKB=P51686	Craniata-Tunicata	Euteleostomi	PTN002471047	PTN002470988	-1	117571
CCR5	CCR10	HUMAN|HGNC=1606|UniProtKB=P51681	HUMAN|HGNC=4474|UniProtKB=P46092	Craniata-Tunicata	Euteleostomi	PTN002471047	PTN002471024	-1	117571
CCR5	CCR6	HUMAN|HGNC=1606|UniProtKB=P51681	HUMAN|HGNC=1607|UniProtKB=P51684	Craniata-Tunicata	Euteleostomi	PTN002471047	PTN002470990	-1	117571
CCR5	CCR1	HUMAN|HGNC=1606|UniProtKB=P51681	HUMAN|HGNC=1602|UniProtKB=P32246	Craniata-Tunicata	Euteleostomi	PTN002471047	PTN002471040	-1	117571
CCR5	CCRL2	HUMAN|HGNC=1606|UniProtKB=P51681	HUMAN|HGNC=1612|UniProtKB=O00421	Craniata-Tunicata	Euteleostomi	PTN002471047	PTN002471039	-1	117571
CCR5	CCR3	HUMAN|HGNC=1606|UniProtKB=P51681	HUMAN|HGNC=1604|UniProtKB=P51677	Craniata-Tunicata	Euteleostomi	PTN002471047	PTN002471043	-1	117571
CCR5	XCR1	HUMAN|HGNC=1606|UniProtKB=P51681	HUMAN|HGNC=1625|UniProtKB=P46094	Craniata-Tunicata	Euteleostomi	PTN002471047	PTN002471017	-1	117571
CCR5	ACKR3	HUMAN|HGNC=1606|UniProtKB=P51681	HUMAN|HGNC=23692|UniProtKB=P25106	Craniata-Tunicata	Euteleostomi	PTN002471047	PTN002551477	-1	117571
CCR5	CX3CR1	HUMAN|HGNC=1606|UniProtKB=P51681	HUMAN|HGNC=2558|UniProtKB=P49238	Craniata-Tunicata	Euteleostomi	PTN002471047	PTN002470998	-1	117571
CCR5	CCR8	HUMAN|HGNC=1606|UniProtKB=P51681	HUMAN|HGNC=1609|UniProtKB=P51685	Craniata-Tunicata	Euteleostomi	PTN002471047	PTN002471002	-1	117571
CCR5	CCR4	HUMAN|HGNC=1606|UniProtKB=P51681	HUMAN|HGNC=1605|UniProtKB=P51679	Craniata-Tunicata	Euteleostomi	PTN002471047	PTN002471003	-1	117571
CCR5	ACKR4	HUMAN|HGNC=1606|UniProtKB=P51681	HUMAN|HGNC=1611|UniProtKB=Q9NPB9	Craniata-Tunicata	Euteleostomi	PTN002471047	PTN002470994	-1	117571
CCR5	CXCR3	HUMAN|HGNC=1606|UniProtKB=P51681	HUMAN|HGNC=4540|UniProtKB=P49682	Craniata-Tunicata	Euteleostomi	PTN002471047	PTN002471027	-1	117571
CD200R1L	CD200R1	HUMAN|HGNC=24665|UniProtKB=Q6Q8B3	HUMAN|HGNC=24235|UniProtKB=Q8TD46	Euarchontoglires	Catarrhini	PTN002502051	PTN002502052	314146	9526
CD300H	FCMR	HUMAN|HGNC=52292|UniProtKB=A0A0K2S4Q6	HUMAN|HGNC=14315|UniProtKB=O60667	Euteleostomi	Tetrapoda	PTN004315071	PTN002484001	117571	32523
CD300H	FCAMR	HUMAN|HGNC=52292|UniProtKB=A0A0K2S4Q6	HUMAN|HGNC=24692|UniProtKB=Q8WWV6	Euteleostomi	Tetrapoda	PTN004315071	PTN002483999	117571	32523
CD300H	PIGR	HUMAN|HGNC=52292|UniProtKB=A0A0K2S4Q6	HUMAN|HGNC=8968|UniProtKB=P01833	Euteleostomi	Tetrapoda	PTN004315071	PTN002484002	117571	32523
CD300H	TREM2	HUMAN|HGNC=52292|UniProtKB=A0A0K2S4Q6	HUMAN|HGNC=17761|UniProtKB=Q9NZC2	Amniota	Mammalia	PTN004315071	PTN002484019	32524	40674
CD300H	CD300E	HUMAN|HGNC=52292|UniProtKB=A0A0K2S4Q6	HUMAN|HGNC=28874|UniProtKB=Q496F6	Amniota	Mammalia	PTN004315071	PTN002484013	32524	40674
CD300H	CD300A	HUMAN|HGNC=52292|UniProtKB=A0A0K2S4Q6	HUMAN|HGNC=19319|UniProtKB=Q9UGN4	Amniota	Mammalia	PTN004315071	PTN002484021	32524	40674
CD300H	CD300C	HUMAN|HGNC=52292|UniProtKB=A0A0K2S4Q6	HUMAN|HGNC=19320|UniProtKB=Q08708	Amniota	Mammalia	PTN004315071	PTN002484022	32524	40674
CD300H	CD300LD	HUMAN|HGNC=52292|UniProtKB=A0A0K2S4Q6	HUMAN|HGNC=16848|UniProtKB=Q6UXZ3	Amniota	Mammalia	PTN004315071	PTN002484026	32524	40674
CD300H	CD300LF	HUMAN|HGNC=52292|UniProtKB=A0A0K2S4Q6	HUMAN|HGNC=29883|UniProtKB=Q8TDQ1	Amniota	Mammalia	PTN004315071	PTN002484027	32524	40674
CD300H	CD300LB	HUMAN|HGNC=52292|UniProtKB=A0A0K2S4Q6	HUMAN|HGNC=30811|UniProtKB=A8K4G0	Amniota	Mammalia	PTN004315071	PTN002484025	32524	40674
CD300H	TREML1	HUMAN|HGNC=52292|UniProtKB=A0A0K2S4Q6	HUMAN|HGNC=20434|UniProtKB=Q86YW5	Amniota	Mammalia	PTN004315071	PTN002484016	32524	40674
CD300H	CD300LG	HUMAN|HGNC=52292|UniProtKB=A0A0K2S4Q6	HUMAN|HGNC=30455|UniProtKB=Q6UXG3	Mammalia	Theria	PTN004315071	PTN002484020	40674	32525
CD300H	TMIGD3	HUMAN|HGNC=52292|UniProtKB=A0A0K2S4Q6	HUMAN|HGNC=51375|UniProtKB=P0DMS9	Eutheria	Euarchontoglires	PTN004315071	PTN002484007	9347	314146
CELA1	CELA2A	HUMAN|HGNC=3308|UniProtKB=Q9UNI1	HUMAN|HGNC=24609|UniProtKB=P08217	Eumetazoa	Euteleostomi	PTN002517801	PTN002517797	6072	117571
CELA1	CELA2B	HUMAN|HGNC=3308|UniProtKB=Q9UNI1	HUMAN|HGNC=29995|UniProtKB=P08218	Eumetazoa	Euteleostomi	PTN002517801	PTN002517796	6072	117571
CELA1	CELA3A	HUMAN|HGNC=3308|UniProtKB=Q9UNI1	HUMAN|HGNC=15944|UniProtKB=P09093	Eumetazoa	Euteleostomi	PTN002517801	PTN002517792	6072	117571
CELA1	CELA3B	HUMAN|HGNC=3308|UniProtKB=Q9UNI1	HUMAN|HGNC=15945|UniProtKB=P08861	Eumetazoa	Euteleostomi	PTN002517801	PTN002517793	6072	117571
CELA1	PRTN3	HUMAN|HGNC=3308|UniProtKB=Q9UNI1	HUMAN|HGNC=9495|UniProtKB=P24158	Eumetazoa	Euteleostomi	PTN002517801	PTN002517799	6072	117571
CELA1	ELANE	HUMAN|HGNC=3308|UniProtKB=Q9UNI1	HUMAN|HGNC=3309|UniProtKB=P08246	Eumetazoa	Euteleostomi	PTN002517801	PTN002517800	6072	117571
CFHR1	CFHR5	HUMAN|HGNC=4888|UniProtKB=Q03591	HUMAN|HGNC=24668|UniProtKB=Q9BXR6	Theria	Eutheria	PTN002499767	PTN002499763	32525	9347
CFHR1	CFHR4	HUMAN|HGNC=4888|UniProtKB=Q03591	HUMAN|HGNC=16979|UniProtKB=Q92496	Euarchontoglires	Homininae	PTN002499767	PTN002909303	314146	207598
CFHR1	CFH	HUMAN|HGNC=4888|UniProtKB=Q03591	HUMAN|HGNC=4883|UniProtKB=P08603	Theria	Eutheria	PTN002499767	PTN002499770	32525	9347
CFHR1	F13B	HUMAN|HGNC=4888|UniProtKB=Q03591	HUMAN|HGNC=3534|UniProtKB=P05160	Tetrapoda	Amniota	PTN002499767	PTN002499773	32523	32524
CHRFAM7A	CHRNA7	HUMAN|HGNC=15781|UniProtKB=Q494W8	HUMAN|Ensembl=ENSG00000282088.3|UniProtKB=A0A1W2PN81	Homo-Pan	HUMAN	PTN002498507	PTN004502722	-1	9606
CHRFAM7A	CHRNA7	HUMAN|HGNC=15781|UniProtKB=Q494W8	HUMAN|HGNC=1960|UniProtKB=P36544	Homo-Pan	HUMAN	PTN002498507	PTN002498508	-1	9606
CNTNAP3B	CNTNAP5	HUMAN|HGNC=32035|UniProtKB=Q96NU0	HUMAN|HGNC=18748|UniProtKB=Q8WYK1	Deuterostomia	Euteleostomi	PTN002538597	PTN002538589	33511	117571
CNTNAP3B	CNTNAP2	HUMAN|HGNC=32035|UniProtKB=Q96NU0	HUMAN|HGNC=13830|UniProtKB=Q9UHC6	Deuterostomia	Euteleostomi	PTN002538597	PTN002538620	33511	117571
CNTNAP3B	CNTNAP1	HUMAN|HGNC=32035|UniProtKB=Q96NU0	HUMAN|HGNC=8011|UniProtKB=P78357	Deuterostomia	Euteleostomi	PTN002538597	PTN002538606	33511	117571
CNTNAP3B	CNTNAP3	HUMAN|HGNC=32035|UniProtKB=Q96NU0	HUMAN|HGNC=13834|UniProtKB=Q9BZ76	Homo-Pan	HUMAN	PTN002538597	PTN002538596	-1	9606
CNTNAP3B	CNTNAP4	HUMAN|HGNC=32035|UniProtKB=Q96NU0	HUMAN|HGNC=18747|UniProtKB=Q9C0A0	Theria	Eutheria	PTN002538597	PTN002538600	32525	9347
COL16A1	COL13A1	HUMAN|HGNC=2193|UniProtKB=Q07092	HUMAN|HGNC=2190|UniProtKB=Q5TAT6	Bilateria	Euteleostomi	PTN002513070	PTN002553278	33213	117571
COL16A1	COL27A1	HUMAN|HGNC=2193|UniProtKB=Q07092	HUMAN|HGNC=22986|UniProtKB=Q8IZC6	Bilateria	Euteleostomi	PTN002513070	PTN002513112	33213	117571
COL16A1	COL4A3	HUMAN|HGNC=2193|UniProtKB=Q07092	HUMAN|HGNC=2204|UniProtKB=Q01955	Bilateria	Euteleostomi	PTN002513070	PTN000614385	33213	117571
COL16A1	COL4A5	HUMAN|HGNC=2193|UniProtKB=Q07092	HUMAN|HGNC=2207|UniProtKB=P29400	Bilateria	Euteleostomi	PTN002513070	PTN002513096	33213	117571
COL16A1	COL4A1	HUMAN|HGNC=2193|UniProtKB=Q07092	HUMAN|HGNC=2202|UniProtKB=P02462	Bilateria	Euteleostomi	PTN002513070	PTN002513090	33213	117571
COL6A5	COL6A6	HUMAN|HGNC=26674|UniProtKB=A8TX70	HUMAN|HGNC=27023|UniProtKB=A6NMZ7	Mammalia	Theria	PTN002543440	PTN002543441	40674	32525
CYP2D7	CYP2R1	HUMAN|HGNC=2624|UniProtKB=A0A087X1C5	HUMAN|HGNC=20580|UniProtKB=Q6VVX0	Craniata-Tunicata	Euteleostomi	PTN002518346	PTN002518342	-1	117571
CYP2D7	CYP2A7	HUMAN|HGNC=2624|UniProtKB=A0A087X1C5	HUMAN|HGNC=2611|UniProtKB=P20853	Craniata-Tunicata	Euteleostomi	PTN002518346	PTN002518328	-1	117571
CYP2D7	CYP2A6	HUMAN|HGNC=2624|UniProtKB=A0A087X1C5	HUMAN|HGNC=2610|UniProtKB=P11509	Craniata-Tunicata	Euteleostomi	PTN002518346	PTN002518327	-1	117571
CYP2D7	CYP2A13	HUMAN|HGNC=2624|UniProtKB=A0A087X1C5	HUMAN|HGNC=2608|UniProtKB=Q16696	Craniata-Tunicata	Euteleostomi	PTN002518346	PTN002518330	-1	117571
CYP2D7	CYP2B6	HUMAN|HGNC=2624|UniProtKB=A0A087X1C5	HUMAN|HGNC=2615|UniProtKB=P20813	Craniata-Tunicata	Euteleostomi	PTN002518346	PTN002518332	-1	117571
CYP2D7	CYP2S1	HUMAN|HGNC=2624|UniProtKB=A0A087X1C5	HUMAN|HGNC=15654|UniProtKB=Q96SQ9	Craniata-Tunicata	Euteleostomi	PTN002518346	PTN002518321	-1	117571
CYP2D7	CYP2F1	HUMAN|HGNC=2624|UniProtKB=A0A087X1C5	HUMAN|HGNC=2632|UniProtKB=P24903	Craniata-Tunicata	Euteleostomi	PTN002518346	PTN002518323	-1	117571
CYP2D7	CYP2E1	HUMAN|HGNC=2624|UniProtKB=A0A087X1C5	HUMAN|HGNC=2631|UniProtKB=P05181	Craniata-Tunicata	Euteleostomi	PTN002518346	PTN002518303	-1	117571
CYP2D7	CYP2W1	HUMAN|HGNC=2624|UniProtKB=A0A087X1C5	HUMAN|HGNC=20243|UniProtKB=Q8TAV3	Craniata-Tunicata	Euteleostomi	PTN002518346	PTN002518296	-1	117571
CYP2D7	CYP2C8	HUMAN|HGNC=2624|UniProtKB=A0A087X1C5	HUMAN|HGNC=2622|UniProtKB=P10632	Craniata-Tunicata	Euteleostomi	PTN002518346	PTN002518306	-1	117571
CYP2D7	CYP2C19	HUMAN|HGNC=2624|UniProtKB=A0A087X1C5	HUMAN|HGNC=2621|UniProtKB=P33261	Craniata-Tunicata	Euteleostomi	PTN002518346	PTN002518300	-1	117571
CYP2D7	CYP2C9	HUMAN|HGNC=2624|UniProtKB=A0A087X1C5	HUMAN|HGNC=2623|UniProtKB=P11712	Craniata-Tunicata	Euteleostomi	PTN002518346	PTN002518301	-1	117571
CYP2D7	CYP2C18	HUMAN|HGNC=2624|UniProtKB=A0A087X1C5	HUMAN|HGNC=2620|UniProtKB=P33260	Craniata-Tunicata	Euteleostomi	PTN002518346	PTN002518310	-1	117571
CYP2D7	No info...	HUMAN|HGNC=2624|UniProtKB=A0A087X1C5	HUMAN|Ensembl=ENSG00000283373.4|UniProtKB=A0A1B0GTQ1	Homo-Pan	HUMAN	PTN002518346	No info...	-1	9606
CYP2D7	CYP2D6	HUMAN|HGNC=2624|UniProtKB=A0A087X1C5	HUMAN|HGNC=2625|UniProtKB=P10635	Homo-Pan	HUMAN	PTN002518346	PTN002518347	-1	9606
CYP2D7	CYP2J2	HUMAN|HGNC=2624|UniProtKB=A0A087X1C5	HUMAN|HGNC=2634|UniProtKB=P51589	Euteleostomi	Tetrapoda	PTN002518346	PTN002518350	117571	32523
CYP2F1	CYP2R1	HUMAN|HGNC=2632|UniProtKB=P24903	HUMAN|HGNC=20580|UniProtKB=Q6VVX0	Craniata-Tunicata	Euteleostomi	PTN002518323	PTN002518342	-1	117571
CYP2F1	CYP2A7	HUMAN|HGNC=2632|UniProtKB=P24903	HUMAN|HGNC=2611|UniProtKB=P20853	Euteleostomi	Tetrapoda	PTN002518323	PTN002518328	117571	32523
CYP2F1	CYP2A6	HUMAN|HGNC=2632|UniProtKB=P24903	HUMAN|HGNC=2610|UniProtKB=P11509	Euteleostomi	Tetrapoda	PTN002518323	PTN002518327	117571	32523
CYP2F1	CYP2A13	HUMAN|HGNC=2632|UniProtKB=P24903	HUMAN|HGNC=2608|UniProtKB=Q16696	Euteleostomi	Tetrapoda	PTN002518323	PTN002518330	117571	32523
CYP2F1	CYP2B6	HUMAN|HGNC=2632|UniProtKB=P24903	HUMAN|HGNC=2615|UniProtKB=P20813	Euteleostomi	Tetrapoda	PTN002518323	PTN002518332	117571	32523
CYP2F1	CYP2S1	HUMAN|HGNC=2632|UniProtKB=P24903	HUMAN|HGNC=15654|UniProtKB=Q96SQ9	Euteleostomi	Tetrapoda	PTN002518323	PTN002518321	117571	32523
CYP2F1	CYP2E1	HUMAN|HGNC=2632|UniProtKB=P24903	HUMAN|HGNC=2631|UniProtKB=P05181	Euteleostomi	Tetrapoda	PTN002518323	PTN002518303	117571	32523
CYP2F1	CYP2W1	HUMAN|HGNC=2632|UniProtKB=P24903	HUMAN|HGNC=20243|UniProtKB=Q8TAV3	Craniata-Tunicata	Euteleostomi	PTN002518323	PTN002518296	-1	117571
CYP2F1	CYP2C8	HUMAN|HGNC=2632|UniProtKB=P24903	HUMAN|HGNC=2622|UniProtKB=P10632	Craniata-Tunicata	Euteleostomi	PTN002518323	PTN002518306	-1	117571
CYP2F1	CYP2C19	HUMAN|HGNC=2632|UniProtKB=P24903	HUMAN|HGNC=2621|UniProtKB=P33261	Craniata-Tunicata	Euteleostomi	PTN002518323	PTN002518300	-1	117571
CYP2F1	CYP2C9	HUMAN|HGNC=2632|UniProtKB=P24903	HUMAN|HGNC=2623|UniProtKB=P11712	Craniata-Tunicata	Euteleostomi	PTN002518323	PTN002518301	-1	117571
CYP2F1	CYP2C18	HUMAN|HGNC=2632|UniProtKB=P24903	HUMAN|HGNC=2620|UniProtKB=P33260	Craniata-Tunicata	Euteleostomi	PTN002518323	PTN002518310	-1	117571
CYP2F1	CYP2D7	HUMAN|HGNC=2632|UniProtKB=P24903	HUMAN|HGNC=2624|UniProtKB=A0A087X1C5	Craniata-Tunicata	Euteleostomi	PTN002518323	PTN002518346	-1	117571
CYP2F1	No info...	HUMAN|HGNC=2632|UniProtKB=P24903	HUMAN|Ensembl=ENSG00000283373.4|UniProtKB=A0A1B0GTQ1	Craniata-Tunicata	Euteleostomi	PTN002518323	No info...	-1	117571
CYP2F1	CYP2D6	HUMAN|HGNC=2632|UniProtKB=P24903	HUMAN|HGNC=2625|UniProtKB=P10635	Craniata-Tunicata	Euteleostomi	PTN002518323	PTN002518347	-1	117571
CYP2F1	CYP2J2	HUMAN|HGNC=2632|UniProtKB=P24903	HUMAN|HGNC=2634|UniProtKB=P51589	Craniata-Tunicata	Euteleostomi	PTN002518323	PTN002518350	-1	117571
CYP3A43	CYP3A5	HUMAN|HGNC=17450|UniProtKB=Q9HB55	HUMAN|HGNC=2638|UniProtKB=P20815	Euarchontoglires	Catarrhini	PTN002518395	PTN002518393	314146	9526
CYP3A43	CYP3A4	HUMAN|HGNC=17450|UniProtKB=Q9HB55	HUMAN|HGNC=2637|UniProtKB=P08684	Euarchontoglires	Catarrhini	PTN002518395	PTN002518394	314146	9526
CYP3A43	CYP3A7	HUMAN|HGNC=17450|UniProtKB=Q9HB55	HUMAN|HGNC=2640|UniProtKB=P24462	Euarchontoglires	Catarrhini	PTN002518395	PTN002518398	314146	9526
CYP3A5	CYP3A43	HUMAN|HGNC=2638|UniProtKB=P20815	HUMAN|HGNC=17450|UniProtKB=Q9HB55	Euarchontoglires	Catarrhini	PTN002518393	PTN002518395	314146	9526
CYP3A5	CYP3A4	HUMAN|HGNC=2638|UniProtKB=P20815	HUMAN|HGNC=2637|UniProtKB=P08684	Catarrhini	Homininae	PTN002518393	PTN002518394	9526	207598
CYP3A5	CYP3A7	HUMAN|HGNC=2638|UniProtKB=P20815	HUMAN|HGNC=2640|UniProtKB=P24462	Catarrhini	Homininae	PTN002518393	PTN002518398	9526	207598
CYP4B1	CYP4F22	HUMAN|HGNC=2644|UniProtKB=P13584	HUMAN|HGNC=26820|UniProtKB=Q6NT55	Craniata-Tunicata	Euteleostomi	PTN002518078	PTN002518095	-1	117571
CYP4B1	CYP4F3	HUMAN|HGNC=2644|UniProtKB=P13584	HUMAN|HGNC=2646|UniProtKB=Q08477	Craniata-Tunicata	Euteleostomi	PTN002518078	PTN002518094	-1	117571
CYP4B1	CYP4F12	HUMAN|HGNC=2644|UniProtKB=P13584	HUMAN|HGNC=18857|UniProtKB=Q9HCS2	Craniata-Tunicata	Euteleostomi	PTN002518078	PTN002518093	-1	117571
CYP4B1	CYP4F11	HUMAN|HGNC=2644|UniProtKB=P13584	HUMAN|HGNC=13265|UniProtKB=Q9HBI6	Craniata-Tunicata	Euteleostomi	PTN002518078	PTN002518091	-1	117571
CYP4B1	CYP4F8	HUMAN|HGNC=2644|UniProtKB=P13584	HUMAN|HGNC=2648|UniProtKB=P98187	Craniata-Tunicata	Euteleostomi	PTN002518078	PTN002518083	-1	117571
CYP4B1	CYP4F2	HUMAN|HGNC=2644|UniProtKB=P13584	HUMAN|HGNC=2645|UniProtKB=P78329	Craniata-Tunicata	Euteleostomi	PTN002518078	PTN002518092	-1	117571
CYP4B1	CYP4Z1	HUMAN|HGNC=2644|UniProtKB=P13584	HUMAN|HGNC=20583|UniProtKB=Q86W10	Amniota	Mammalia	PTN002518078	PTN002518075	32524	40674
CYP4B1	CYP4X1	HUMAN|HGNC=2644|UniProtKB=P13584	HUMAN|HGNC=20244|UniProtKB=Q8N118	Amniota	Mammalia	PTN002518078	PTN002518070	32524	40674
CYP4B1	CYP4A22	HUMAN|HGNC=2644|UniProtKB=P13584	HUMAN|HGNC=20575|UniProtKB=Q5TCH4	Amniota	Mammalia	PTN002518078	PTN002518072	32524	40674
CYP4B1	CYP4A11	HUMAN|HGNC=2644|UniProtKB=P13584	HUMAN|HGNC=2642|UniProtKB=Q02928	Amniota	Mammalia	PTN002518078	PTN002518076	32524	40674
DDIT4L	DDIT4	HUMAN|HGNC=30555|UniProtKB=Q96D03	HUMAN|HGNC=24944|UniProtKB=Q9NX09	Craniata-Tunicata	Euteleostomi	PTN002488308	PTN002488307	-1	117571
DNAJB7	DNAJB8	HUMAN|HGNC=24986|UniProtKB=Q7Z6W7	HUMAN|HGNC=23699|UniProtKB=Q8NHS0	Amniota	Mammalia	PTN002539738	PTN002539735	32524	40674
DNAJB7	DNAJB6	HUMAN|HGNC=24986|UniProtKB=Q7Z6W7	HUMAN|HGNC=14888|UniProtKB=O75190	Theria	Eutheria	PTN002539738	PTN002539739	32525	9347
EGF	LRP6	HUMAN|HGNC=3229|UniProtKB=P01133	HUMAN|HGNC=6698|UniProtKB=O75581	Craniata-Tunicata	Euteleostomi	PTN002551467	PTN002541533	-1	117571
EGF	LRP5	HUMAN|HGNC=3229|UniProtKB=P01133	HUMAN|HGNC=6697|UniProtKB=O75197	Craniata-Tunicata	Euteleostomi	PTN002551467	PTN002541529	-1	117571
ERV3-1	ERVFRD-1	HUMAN|HGNC=3454|UniProtKB=Q14264	HUMAN|HGNC=33823|UniProtKB=P60508	ND	Euteleostomi	PTN002470652	PTN002470655	No info...	117571
ERV3-1	No info...	HUMAN|HGNC=3454|UniProtKB=Q14264	HUMAN|Gene=ENH3_HUMAN|UniProtKB=Q9N2J8	ND	Euteleostomi	PTN002470652	No info...	No info...	117571
ERV3-1	ERVS71-1	HUMAN|HGNC=3454|UniProtKB=Q14264	HUMAN|HGNC=41525|UniProtKB=P61550	ND	Euteleostomi	PTN002470652	PTN002470649	No info...	117571
ERV3-1	No info...	HUMAN|HGNC=3454|UniProtKB=Q14264	HUMAN|Gene=ENH1_HUMAN|UniProtKB=Q9N2K0	ND	Euteleostomi	PTN002470652	No info...	No info...	117571
ERV3-1	ERVW-1	HUMAN|HGNC=3454|UniProtKB=Q14264	HUMAN|HGNC=13525|UniProtKB=Q9UQF0	ND	Euteleostomi	PTN002470652	PTN002470648	No info...	117571
ERV3-1	ERVFC1-1	HUMAN|HGNC=3454|UniProtKB=Q14264	HUMAN|HGNC=38137|UniProtKB=P60608	ND	Euteleostomi	PTN002470652	PTN002470647	No info...	117571
ERV3-1	ERVFC1	HUMAN|HGNC=3454|UniProtKB=Q14264	HUMAN|Gene=ERVFC1|UniProtKB=P60507	ND	Euteleostomi	PTN002470652	PTN002234709	No info...	117571
ERV3-1	ERVMER34-1	HUMAN|HGNC=3454|UniProtKB=Q14264	HUMAN|HGNC=42970|UniProtKB=Q9H9K5	ND	Euteleostomi	PTN002470652	PTN002470660	No info...	117571
ERV3-1	ERVPABLB-1	HUMAN|HGNC=3454|UniProtKB=Q14264	HUMAN|HGNC=39042|UniProtKB=P60509	ND	Euteleostomi	PTN002470652	PTN002470663	No info...	117571
ERV3-1	ERVV-1	HUMAN|HGNC=3454|UniProtKB=Q14264	HUMAN|HGNC=26501|UniProtKB=B6SEH8	ND	Euteleostomi	PTN002470652	PTN002470662	No info...	117571
ERV3-1	ERVV-2	HUMAN|HGNC=3454|UniProtKB=Q14264	HUMAN|HGNC=39051|UniProtKB=B6SEH9	ND	Euteleostomi	PTN002470652	PTN002470664	No info...	117571
FAM187B	FAM187A	HUMAN|HGNC=26366|UniProtKB=Q17R55	HUMAN|HGNC=35153|UniProtKB=A6NFU0	Craniata-Tunicata	Euteleostomi	PTN002529122	PTN002529123	-1	117571
FCGR2C	PECAM1	HUMAN|HGNC=15626|UniProtKB=P31995	HUMAN|HGNC=8823|UniProtKB=P16284	Craniata-Tunicata	Euteleostomi	PTN002479463	PTN002479482	-1	117571
FCGR2C	MILR1	HUMAN|HGNC=15626|UniProtKB=P31995	HUMAN|HGNC=27570|UniProtKB=Q7Z6M3	Tetrapoda	Amniota	PTN002479463	PTN002479429	32523	32524
FCGR2C	FCRLB	HUMAN|HGNC=15626|UniProtKB=P31995	HUMAN|HGNC=26431|UniProtKB=Q6BAA4	Tetrapoda	Amniota	PTN002479463	PTN002479431	32523	32524
FCGR2C	FCER1A	HUMAN|HGNC=15626|UniProtKB=P31995	HUMAN|HGNC=3609|UniProtKB=P12319	Mammalia	Theria	PTN002479463	PTN002479456	40674	32525
FCGR2C	FCGR3B	HUMAN|HGNC=15626|UniProtKB=P31995	HUMAN|HGNC=3620|UniProtKB=O75015	Theria	Eutheria	PTN002479463	PTN002479453	32525	9347
FCGR2C	FCGR3A	HUMAN|HGNC=15626|UniProtKB=P31995	HUMAN|HGNC=3619|UniProtKB=P08637	Theria	Eutheria	PTN002479463	PTN002479454	32525	9347
FCGR2C	FCGR2B	HUMAN|HGNC=15626|UniProtKB=P31995	HUMAN|HGNC=3618|UniProtKB=P31994	Catarrhini	Homininae	PTN002479463	PTN002479465	9526	207598
FCGR2C	FCGR2A	HUMAN|HGNC=15626|UniProtKB=P31995	HUMAN|HGNC=3616|UniProtKB=P12318	Homo-Pan	HUMAN	PTN002479463	PTN002479464	-1	9606
FCGR2C	FCRL4	HUMAN|HGNC=15626|UniProtKB=P31995	HUMAN|HGNC=18507|UniProtKB=Q96PJ5	Amniota	Mammalia	PTN002479463	PTN002479448	32524	40674
FCGR2C	FCRL3	HUMAN|HGNC=15626|UniProtKB=P31995	HUMAN|HGNC=18506|UniProtKB=Q96P31	Amniota	Mammalia	PTN002479463	PTN002479445	32524	40674
FCGR2C	FCRL5	HUMAN|HGNC=15626|UniProtKB=P31995	HUMAN|HGNC=18508|UniProtKB=Q96RD9	Amniota	Mammalia	PTN002479463	PTN002479442	32524	40674
FCGR2C	FCRL1	HUMAN|HGNC=15626|UniProtKB=P31995	HUMAN|HGNC=18509|UniProtKB=Q96LA6	Amniota	Mammalia	PTN002479463	PTN002479449	32524	40674
FCGR2C	FCRL2	HUMAN|HGNC=15626|UniProtKB=P31995	HUMAN|HGNC=14875|UniProtKB=Q96LA5	Amniota	Mammalia	PTN002479463	PTN002479438	32524	40674
FCGR2C	FCGR1A	HUMAN|HGNC=15626|UniProtKB=P31995	HUMAN|HGNC=3613|UniProtKB=P12314	Amniota	Mammalia	PTN002479463	PTN002479461	32524	40674
FCGR2C	FCRLA	HUMAN|HGNC=15626|UniProtKB=P31995	HUMAN|HGNC=18504|UniProtKB=Q7L513	Amniota	Mammalia	PTN002479463	PTN002479434	32524	40674
FCGR2C	FCRL6	HUMAN|HGNC=15626|UniProtKB=P31995	HUMAN|HGNC=31910|UniProtKB=Q6DN72	Amniota	Mammalia	PTN002479463	PTN002479435	32524	40674
FMO2	FMO6P	HUMAN|HGNC=3770|UniProtKB=Q99518	HUMAN|HGNC=24024|UniProtKB=O60774	Euteleostomi	Tetrapoda	PTN002506894	PTN002506885	117571	32523
FMO2	FMO6P	HUMAN|HGNC=3770|UniProtKB=Q99518	HUMAN|HGNC=24024|UniProtKB=O60774	Euteleostomi	Tetrapoda	PTN002506894	PTN002506885	117571	32523
FMO2	FMO3	HUMAN|HGNC=3770|UniProtKB=Q99518	HUMAN|HGNC=3771|UniProtKB=P31513	Euteleostomi	Tetrapoda	PTN002506894	PTN002506886	117571	32523
FMO2	FMO3	HUMAN|HGNC=3770|UniProtKB=Q99518	HUMAN|HGNC=3771|UniProtKB=P31513	Euteleostomi	Tetrapoda	PTN002506894	PTN002506886	117571	32523
FMO2	FMO4	HUMAN|HGNC=3770|UniProtKB=Q99518	HUMAN|HGNC=3772|UniProtKB=P31512	Tetrapoda	Amniota	PTN002506894	PTN002506888	32523	32524
FMO2	FMO4	HUMAN|HGNC=3770|UniProtKB=Q99518	HUMAN|HGNC=3772|UniProtKB=P31512	Tetrapoda	Amniota	PTN002506894	PTN002506888	32523	32524
FMO2	FMO4	HUMAN|HGNC=3770|UniProtKB=Q99518	HUMAN|HGNC=3772|UniProtKB=P31512	Euteleostomi	Tetrapoda	PTN002506894	PTN002506888	117571	32523
FMO2	FMO1	HUMAN|HGNC=3770|UniProtKB=Q99518	HUMAN|HGNC=3769|UniProtKB=Q01740	Theria	Eutheria	PTN002506894	PTN002506892	32525	9347
FMO2	FMO5	HUMAN|HGNC=3770|UniProtKB=Q99518	HUMAN|HGNC=3773|UniProtKB=P49326	Euteleostomi	Tetrapoda	PTN002506894	PTN002506902	117571	32523
FMO2	FMO6P	HUMAN|HGNC=3772|UniProtKB=P31512	HUMAN|HGNC=24024|UniProtKB=O60774	Euteleostomi	Tetrapoda	PTN002506888	PTN002506885	117571	32523
FMO2	FMO6P	HUMAN|HGNC=3772|UniProtKB=P31512	HUMAN|HGNC=24024|UniProtKB=O60774	Euteleostomi	Tetrapoda	PTN002506888	PTN002506885	117571	32523
FMO2	FMO3	HUMAN|HGNC=3772|UniProtKB=P31512	HUMAN|HGNC=3771|UniProtKB=P31513	Euteleostomi	Tetrapoda	PTN002506888	PTN002506886	117571	32523
FMO2	FMO3	HUMAN|HGNC=3772|UniProtKB=P31512	HUMAN|HGNC=3771|UniProtKB=P31513	Euteleostomi	Tetrapoda	PTN002506888	PTN002506886	117571	32523
FMO2	FMO1	HUMAN|HGNC=3772|UniProtKB=P31512	HUMAN|HGNC=3769|UniProtKB=Q01740	Tetrapoda	Amniota	PTN002506888	PTN002506892	32523	32524
FMO2	FMO2	HUMAN|HGNC=3772|UniProtKB=P31512	HUMAN|HGNC=3770|UniProtKB=Q99518	Tetrapoda	Amniota	PTN002506888	PTN002506894	32523	32524
FMO2	FMO5	HUMAN|HGNC=3772|UniProtKB=P31512	HUMAN|HGNC=3773|UniProtKB=P49326	Euteleostomi	Tetrapoda	PTN002506888	PTN002506902	117571	32523
FMO2	FMO1	HUMAN|HGNC=3772|UniProtKB=P31512	HUMAN|HGNC=3769|UniProtKB=Q01740	Theria	Eutheria	PTN002506888	PTN002506892	32525	9347
FMO2	FMO2	HUMAN|HGNC=3772|UniProtKB=P31512	HUMAN|HGNC=3770|UniProtKB=Q99518	Euteleostomi	Tetrapoda	PTN002506888	PTN002506894	117571	32523
FUT2	FUT1	HUMAN|HGNC=4013|UniProtKB=Q10981	HUMAN|HGNC=4012|UniProtKB=P19526	Theria	Eutheria	PTN002484830	PTN002484829	32525	9347
GAB4	GAB3	HUMAN|HGNC=18325|UniProtKB=Q2WGN9	HUMAN|HGNC=17515|UniProtKB=Q8WWW8	Chordata	Euteleostomi	PTN002486491	PTN002486489	7711	117571
GAB4	GAB2	HUMAN|HGNC=18325|UniProtKB=Q2WGN9	HUMAN|HGNC=14458|UniProtKB=Q9UQC2	Euarchontoglires	Catarrhini	PTN002486491	PTN002486492	314146	9526
GAB4	GAB1	HUMAN|HGNC=18325|UniProtKB=Q2WGN9	HUMAN|HGNC=4066|UniProtKB=Q13480	Chordata	Euteleostomi	PTN002486491	PTN002486493	7711	117571
GABRR3	GABRR2	HUMAN|HGNC=17969|UniProtKB=A8MPY1	HUMAN|HGNC=4091|UniProtKB=P28476	Craniata-Tunicata	Euteleostomi	PTN002498404	PTN002498401	-1	117571
GABRR3	GABRR1	HUMAN|HGNC=17969|UniProtKB=A8MPY1	HUMAN|HGNC=4090|UniProtKB=P24046	Craniata-Tunicata	Euteleostomi	PTN002498404	PTN002498405	-1	117571
GLT6D1	ABO	HUMAN|HGNC=23671|UniProtKB=Q7Z4J2	HUMAN|HGNC=79|UniProtKB=P16442	ND	Euteleostomi	PTN002470898	PTN002470895	No info...	117571
GLT6D1	GBGT1	HUMAN|HGNC=23671|UniProtKB=Q7Z4J2	HUMAN|HGNC=20460|UniProtKB=Q8N5D6	ND	Euteleostomi	PTN002470898	PTN002470896	No info...	117571
GLT6D1	A3GALT2	HUMAN|HGNC=23671|UniProtKB=Q7Z4J2	HUMAN|HGNC=30005|UniProtKB=U3KPV4	Euteleostomi	Theria	PTN002470898	PTN002470899	117571	32525
GOLGA8S	GOLGA8H	HUMAN|HGNC=44409|UniProtKB=H3BPF8	HUMAN|HGNC=37443|UniProtKB=P0CJ92	Homo-Pan	HUMAN	PTN002474714	PTN002474704	-1	9606
GOLGA8S	GOLGA8K	HUMAN|HGNC=44409|UniProtKB=H3BPF8	HUMAN|HGNC=38652|UniProtKB=D6RF30	Homo-Pan	HUMAN	PTN002474714	PTN002474706	-1	9606
GOLGA8S	GOLGA8G	HUMAN|HGNC=44409|UniProtKB=H3BPF8	HUMAN|HGNC=25328|UniProtKB=Q08AF8	Homo-Pan	HUMAN	PTN002474714	PTN002474710	-1	9606
GOLGA8S	GOLGA8CP	HUMAN|HGNC=44409|UniProtKB=H3BPF8	HUMAN|HGNC=32375|UniProtKB=A6NN73	Homo-Pan	HUMAN	PTN002474714	PTN002474707	-1	9606
GOLGA8S	GOLGA8DP	HUMAN|HGNC=44409|UniProtKB=H3BPF8	HUMAN|HGNC=32376|UniProtKB=Q0D2H9	Homo-Pan	HUMAN	PTN002474714	PTN002474705	-1	9606
GOLGA8S	GOLGA8R	HUMAN|HGNC=44409|UniProtKB=H3BPF8	HUMAN|HGNC=44407|UniProtKB=I6L899	Homo-Pan	HUMAN	PTN002474714	PTN002474703	-1	9606
GOLGA8S	GOLGA8T	HUMAN|HGNC=44409|UniProtKB=H3BPF8	HUMAN|HGNC=44410|UniProtKB=H3BQL2	Homo-Pan	HUMAN	PTN002474714	PTN002474713	-1	9606
GOLGA8S	GOLGA8M	HUMAN|HGNC=44409|UniProtKB=H3BPF8	HUMAN|HGNC=44404|UniProtKB=H3BSY2	Homo-Pan	HUMAN	PTN002474714	PTN002474711	-1	9606
GOLGA8S	GOLGA8J	HUMAN|HGNC=44409|UniProtKB=H3BPF8	HUMAN|HGNC=38650|UniProtKB=A6NMD2	Homo-Pan	HUMAN	PTN002474714	PTN002474715	-1	9606
GOLGA8S	GOLGA8IP	HUMAN|HGNC=44409|UniProtKB=H3BPF8	HUMAN|HGNC=26660|UniProtKB=A6NC78	Homo-Pan	HUMAN	PTN002474714	PTN002474716	-1	9606
GOLGA8S	GOLGA8Q	HUMAN|HGNC=44409|UniProtKB=H3BPF8	HUMAN|HGNC=44408|UniProtKB=H3BV12	Homo-Pan	HUMAN	PTN002474714	PTN002474712	-1	9606
GOLGA8S	GOLGA8O	HUMAN|HGNC=44409|UniProtKB=H3BPF8	HUMAN|HGNC=44406|UniProtKB=A6NCC3	Homo-Pan	HUMAN	PTN002474714	PTN002474709	-1	9606
GOLGA8S	GOLGA8N	HUMAN|HGNC=44409|UniProtKB=H3BPF8	HUMAN|HGNC=44405|UniProtKB=F8WBI6	Homo-Pan	HUMAN	PTN002474714	PTN002474708	-1	9606
GOLGA8S	GOLGA6C	HUMAN|HGNC=44409|UniProtKB=H3BPF8	HUMAN|HGNC=32206|UniProtKB=A6NDK9	Euarchontoglires	Catarrhini	PTN002474714	PTN002474722	314146	9526
GOLGA8S	GOLGA6D	HUMAN|HGNC=44409|UniProtKB=H3BPF8	HUMAN|HGNC=32204|UniProtKB=P0CG33	Euarchontoglires	Catarrhini	PTN002474714	PTN002474721	314146	9526
GOLGA8S	GOLGA6B	HUMAN|HGNC=44409|UniProtKB=H3BPF8	HUMAN|HGNC=32205|UniProtKB=A6NDN3	Euarchontoglires	Catarrhini	PTN002474714	PTN002474719	314146	9526
GOLGA8S	GOLGA6A	HUMAN|HGNC=44409|UniProtKB=H3BPF8	HUMAN|HGNC=13567|UniProtKB=Q9NYA3	Euarchontoglires	Catarrhini	PTN002474714	PTN002474723	314146	9526
GOLGA8S	GOLGA8A	HUMAN|HGNC=44409|UniProtKB=H3BPF8	HUMAN|HGNC=31972|UniProtKB=A7E2F4	Euarchontoglires	Catarrhini	PTN002474714	PTN002474700	314146	9526
GOLGA8S	GOLGA8B	HUMAN|HGNC=44409|UniProtKB=H3BPF8	HUMAN|HGNC=31973|UniProtKB=A8MQT2	Euarchontoglires	Catarrhini	PTN002474714	PTN002474701	314146	9526
GOLGA8S	GOLGA2	HUMAN|HGNC=44409|UniProtKB=H3BPF8	HUMAN|HGNC=4425|UniProtKB=Q08379	Euarchontoglires	Catarrhini	PTN002474714	PTN002474726	314146	9526
GPR135	GPR161	HUMAN|HGNC=19991|UniProtKB=Q8IZ08	HUMAN|HGNC=23694|UniProtKB=Q8N6U8	Chordata	Euteleostomi	PTN002503606	PTN002546225	7711	117571
GPR142	GPR139	HUMAN|HGNC=20088|UniProtKB=Q7Z601	HUMAN|HGNC=19995|UniProtKB=Q6DWJ6	Chordata	Euteleostomi	PTN002503565	PTN002503566	7711	117571
GPR33	C5AR2	HUMAN|HGNC=4489|UniProtKB=Q49SQ1	HUMAN|HGNC=4527|UniProtKB=Q9P296	Eumetazoa	Euteleostomi	PTN002517245	PTN002517243	6072	117571
GPR33	C5AR1	HUMAN|HGNC=4489|UniProtKB=Q49SQ1	HUMAN|HGNC=1338|UniProtKB=P21730	Eumetazoa	Euteleostomi	PTN002517245	PTN002517244	6072	117571
GPR33	C3AR1	HUMAN|HGNC=4489|UniProtKB=Q49SQ1	HUMAN|HGNC=1319|UniProtKB=Q16581	Eumetazoa	Euteleostomi	PTN002517245	PTN002517242	6072	117571
GPR33	CMKLR1	HUMAN|HGNC=4489|UniProtKB=Q49SQ1	HUMAN|HGNC=2121|UniProtKB=Q99788	Euteleostomi	Tetrapoda	PTN002517245	PTN002556212	117571	32523
GPR33	GPR32P1	HUMAN|HGNC=4489|UniProtKB=Q49SQ1	HUMAN|HGNC=4488|UniProtKB=Q8NGA4	Euteleostomi	Tetrapoda	PTN002517245	PTN002517247	117571	32523
GPR33	GPR32	HUMAN|HGNC=4489|UniProtKB=Q49SQ1	HUMAN|HGNC=4487|UniProtKB=O75388	Euteleostomi	Tetrapoda	PTN002517245	PTN002517248	117571	32523
GPR33	FPR1	HUMAN|HGNC=4489|UniProtKB=Q49SQ1	HUMAN|HGNC=3826|UniProtKB=P21462	Euteleostomi	Tetrapoda	PTN002517245	PTN002517249	117571	32523
GPR33	FPR3	HUMAN|HGNC=4489|UniProtKB=Q49SQ1	HUMAN|HGNC=3828|UniProtKB=P25089	Euteleostomi	Tetrapoda	PTN002517245	PTN002517250	117571	32523
GPR33	FPR2	HUMAN|HGNC=4489|UniProtKB=Q49SQ1	HUMAN|HGNC=3827|UniProtKB=P25090	Euteleostomi	Tetrapoda	PTN002517245	PTN002517251	117571	32523
GPR42	FFAR1	HUMAN|HGNC=4500|UniProtKB=O15529	HUMAN|HGNC=4498|UniProtKB=O14842	ND	Euteleostomi	PTN002517340	PTN002517344	No info...	117571
GPR42	FFAR3	HUMAN|HGNC=4500|UniProtKB=O15529	HUMAN|HGNC=4499|UniProtKB=O14843	Homo-Pan	HUMAN	PTN002517340	PTN002517341	-1	9606
GPR42	FFAR2	HUMAN|HGNC=4500|UniProtKB=O15529	HUMAN|HGNC=4501|UniProtKB=O15552	Euteleostomi	Tetrapoda	PTN002517340	PTN002517342	117571	32523
GPRC6A	TAS1R2	HUMAN|HGNC=18510|UniProtKB=Q5T6X5	HUMAN|HGNC=14905|UniProtKB=Q8TE23	Craniata-Tunicata	Euteleostomi	PTN002514260	PTN002514302	-1	117571
GPRC6A	TAS1R1	HUMAN|HGNC=18510|UniProtKB=Q5T6X5	HUMAN|HGNC=14448|UniProtKB=Q7RTX1	Craniata-Tunicata	Euteleostomi	PTN002514260	PTN002514303	-1	117571
GPRC6A	TAS1R3	HUMAN|HGNC=18510|UniProtKB=Q5T6X5	HUMAN|HGNC=15661|UniProtKB=Q7RTX0	Craniata-Tunicata	Euteleostomi	PTN002514260	PTN002514262	-1	117571
GPRC6A	CASR	HUMAN|HGNC=18510|UniProtKB=Q5T6X5	HUMAN|HGNC=1514|UniProtKB=P41180	Craniata-Tunicata	Euteleostomi	PTN002514260	PTN002514306	-1	117571
GRIN3B	GRIN3A	HUMAN|HGNC=16768|UniProtKB=O60391	HUMAN|HGNC=16767|UniProtKB=Q8TCU5	Chordata	Euteleostomi	PTN002546074	PTN002546071	7711	117571
GSTT2	GSTT2	HUMAN|HGNC=33437|UniProtKB=P0CG30	HUMAN|HGNC=4642|UniProtKB=P0CG29	Homo-Pan	HUMAN	PTN002538206	PTN002538207	-1	9606
GSTT2	GSTT1	HUMAN|HGNC=33437|UniProtKB=P0CG30	HUMAN|HGNC=4641|UniProtKB=P30711	Amniota	Mammalia	PTN002538206	PTN002538214	32524	40674
GSTT2	GSTT4	HUMAN|HGNC=33437|UniProtKB=P0CG30	HUMAN|HGNC=26930|UniProtKB=A0A1W2PR19	Amniota	Mammalia	PTN002538206	PTN005191217	32524	40674
GSTT2	No info...	HUMAN|HGNC=33437|UniProtKB=P0CG30	HUMAN|Ensembl=ENSG00000281310.2|UniProtKB=A0A1W2PRG0	Amniota	Mammalia	PTN002538206	No info...	32524	40674
GSTT2	GSTT2	HUMAN|HGNC=33437|UniProtKB=P0CG30	HUMAN|HGNC=4642|UniProtKB=P0CG29	Amniota	Mammalia	PTN002538206	PTN002538207	32524	40674
GSTT2	GSTT2	HUMAN|HGNC=33437|UniProtKB=P0CG30	HUMAN|HGNC=4642|UniProtKB=P0CG29	Amniota	Mammalia	PTN002538206	PTN002538207	32524	40674
GSTT2	GSTT2	HUMAN|HGNC=33437|UniProtKB=P0CG30	HUMAN|HGNC=4642|UniProtKB=P0CG29	Amniota	Mammalia	PTN002538206	PTN002538207	32524	40674
GSTT2	GSTT2B	HUMAN|HGNC=4642|UniProtKB=P0CG29	HUMAN|HGNC=33437|UniProtKB=P0CG30	Homo-Pan	HUMAN	PTN002538207	PTN002538206	-1	9606
GSTT2	GSTT2B	HUMAN|HGNC=4642|UniProtKB=P0CG29	HUMAN|HGNC=33437|UniProtKB=P0CG30	Amniota	Mammalia	PTN002538207	PTN002538206	32524	40674
GSTT2	GSTT2B	HUMAN|HGNC=4642|UniProtKB=P0CG29	HUMAN|HGNC=33437|UniProtKB=P0CG30	Amniota	Mammalia	PTN002538207	PTN002538206	32524	40674
GSTT2	GSTT2B	HUMAN|HGNC=4642|UniProtKB=P0CG29	HUMAN|HGNC=33437|UniProtKB=P0CG30	Amniota	Mammalia	PTN002538207	PTN002538206	32524	40674
GSTT2	GSTT1	HUMAN|HGNC=4642|UniProtKB=P0CG29	HUMAN|HGNC=4641|UniProtKB=P30711	Amniota	Mammalia	PTN002538207	PTN002538214	32524	40674
GSTT2	GSTT4	HUMAN|HGNC=4642|UniProtKB=P0CG29	HUMAN|HGNC=26930|UniProtKB=A0A1W2PR19	Amniota	Mammalia	PTN002538207	PTN005191217	32524	40674
GSTT2	No info...	HUMAN|HGNC=4642|UniProtKB=P0CG29	HUMAN|Ensembl=ENSG00000281310.2|UniProtKB=A0A1W2PRG0	Amniota	Mammalia	PTN002538207	No info...	32524	40674
GUCA1C	GUCA1A	HUMAN|HGNC=4680|UniProtKB=O95843	HUMAN|HGNC=4678|UniProtKB=P43080	Bilateria	Euteleostomi	PTN002507446	PTN002507442	33213	117571
GUCA1C	GUCA1B	HUMAN|HGNC=4680|UniProtKB=O95843	HUMAN|HGNC=4679|UniProtKB=Q9UMX6	Bilateria	Euteleostomi	PTN002507446	PTN002507447	33213	117571
H2BW2	H2BW1	HUMAN|HGNC=27867|UniProtKB=P0C1H6	HUMAN|HGNC=27252|UniProtKB=Q7Z2G1	Euarchontoglires	Catarrhini	PTN002511981	PTN002511982	314146	9526
HNRNPA1L2	RBM44	HUMAN|HGNC=27067|UniProtKB=Q32P51	HUMAN|HGNC=24756|UniProtKB=Q6ZP01	Amniota	Mammalia	PTN002553846	PTN002554259	32524	40674
HNRNPA1L2	HNRNPA1L3	HUMAN|HGNC=27067|UniProtKB=Q32P51	HUMAN|HGNC=48778|UniProtKB=A0A2R8Y4L2	Homininae	Homo-Pan	PTN002553846	PTN007644990	207598	-1
HNRNPA1L2	HNRNPA1	HUMAN|HGNC=27067|UniProtKB=Q32P51	HUMAN|HGNC=5031|UniProtKB=P09651	Homininae	Homo-Pan	PTN002553846	PTN002553847	207598	-1
HNRNPA1L2	HNRNPA2B1	HUMAN|HGNC=27067|UniProtKB=Q32P51	HUMAN|HGNC=5033|UniProtKB=P22626	Craniata-Tunicata	Euteleostomi	PTN002553846	PTN002549577	-1	117571
HNRNPA1L2	HNRNPA3	HUMAN|HGNC=27067|UniProtKB=Q32P51	HUMAN|HGNC=24941|UniProtKB=P51991	Craniata-Tunicata	Euteleostomi	PTN002553846	PTN002364983	-1	117571
HSD17B13	HSD17B11	HUMAN|HGNC=18685|UniProtKB=Q7Z5P4	HUMAN|HGNC=22960|UniProtKB=Q8NBQ5	Theria	Eutheria	PTN002518534	PTN002518535	32525	9347
HTN3	HTN1	HUMAN|HGNC=5284|UniProtKB=P15516	HUMAN|HGNC=5283|UniProtKB=P15515	Catarrhini	Homininae	PTN002495420	PTN002495419	9526	207598
HTN3	STATH	HUMAN|HGNC=5284|UniProtKB=P15516	HUMAN|HGNC=11369|UniProtKB=P02808	Eutheria	Euarchontoglires	PTN002495420	PTN002495421	9347	314146
HTR3D	HTR3B	HUMAN|HGNC=24004|UniProtKB=Q70Z44	HUMAN|HGNC=5298|UniProtKB=O95264	Craniata-Tunicata	Euteleostomi	PTN002498446	PTN002498442	-1	117571
HTR3D	HTR3C	HUMAN|HGNC=24004|UniProtKB=Q70Z44	HUMAN|HGNC=24003|UniProtKB=Q8WXA8	Theria	Eutheria	PTN002498446	PTN002498443	32525	9347
HTR3D	HTR3E	HUMAN|HGNC=24004|UniProtKB=Q70Z44	HUMAN|HGNC=24005|UniProtKB=A5X5Y0	Theria	Eutheria	PTN002498446	PTN002498447	32525	9347
HTR3D	ZACN	HUMAN|HGNC=24004|UniProtKB=Q70Z44	HUMAN|HGNC=29504|UniProtKB=Q401N2	Craniata-Tunicata	Euteleostomi	PTN002498446	PTN002498451	-1	117571
HTR3D	HTR3A	HUMAN|HGNC=24004|UniProtKB=Q70Z44	HUMAN|HGNC=5297|UniProtKB=P46098	Craniata-Tunicata	Euteleostomi	PTN002498446	PTN002498452	-1	117571
IDO2	IDO1	HUMAN|HGNC=27269|UniProtKB=Q6ZQW0	HUMAN|HGNC=6059|UniProtKB=P14902	Chordata	Euteleostomi	PTN002524049	PTN002524048	7711	117571
IFNA10	IFNB1	HUMAN|HGNC=5418|UniProtKB=P01566	HUMAN|HGNC=5434|UniProtKB=P01574	Mammalia	Theria	PTN002481945	PTN002481928	40674	32525
IFNA10	IFNK	HUMAN|HGNC=5418|UniProtKB=P01566	HUMAN|HGNC=21714|UniProtKB=Q9P0W0	Mammalia	Theria	PTN002481945	PTN002481933	40674	32525
IFNA10	IFNA7	HUMAN|HGNC=5418|UniProtKB=P01566	HUMAN|HGNC=5428|UniProtKB=P01567	Catarrhini	Homo-Pan	PTN002481945	PTN002481947	9526	-1
IFNA10	IFNA21	HUMAN|HGNC=5418|UniProtKB=P01566	HUMAN|HGNC=5424|UniProtKB=P01568	Catarrhini	Homo-Pan	PTN002481945	PTN002481943	9526	-1
IFNA10	IFNA4	HUMAN|HGNC=5418|UniProtKB=P01566	HUMAN|HGNC=5425|UniProtKB=P05014	Homo-Pan	HUMAN	PTN002481945	PTN002481946	-1	9606
IFNA10	IFNA17	HUMAN|HGNC=5418|UniProtKB=P01566	HUMAN|HGNC=5422|UniProtKB=P01571	Homo-Pan	HUMAN	PTN002481945	PTN002481948	-1	9606
IFNA10	IFNA16	HUMAN|HGNC=5418|UniProtKB=P01566	HUMAN|HGNC=5421|UniProtKB=P05015	Euarchontoglires	Catarrhini	PTN002481945	PTN002481951	314146	9526
IFNA10	IFNA8	HUMAN|HGNC=5418|UniProtKB=P01566	HUMAN|HGNC=5429|UniProtKB=P32881	Euarchontoglires	Catarrhini	PTN002481945	PTN002481950	314146	9526
IFNA10	IFNA13	HUMAN|HGNC=5418|UniProtKB=P01566	HUMAN|HGNC=5417|UniProtKB=P01562	Euarchontoglires	Catarrhini	PTN002481945	PTN002481935	314146	9526
IFNA10	IFNA14	HUMAN|HGNC=5418|UniProtKB=P01566	HUMAN|HGNC=5420|UniProtKB=P01570	Euarchontoglires	Catarrhini	PTN002481945	PTN002481949	314146	9526
IFNA10	IFNA2	HUMAN|HGNC=5418|UniProtKB=P01566	HUMAN|HGNC=5423|UniProtKB=P01563	Euarchontoglires	Catarrhini	PTN002481945	PTN002481941	314146	9526
IFNA10	IFNA5	HUMAN|HGNC=5418|UniProtKB=P01566	HUMAN|HGNC=5426|UniProtKB=P01569	Euarchontoglires	Catarrhini	PTN002481945	PTN002481940	314146	9526
IFNA10	IFNA6	HUMAN|HGNC=5418|UniProtKB=P01566	HUMAN|HGNC=5427|UniProtKB=P05013	Euarchontoglires	Catarrhini	PTN002481945	PTN002481939	314146	9526
IFNA10	IFNE	HUMAN|HGNC=5418|UniProtKB=P01566	HUMAN|HGNC=18163|UniProtKB=Q86WN2	Theria	Eutheria	PTN002481945	PTN002481927	32525	9347
IFNA10	IFNW1	HUMAN|HGNC=5418|UniProtKB=P01566	HUMAN|HGNC=5448|UniProtKB=P05000	Theria	Eutheria	PTN002481945	PTN002481961	32525	9347
IFNE	IFNB1	HUMAN|HGNC=18163|UniProtKB=Q86WN2	HUMAN|HGNC=5434|UniProtKB=P01574	Mammalia	Theria	PTN002481927	PTN002481928	40674	32525
IFNE	IFNK	HUMAN|HGNC=18163|UniProtKB=Q86WN2	HUMAN|HGNC=21714|UniProtKB=Q9P0W0	Mammalia	Theria	PTN002481927	PTN002481933	40674	32525
IFNE	IFNA7	HUMAN|HGNC=18163|UniProtKB=Q86WN2	HUMAN|HGNC=5428|UniProtKB=P01567	Theria	Eutheria	PTN002481927	PTN002481947	32525	9347
IFNE	IFNA21	HUMAN|HGNC=18163|UniProtKB=Q86WN2	HUMAN|HGNC=5424|UniProtKB=P01568	Theria	Eutheria	PTN002481927	PTN002481943	32525	9347
IFNE	IFNA10	HUMAN|HGNC=18163|UniProtKB=Q86WN2	HUMAN|HGNC=5418|UniProtKB=P01566	Theria	Eutheria	PTN002481927	PTN002481945	32525	9347
IFNE	IFNA4	HUMAN|HGNC=18163|UniProtKB=Q86WN2	HUMAN|HGNC=5425|UniProtKB=P05014	Theria	Eutheria	PTN002481927	PTN002481946	32525	9347
IFNE	IFNA17	HUMAN|HGNC=18163|UniProtKB=Q86WN2	HUMAN|HGNC=5422|UniProtKB=P01571	Theria	Eutheria	PTN002481927	PTN002481948	32525	9347
IFNE	IFNA16	HUMAN|HGNC=18163|UniProtKB=Q86WN2	HUMAN|HGNC=5421|UniProtKB=P05015	Theria	Eutheria	PTN002481927	PTN002481951	32525	9347
IFNE	IFNA8	HUMAN|HGNC=18163|UniProtKB=Q86WN2	HUMAN|HGNC=5429|UniProtKB=P32881	Theria	Eutheria	PTN002481927	PTN002481950	32525	9347
IFNE	IFNA13	HUMAN|HGNC=18163|UniProtKB=Q86WN2	HUMAN|HGNC=5417|UniProtKB=P01562	Theria	Eutheria	PTN002481927	PTN002481935	32525	9347
IFNE	IFNA14	HUMAN|HGNC=18163|UniProtKB=Q86WN2	HUMAN|HGNC=5420|UniProtKB=P01570	Theria	Eutheria	PTN002481927	PTN002481949	32525	9347
IFNE	IFNA2	HUMAN|HGNC=18163|UniProtKB=Q86WN2	HUMAN|HGNC=5423|UniProtKB=P01563	Theria	Eutheria	PTN002481927	PTN002481941	32525	9347
IFNE	IFNA5	HUMAN|HGNC=18163|UniProtKB=Q86WN2	HUMAN|HGNC=5426|UniProtKB=P01569	Theria	Eutheria	PTN002481927	PTN002481940	32525	9347
IFNE	IFNA6	HUMAN|HGNC=18163|UniProtKB=Q86WN2	HUMAN|HGNC=5427|UniProtKB=P05013	Theria	Eutheria	PTN002481927	PTN002481939	32525	9347
IFNE	IFNW1	HUMAN|HGNC=18163|UniProtKB=Q86WN2	HUMAN|HGNC=5448|UniProtKB=P05000	Theria	Eutheria	PTN002481927	PTN002481961	32525	9347
IFNL4	IFNL1	HUMAN|HGNC=44480|UniProtKB=K9M1U5	HUMAN|HGNC=18363|UniProtKB=Q8IU54	Theria	Eutheria	PTN002528314	PTN002528318	32525	9347
IFNL4	IFNL2	HUMAN|HGNC=44480|UniProtKB=K9M1U5	HUMAN|HGNC=18364|UniProtKB=Q8IZJ0	Theria	Eutheria	PTN002528314	PTN002528317	32525	9347
IFNL4	IFNL3	HUMAN|HGNC=44480|UniProtKB=K9M1U5	HUMAN|HGNC=18365|UniProtKB=Q8IZI9	Theria	Eutheria	PTN002528314	PTN002528319	32525	9347
IGKV1-39	VPREB3	HUMAN|HGNC=5740|UniProtKB=P01597	HUMAN|HGNC=12710|UniProtKB=Q9UKI3	Euteleostomi	Tetrapoda	PTN002510509	PTN002510368	117571	32523
IGKV1-39	IGLV9-49	HUMAN|HGNC=5740|UniProtKB=P01597	HUMAN|HGNC=5933|UniProtKB=A0A0B4J1Y8	Euteleostomi	Tetrapoda	PTN002510509	PTN002510438	117571	32523
IGKV1-39	IGLV4-3	HUMAN|HGNC=5740|UniProtKB=P01597	HUMAN|HGNC=5919|UniProtKB=A0A075B6K6	Euteleostomi	Tetrapoda	PTN002510509	PTN002510439	117571	32523
IGKV1-39	IGLV4-60	HUMAN|HGNC=5740|UniProtKB=P01597	HUMAN|HGNC=5920|UniProtKB=A0A075B6I1	Euteleostomi	Tetrapoda	PTN002510509	PTN002510435	117571	32523
IGKV1-39	IGLV4-69	HUMAN|HGNC=5740|UniProtKB=P01597	HUMAN|HGNC=5921|UniProtKB=A0A075B6H9	Euteleostomi	Tetrapoda	PTN002510509	PTN002510436	117571	32523
IGKV1-39	VPREB1	HUMAN|HGNC=5740|UniProtKB=P01597	HUMAN|HGNC=12709|UniProtKB=P12018	Euteleostomi	Tetrapoda	PTN002510509	PTN002510443	117571	32523
IGKV1-39	IGLV5-52	HUMAN|HGNC=5740|UniProtKB=P01597	HUMAN|HGNC=5926|UniProtKB=A0A0A0MRZ9	Euteleostomi	Tetrapoda	PTN002510509	PTN002510451	117571	32523
IGKV1-39	IGLV5-39	HUMAN|HGNC=5740|UniProtKB=P01597	HUMAN|HGNC=5923|UniProtKB=A0A0G2JS06	Euteleostomi	Tetrapoda	PTN002510509	PTN002357366	117571	32523
IGKV1-39	IGLV5-37	HUMAN|HGNC=5740|UniProtKB=P01597	HUMAN|HGNC=5922|UniProtKB=A0A075B6J1	Euteleostomi	Tetrapoda	PTN002510509	PTN002510448	117571	32523
IGKV1-39	IGLV5-45	HUMAN|HGNC=5740|UniProtKB=P01597	HUMAN|HGNC=5924|UniProtKB=A0A087WSX0	Euteleostomi	Tetrapoda	PTN002510509	PTN002510446	117571	32523
IGKV1-39	IGLV5-48	HUMAN|HGNC=5740|UniProtKB=P01597	HUMAN|HGNC=5925|UniProtKB=A0A075B6I7	Euteleostomi	Tetrapoda	PTN002510509	PTN002510449	117571	32523
IGKV1-39	IGLV11-55	HUMAN|HGNC=5740|UniProtKB=P01597	HUMAN|HGNC=5886|UniProtKB=A0A075B6I3	Euteleostomi	Tetrapoda	PTN002510509	PTN002510442	117571	32523
IGKV1-39	TRDV1	HUMAN|HGNC=5740|UniProtKB=P01597	HUMAN|HGNC=12262|UniProtKB=A0A1B0GX56	Euteleostomi	Amniota	PTN002510509	PTN002510407	117571	32524
IGKV1-39	TRAV19	HUMAN|HGNC=5740|UniProtKB=P01597	HUMAN|HGNC=12115|UniProtKB=A0A0A6YYK7	Euteleostomi	Amniota	PTN002510509	PTN002510399	117571	32524
IGKV1-39	TRAV38-2DV8	HUMAN|HGNC=5740|UniProtKB=P01597	HUMAN|HGNC=12138|UniProtKB=A0JD32	Euteleostomi	Amniota	PTN002510509	PTN002510401	117571	32524
IGKV1-39	TRAV38-1	HUMAN|HGNC=5740|UniProtKB=P01597	HUMAN|HGNC=12137|UniProtKB=A0A0B4J264	Euteleostomi	Amniota	PTN002510509	PTN002510402	117571	32524
IGKV1-39	TRAV14DV4	HUMAN|HGNC=5740|UniProtKB=P01597	HUMAN|HGNC=12110|UniProtKB=A0A0A6YYC5	Euteleostomi	Amniota	PTN002510509	PTN002510404	117571	32524
IGKV1-39	IGLV6-57	HUMAN|HGNC=5740|UniProtKB=P01597	HUMAN|HGNC=5927|UniProtKB=P01721	Euteleostomi	Amniota	PTN002510509	PTN002510370	117571	32524
IGKV1-39	IGLV10-54	HUMAN|HGNC=5740|UniProtKB=P01597	HUMAN|HGNC=5884|UniProtKB=A0A075B6I4	Euteleostomi	Amniota	PTN002510509	PTN002510375	117571	32524
IGKV1-39	IGLV2-8	HUMAN|HGNC=5740|UniProtKB=P01597	HUMAN|HGNC=5895|UniProtKB=P01709	Euteleostomi	Amniota	PTN002510509	PTN002510389	117571	32524
IGKV1-39	IGLV2-23	HUMAN|HGNC=5740|UniProtKB=P01597	HUMAN|HGNC=5890|UniProtKB=P01705	Euteleostomi	Amniota	PTN002510509	PTN002510390	117571	32524
IGKV1-39	IGLV2-14	HUMAN|HGNC=5740|UniProtKB=P01597	HUMAN|HGNC=5888|UniProtKB=P01704	Euteleostomi	Amniota	PTN002510509	PTN002510391	117571	32524
IGKV1-39	IGLV2-11	HUMAN|HGNC=5740|UniProtKB=P01597	HUMAN|HGNC=5887|UniProtKB=P01706	Euteleostomi	Amniota	PTN002510509	PTN002510392	117571	32524
IGKV1-39	IGLV2-33	HUMAN|HGNC=5740|UniProtKB=P01597	HUMAN|HGNC=5892|UniProtKB=A0A075B6J2	Euteleostomi	Amniota	PTN002510509	PTN002510385	117571	32524
IGKV1-39	IGLV2-18	HUMAN|HGNC=5740|UniProtKB=P01597	HUMAN|HGNC=5889|UniProtKB=A0A075B6J9	Euteleostomi	Amniota	PTN002510509	PTN002510387	117571	32524
IGKV1-39	IGLV1-51	HUMAN|HGNC=5740|UniProtKB=P01597	HUMAN|HGNC=5882|UniProtKB=P01701	Euteleostomi	Amniota	PTN002510509	PTN002510374	117571	32524
IGKV1-39	IGLV1-47	HUMAN|HGNC=5740|UniProtKB=P01597	HUMAN|HGNC=5880|UniProtKB=P01700	Euteleostomi	Amniota	PTN002510509	PTN002510379	117571	32524
IGKV1-39	IGLV1-44	HUMAN|HGNC=5740|UniProtKB=P01597	HUMAN|HGNC=5879|UniProtKB=P01699	Euteleostomi	Amniota	PTN002510509	PTN002510377	117571	32524
IGKV1-39	IGLV1-36	HUMAN|HGNC=5740|UniProtKB=P01597	HUMAN|HGNC=5876|UniProtKB=A0A0B4J1U3	Euteleostomi	Amniota	PTN002510509	PTN002510378	117571	32524
IGKV1-39	IGLV1-50	HUMAN|HGNC=5740|UniProtKB=P01597	HUMAN|HGNC=5881|UniProtKB=A0A075B6I6	Euteleostomi	Amniota	PTN002510509	PTN002510381	117571	32524
IGKV1-39	IGLV1-40	HUMAN|HGNC=5740|UniProtKB=P01597	HUMAN|HGNC=5877|UniProtKB=P01703	Euteleostomi	Amniota	PTN002510509	PTN002510382	117571	32524
IGKV1-39	IGLV3-16	HUMAN|HGNC=5740|UniProtKB=P01597	HUMAN|HGNC=5901|UniProtKB=A0A075B6K0	Euteleostomi	Amniota	PTN002510509	PTN002510422	117571	32524
IGKV1-39	IGLV3-1	HUMAN|HGNC=5740|UniProtKB=P01597	HUMAN|HGNC=5896|UniProtKB=P01715	Euteleostomi	Amniota	PTN002510509	PTN002510424	117571	32524
IGKV1-39	IGLV3-22	HUMAN|HGNC=5740|UniProtKB=P01597	HUMAN|HGNC=5906|UniProtKB=A0A075B6J6	Euteleostomi	Amniota	PTN002510509	PTN002510426	117571	32524
IGKV1-39	IGLV3-25	HUMAN|HGNC=5740|UniProtKB=P01597	HUMAN|HGNC=5908|UniProtKB=P01717	Euteleostomi	Amniota	PTN002510509	PTN002510427	117571	32524
IGKV1-39	IGLV3-27	HUMAN|HGNC=5740|UniProtKB=P01597	HUMAN|HGNC=5910|UniProtKB=P01718	Euteleostomi	Amniota	PTN002510509	PTN002510423	117571	32524
IGKV1-39	IGLV3-12	HUMAN|HGNC=5740|UniProtKB=P01597	HUMAN|HGNC=5898|UniProtKB=A0A075B6K2	Euteleostomi	Amniota	PTN002510509	PTN002510429	117571	32524
IGKV1-39	IGLV3-21	HUMAN|HGNC=5740|UniProtKB=P01597	HUMAN|HGNC=5905|UniProtKB=P80748	Euteleostomi	Amniota	PTN002510509	PTN002510431	117571	32524
IGKV1-39	IGLV3-9	HUMAN|HGNC=5740|UniProtKB=P01597	HUMAN|HGNC=5918|UniProtKB=A0A075B6K5	Euteleostomi	Amniota	PTN002510509	PTN002510430	117571	32524
IGKV1-39	IGLV3-10	HUMAN|HGNC=5740|UniProtKB=P01597	HUMAN|HGNC=5897|UniProtKB=A0A075B6K4	Euteleostomi	Amniota	PTN002510509	PTN002510425	117571	32524
IGKV1-39	IGLV3-32	HUMAN|HGNC=5740|UniProtKB=P01597	HUMAN|HGNC=5914|UniProtKB=A0A0A0MS00	Euteleostomi	Amniota	PTN002510509	PTN002510411	117571	32524
IGKV1-39	IGLV3-19	HUMAN|HGNC=5740|UniProtKB=P01597	HUMAN|HGNC=5903|UniProtKB=P01714	Euteleostomi	Amniota	PTN002510509	PTN002510412	117571	32524
IGKV1-39	IGKV1-5	HUMAN|HGNC=5740|UniProtKB=P01597	HUMAN|HGNC=5741|UniProtKB=P01602	Eutheria	Euarchontoglires	PTN002510509	PTN002510533	9347	314146
IGKV1-39	IGKV1D-16	HUMAN|HGNC=5740|UniProtKB=P01597	HUMAN|HGNC=5748|UniProtKB=P01601	Eutheria	Euarchontoglires	PTN002510509	PTN002510531	9347	314146
IGKV1-39	IGKV1D-12	HUMAN|HGNC=5740|UniProtKB=P01597	HUMAN|HGNC=5746|UniProtKB=P01611	Eutheria	Euarchontoglires	PTN002510509	PTN002510528	9347	314146
IGKV1-39	IGKV1-12	HUMAN|HGNC=5740|UniProtKB=P01597	HUMAN|HGNC=5730|UniProtKB=A0A0C4DH73	Eutheria	Euarchontoglires	PTN002510509	PTN002537134	9347	314146
IGKV1-39	IGKV1D-39	HUMAN|HGNC=5740|UniProtKB=P01597	HUMAN|HGNC=5756|UniProtKB=P04432	Homininae	HUMAN	PTN002510509	PTN002510510	207598	9606
IGKV1-39	IGKV1-9	HUMAN|HGNC=5740|UniProtKB=P01597	HUMAN|HGNC=5744|UniProtKB=A0A0C4DH69	Euarchontoglires	Catarrhini	PTN002510509	PTN002510521	314146	9526
IGKV1-39	IGKV1D-42	HUMAN|HGNC=5740|UniProtKB=P01597	HUMAN|HGNC=5757|UniProtKB=A0A075B6H8	Eutheria	Euarchontoglires	PTN002510509	PTN002510520	9347	314146
IGKV1-39	No info...	HUMAN|HGNC=5740|UniProtKB=P01597	HUMAN|Ensembl=ENSG00000281759.1|UniProtKB=A0A0G2JRQ6	Eutheria	Euarchontoglires	PTN002510509	No info...	9347	314146
IGKV1-39	IGKV1D-8	HUMAN|HGNC=5740|UniProtKB=P01597	HUMAN|HGNC=5759|UniProtKB=A0A087WSZ0	Eutheria	Euarchontoglires	PTN002510509	PTN002510519	9347	314146
IGKV1-39	IGKV1-8	HUMAN|HGNC=5740|UniProtKB=P01597	HUMAN|HGNC=5743|UniProtKB=A0A0C4DH67	Eutheria	Euarchontoglires	PTN002510509	PTN002510518	9347	314146
IGKV1-39	IGKV1D-43	HUMAN|HGNC=5740|UniProtKB=P01597	HUMAN|HGNC=5758|UniProtKB=A0A0B4J1Z2	Eutheria	Euarchontoglires	PTN002510509	PTN002510517	9347	314146
IGKV1-39	IGKV1OR2-108	HUMAN|HGNC=5740|UniProtKB=P01597	HUMAN|HGNC=5767|UniProtKB=A0A075B7D4	Eutheria	Euarchontoglires	PTN002510509	PTN002510503	9347	314146
IGKV1-39	IGKV1D-17	HUMAN|HGNC=5740|UniProtKB=P01597	HUMAN|HGNC=5749|UniProtKB=A0A075B6S4	Eutheria	Euarchontoglires	PTN002510509	PTN002510530	9347	314146
IGKV1-39	IGKV1-16	HUMAN|HGNC=5740|UniProtKB=P01597	HUMAN|HGNC=5732|UniProtKB=P04430	Eutheria	Euarchontoglires	PTN002510509	PTN002510529	9347	314146
IGKV1-39	IGKV1-13	HUMAN|HGNC=5740|UniProtKB=P01597	HUMAN|HGNC=5731|UniProtKB=P0DP09	Eutheria	Euarchontoglires	PTN002510509	PTN002537249	9347	314146
IGKV1-39	IGKV1D-13	HUMAN|HGNC=5740|UniProtKB=P01597	HUMAN|HGNC=5747|UniProtKB=A0A0B4J2D9	Eutheria	Euarchontoglires	PTN002510509	PTN002510516	9347	314146
IGKV1-39	IGKV1-17	HUMAN|HGNC=5740|UniProtKB=P01597	HUMAN|HGNC=5733|UniProtKB=P01599	Eutheria	Euarchontoglires	PTN002510509	PTN002510507	9347	314146
IGKV1-39	IGKV1-6	HUMAN|HGNC=5740|UniProtKB=P01597	HUMAN|HGNC=5742|UniProtKB=A0A0C4DH72	Eutheria	Euarchontoglires	PTN002510509	PTN002510506	9347	314146
IGKV1-39	IGKV1D-33	HUMAN|HGNC=5740|UniProtKB=P01597	HUMAN|HGNC=5753|UniProtKB=P01593	Eutheria	Euarchontoglires	PTN002510509	PTN002537251	9347	314146
IGKV1-39	IGKV1-33	HUMAN|HGNC=5740|UniProtKB=P01597	HUMAN|HGNC=5737|UniProtKB=P01594	Eutheria	Euarchontoglires	PTN002510509	PTN002510535	9347	314146
IGKV1-39	IGKV1D-37	HUMAN|HGNC=5740|UniProtKB=P01597	HUMAN|HGNC=5755|UniProtKB=P0DSN7	Eutheria	Euarchontoglires	PTN002510509	PTN008385065	9347	314146
IGKV1-39	IGKV1-37	HUMAN|HGNC=5740|UniProtKB=P01597	HUMAN|HGNC=5739|UniProtKB=A0A075B6S9	Eutheria	Euarchontoglires	PTN002510509	PTN002510514	9347	314146
IGKV1-39	IGKV1-27	HUMAN|HGNC=5740|UniProtKB=P01597	HUMAN|HGNC=5735|UniProtKB=A0A075B6S5	Eutheria	Euarchontoglires	PTN002510509	PTN002510499	9347	314146
IGKV1-39	IGLV8-61	HUMAN|HGNC=5740|UniProtKB=P01597	HUMAN|HGNC=5931|UniProtKB=A0A075B6I0	Euteleostomi	Mammalia	PTN002510509	PTN002510415	117571	40674
IGKV1-39	IGLV7-43	HUMAN|HGNC=5740|UniProtKB=P01597	HUMAN|HGNC=5929|UniProtKB=P04211	Euteleostomi	Mammalia	PTN002510509	PTN002510419	117571	40674
IGKV1-39	IGLV7-46	HUMAN|HGNC=5740|UniProtKB=P01597	HUMAN|HGNC=5930|UniProtKB=A0A075B6I9	Euteleostomi	Mammalia	PTN002510509	PTN002510420	117571	40674
IGKV1-39	IGKV3-20	HUMAN|HGNC=5740|UniProtKB=P01597	HUMAN|HGNC=5817|UniProtKB=P01619	Euteleostomi	Mammalia	PTN002510509	PTN002510547	117571	40674
IGKV1-39	IGKV3D-20	HUMAN|HGNC=5740|UniProtKB=P01597	HUMAN|HGNC=5825|UniProtKB=A0A0C4DH25	Euteleostomi	Mammalia	PTN002510509	PTN002510546	117571	40674
IGKV1-39	IGKV3-15	HUMAN|HGNC=5740|UniProtKB=P01597	HUMAN|HGNC=5816|UniProtKB=P01624	Euteleostomi	Mammalia	PTN002510509	PTN002510539	117571	40674
IGKV1-39	IGKV3D-15	HUMAN|HGNC=5740|UniProtKB=P01597	HUMAN|HGNC=5824|UniProtKB=A0A087WSY6	Euteleostomi	Mammalia	PTN002510509	PTN002510541	117571	40674
IGKV1-39	IGKV3-7	HUMAN|HGNC=5740|UniProtKB=P01597	HUMAN|HGNC=5821|UniProtKB=A0A075B6H7	Euteleostomi	Mammalia	PTN002510509	PTN002510542	117571	40674
IGKV1-39	IGKV3OR2-268	HUMAN|HGNC=5740|UniProtKB=P01597	HUMAN|HGNC=5830|UniProtKB=A0A0C4DH90	Euteleostomi	Mammalia	PTN002510509	PTN002510540	117571	40674
IGKV1-39	IGKV3D-7	HUMAN|HGNC=5740|UniProtKB=P01597	HUMAN|HGNC=5829|UniProtKB=A0A0C4DH55	Euteleostomi	Mammalia	PTN002510509	PTN002510543	117571	40674
IGKV1-39	IGKV3D-11	HUMAN|HGNC=5740|UniProtKB=P01597	HUMAN|HGNC=5823|UniProtKB=A0A0A0MRZ8	Euteleostomi	Mammalia	PTN002510509	PTN002510545	117571	40674
IGKV1-39	IGKV3-11	HUMAN|HGNC=5740|UniProtKB=P01597	HUMAN|HGNC=5815|UniProtKB=P04433	Euteleostomi	Mammalia	PTN002510509	PTN002537174	117571	40674
IGKV1-39	IGKV6D-21	HUMAN|HGNC=5740|UniProtKB=P01597	HUMAN|HGNC=5837|UniProtKB=A0A0A0MT36	Euteleostomi	Mammalia	PTN002510509	PTN002510494	117571	40674
IGKV1-39	IGKV6-21	HUMAN|HGNC=5740|UniProtKB=P01597	HUMAN|HGNC=5836|UniProtKB=A0A0C4DH24	Euteleostomi	Mammalia	PTN002510509	PTN002510492	117571	40674
IGKV1-39	IGKV6D-41	HUMAN|HGNC=5740|UniProtKB=P01597	HUMAN|HGNC=5838|UniProtKB=A0A0C4DH26	Euteleostomi	Mammalia	PTN002510509	PTN002510493	117571	40674
IGKV1-39	IGKV4-1	HUMAN|HGNC=5740|UniProtKB=P01597	HUMAN|HGNC=5834|UniProtKB=P06312	Euteleostomi	Mammalia	PTN002510509	PTN002510465	117571	40674
IGKV1-39	IGKV5-2	HUMAN|HGNC=5740|UniProtKB=P01597	HUMAN|HGNC=5835|UniProtKB=P06315	ND	Euteleostomi	PTN002510509	PTN002537133	No info...	117571
IGKV1-39	TRDV3	HUMAN|HGNC=5740|UniProtKB=P01597	HUMAN|HGNC=12264|UniProtKB=A0JD37	ND	Euteleostomi	PTN002510509	PTN002510397	No info...	117571
IGKV1-39	TRAV2	HUMAN|HGNC=5740|UniProtKB=P01597	HUMAN|HGNC=12116|UniProtKB=A0A0B4J234	ND	Euteleostomi	PTN002510509	PTN002510373	No info...	117571
IGKV1-39	IGKV2-24	HUMAN|HGNC=5740|UniProtKB=P01597	HUMAN|HGNC=5781|UniProtKB=A0A0C4DH68	ND	Euteleostomi	PTN002510509	PTN002510457	No info...	117571
IGKV1-39	IGKV2D-24	HUMAN|HGNC=5740|UniProtKB=P01597	HUMAN|HGNC=5797|UniProtKB=A0A075B6R9	ND	Euteleostomi	PTN002510509	PTN002510458	No info...	117571
IGKV1-39	IGKV2D-30	HUMAN|HGNC=5740|UniProtKB=P01597	HUMAN|HGNC=5801|UniProtKB=A0A075B6S6	ND	Euteleostomi	PTN002510509	PTN002510459	No info...	117571
IGKV1-39	IGKV2-30	HUMAN|HGNC=5740|UniProtKB=P01597	HUMAN|HGNC=5785|UniProtKB=P06310	ND	Euteleostomi	PTN002510509	PTN002510460	No info...	117571
IGKV1-39	IGKV2-40	HUMAN|HGNC=5740|UniProtKB=P01597	HUMAN|HGNC=5789|UniProtKB=A0A087WW87	ND	Euteleostomi	PTN002510509	PTN002759635	No info...	117571
IGKV1-39	IGKV2D-40	HUMAN|HGNC=5740|UniProtKB=P01597	HUMAN|HGNC=5804|UniProtKB=P01614	ND	Euteleostomi	PTN002510509	PTN002510476	No info...	117571
IGKV1-39	IGKV2D-28	HUMAN|HGNC=5740|UniProtKB=P01597	HUMAN|HGNC=5799|UniProtKB=P01615	ND	Euteleostomi	PTN002510509	PTN002537160	No info...	117571
IGKV1-39	IGKV2-28	HUMAN|HGNC=5740|UniProtKB=P01597	HUMAN|HGNC=5783|UniProtKB=A0A075B6P5	ND	Euteleostomi	PTN002510509	PTN002510489	No info...	117571
IGKV1-39	IGKV2D-26	HUMAN|HGNC=5740|UniProtKB=P01597	HUMAN|HGNC=5798|UniProtKB=A0A0A0MRZ7	ND	Euteleostomi	PTN002510509	PTN002510487	No info...	117571
IGKV1-39	IGKV2D-29	HUMAN|HGNC=5740|UniProtKB=P01597	HUMAN|HGNC=5800|UniProtKB=A0A075B6S2	ND	Euteleostomi	PTN002510509	PTN002510478	No info...	117571
IGKV1-39	IGKV2-29	HUMAN|HGNC=5740|UniProtKB=P01597	HUMAN|HGNC=5784|UniProtKB=A2NJV5	ND	Euteleostomi	PTN002510509	PTN002759648	No info...	117571
IGKV3D-15	VPREB3	HUMAN|HGNC=5824|UniProtKB=A0A087WSY6	HUMAN|HGNC=12710|UniProtKB=Q9UKI3	Euteleostomi	Tetrapoda	PTN002510541	PTN002510368	117571	32523
IGKV3D-15	IGLV9-49	HUMAN|HGNC=5824|UniProtKB=A0A087WSY6	HUMAN|HGNC=5933|UniProtKB=A0A0B4J1Y8	Euteleostomi	Tetrapoda	PTN002510541	PTN002510438	117571	32523
IGKV3D-15	IGLV4-3	HUMAN|HGNC=5824|UniProtKB=A0A087WSY6	HUMAN|HGNC=5919|UniProtKB=A0A075B6K6	Euteleostomi	Tetrapoda	PTN002510541	PTN002510439	117571	32523
IGKV3D-15	IGLV4-60	HUMAN|HGNC=5824|UniProtKB=A0A087WSY6	HUMAN|HGNC=5920|UniProtKB=A0A075B6I1	Euteleostomi	Tetrapoda	PTN002510541	PTN002510435	117571	32523
IGKV3D-15	IGLV4-69	HUMAN|HGNC=5824|UniProtKB=A0A087WSY6	HUMAN|HGNC=5921|UniProtKB=A0A075B6H9	Euteleostomi	Tetrapoda	PTN002510541	PTN002510436	117571	32523
IGKV3D-15	VPREB1	HUMAN|HGNC=5824|UniProtKB=A0A087WSY6	HUMAN|HGNC=12709|UniProtKB=P12018	Euteleostomi	Tetrapoda	PTN002510541	PTN002510443	117571	32523
IGKV3D-15	IGLV5-52	HUMAN|HGNC=5824|UniProtKB=A0A087WSY6	HUMAN|HGNC=5926|UniProtKB=A0A0A0MRZ9	Euteleostomi	Tetrapoda	PTN002510541	PTN002510451	117571	32523
IGKV3D-15	IGLV5-39	HUMAN|HGNC=5824|UniProtKB=A0A087WSY6	HUMAN|HGNC=5923|UniProtKB=A0A0G2JS06	Euteleostomi	Tetrapoda	PTN002510541	PTN002357366	117571	32523
IGKV3D-15	IGLV5-37	HUMAN|HGNC=5824|UniProtKB=A0A087WSY6	HUMAN|HGNC=5922|UniProtKB=A0A075B6J1	Euteleostomi	Tetrapoda	PTN002510541	PTN002510448	117571	32523
IGKV3D-15	IGLV5-45	HUMAN|HGNC=5824|UniProtKB=A0A087WSY6	HUMAN|HGNC=5924|UniProtKB=A0A087WSX0	Euteleostomi	Tetrapoda	PTN002510541	PTN002510446	117571	32523
IGKV3D-15	IGLV5-48	HUMAN|HGNC=5824|UniProtKB=A0A087WSY6	HUMAN|HGNC=5925|UniProtKB=A0A075B6I7	Euteleostomi	Tetrapoda	PTN002510541	PTN002510449	117571	32523
IGKV3D-15	IGLV11-55	HUMAN|HGNC=5824|UniProtKB=A0A087WSY6	HUMAN|HGNC=5886|UniProtKB=A0A075B6I3	Euteleostomi	Tetrapoda	PTN002510541	PTN002510442	117571	32523
IGKV3D-15	TRDV1	HUMAN|HGNC=5824|UniProtKB=A0A087WSY6	HUMAN|HGNC=12262|UniProtKB=A0A1B0GX56	Euteleostomi	Amniota	PTN002510541	PTN002510407	117571	32524
IGKV3D-15	TRAV19	HUMAN|HGNC=5824|UniProtKB=A0A087WSY6	HUMAN|HGNC=12115|UniProtKB=A0A0A6YYK7	Euteleostomi	Amniota	PTN002510541	PTN002510399	117571	32524
IGKV3D-15	TRAV38-2DV8	HUMAN|HGNC=5824|UniProtKB=A0A087WSY6	HUMAN|HGNC=12138|UniProtKB=A0JD32	Euteleostomi	Amniota	PTN002510541	PTN002510401	117571	32524
IGKV3D-15	TRAV38-1	HUMAN|HGNC=5824|UniProtKB=A0A087WSY6	HUMAN|HGNC=12137|UniProtKB=A0A0B4J264	Euteleostomi	Amniota	PTN002510541	PTN002510402	117571	32524
IGKV3D-15	TRAV14DV4	HUMAN|HGNC=5824|UniProtKB=A0A087WSY6	HUMAN|HGNC=12110|UniProtKB=A0A0A6YYC5	Euteleostomi	Amniota	PTN002510541	PTN002510404	117571	32524
IGKV3D-15	IGLV6-57	HUMAN|HGNC=5824|UniProtKB=A0A087WSY6	HUMAN|HGNC=5927|UniProtKB=P01721	Euteleostomi	Amniota	PTN002510541	PTN002510370	117571	32524
IGKV3D-15	IGLV10-54	HUMAN|HGNC=5824|UniProtKB=A0A087WSY6	HUMAN|HGNC=5884|UniProtKB=A0A075B6I4	Euteleostomi	Amniota	PTN002510541	PTN002510375	117571	32524
IGKV3D-15	IGLV2-8	HUMAN|HGNC=5824|UniProtKB=A0A087WSY6	HUMAN|HGNC=5895|UniProtKB=P01709	Euteleostomi	Amniota	PTN002510541	PTN002510389	117571	32524
IGKV3D-15	IGLV2-23	HUMAN|HGNC=5824|UniProtKB=A0A087WSY6	HUMAN|HGNC=5890|UniProtKB=P01705	Euteleostomi	Amniota	PTN002510541	PTN002510390	117571	32524
IGKV3D-15	IGLV2-14	HUMAN|HGNC=5824|UniProtKB=A0A087WSY6	HUMAN|HGNC=5888|UniProtKB=P01704	Euteleostomi	Amniota	PTN002510541	PTN002510391	117571	32524
IGKV3D-15	IGLV2-11	HUMAN|HGNC=5824|UniProtKB=A0A087WSY6	HUMAN|HGNC=5887|UniProtKB=P01706	Euteleostomi	Amniota	PTN002510541	PTN002510392	117571	32524
IGKV3D-15	IGLV2-33	HUMAN|HGNC=5824|UniProtKB=A0A087WSY6	HUMAN|HGNC=5892|UniProtKB=A0A075B6J2	Euteleostomi	Amniota	PTN002510541	PTN002510385	117571	32524
IGKV3D-15	IGLV2-18	HUMAN|HGNC=5824|UniProtKB=A0A087WSY6	HUMAN|HGNC=5889|UniProtKB=A0A075B6J9	Euteleostomi	Amniota	PTN002510541	PTN002510387	117571	32524
IGKV3D-15	IGLV1-51	HUMAN|HGNC=5824|UniProtKB=A0A087WSY6	HUMAN|HGNC=5882|UniProtKB=P01701	Euteleostomi	Amniota	PTN002510541	PTN002510374	117571	32524
IGKV3D-15	IGLV1-47	HUMAN|HGNC=5824|UniProtKB=A0A087WSY6	HUMAN|HGNC=5880|UniProtKB=P01700	Euteleostomi	Amniota	PTN002510541	PTN002510379	117571	32524
IGKV3D-15	IGLV1-44	HUMAN|HGNC=5824|UniProtKB=A0A087WSY6	HUMAN|HGNC=5879|UniProtKB=P01699	Euteleostomi	Amniota	PTN002510541	PTN002510377	117571	32524
IGKV3D-15	IGLV1-36	HUMAN|HGNC=5824|UniProtKB=A0A087WSY6	HUMAN|HGNC=5876|UniProtKB=A0A0B4J1U3	Euteleostomi	Amniota	PTN002510541	PTN002510378	117571	32524
IGKV3D-15	IGLV1-50	HUMAN|HGNC=5824|UniProtKB=A0A087WSY6	HUMAN|HGNC=5881|UniProtKB=A0A075B6I6	Euteleostomi	Amniota	PTN002510541	PTN002510381	117571	32524
IGKV3D-15	IGLV1-40	HUMAN|HGNC=5824|UniProtKB=A0A087WSY6	HUMAN|HGNC=5877|UniProtKB=P01703	Euteleostomi	Amniota	PTN002510541	PTN002510382	117571	32524
IGKV3D-15	IGLV3-16	HUMAN|HGNC=5824|UniProtKB=A0A087WSY6	HUMAN|HGNC=5901|UniProtKB=A0A075B6K0	Euteleostomi	Amniota	PTN002510541	PTN002510422	117571	32524
IGKV3D-15	IGLV3-1	HUMAN|HGNC=5824|UniProtKB=A0A087WSY6	HUMAN|HGNC=5896|UniProtKB=P01715	Euteleostomi	Amniota	PTN002510541	PTN002510424	117571	32524
IGKV3D-15	IGLV3-22	HUMAN|HGNC=5824|UniProtKB=A0A087WSY6	HUMAN|HGNC=5906|UniProtKB=A0A075B6J6	Euteleostomi	Amniota	PTN002510541	PTN002510426	117571	32524
IGKV3D-15	IGLV3-25	HUMAN|HGNC=5824|UniProtKB=A0A087WSY6	HUMAN|HGNC=5908|UniProtKB=P01717	Euteleostomi	Amniota	PTN002510541	PTN002510427	117571	32524
IGKV3D-15	IGLV3-27	HUMAN|HGNC=5824|UniProtKB=A0A087WSY6	HUMAN|HGNC=5910|UniProtKB=P01718	Euteleostomi	Amniota	PTN002510541	PTN002510423	117571	32524
IGKV3D-15	IGLV3-12	HUMAN|HGNC=5824|UniProtKB=A0A087WSY6	HUMAN|HGNC=5898|UniProtKB=A0A075B6K2	Euteleostomi	Amniota	PTN002510541	PTN002510429	117571	32524
IGKV3D-15	IGLV3-21	HUMAN|HGNC=5824|UniProtKB=A0A087WSY6	HUMAN|HGNC=5905|UniProtKB=P80748	Euteleostomi	Amniota	PTN002510541	PTN002510431	117571	32524
IGKV3D-15	IGLV3-9	HUMAN|HGNC=5824|UniProtKB=A0A087WSY6	HUMAN|HGNC=5918|UniProtKB=A0A075B6K5	Euteleostomi	Amniota	PTN002510541	PTN002510430	117571	32524
IGKV3D-15	IGLV3-10	HUMAN|HGNC=5824|UniProtKB=A0A087WSY6	HUMAN|HGNC=5897|UniProtKB=A0A075B6K4	Euteleostomi	Amniota	PTN002510541	PTN002510425	117571	32524
IGKV3D-15	IGLV3-32	HUMAN|HGNC=5824|UniProtKB=A0A087WSY6	HUMAN|HGNC=5914|UniProtKB=A0A0A0MS00	Euteleostomi	Amniota	PTN002510541	PTN002510411	117571	32524
IGKV3D-15	IGLV3-19	HUMAN|HGNC=5824|UniProtKB=A0A087WSY6	HUMAN|HGNC=5903|UniProtKB=P01714	Euteleostomi	Amniota	PTN002510541	PTN002510412	117571	32524
IGKV3D-15	IGKV1-5	HUMAN|HGNC=5824|UniProtKB=A0A087WSY6	HUMAN|HGNC=5741|UniProtKB=P01602	Euteleostomi	Mammalia	PTN002510541	PTN002510533	117571	40674
IGKV3D-15	IGKV1D-16	HUMAN|HGNC=5824|UniProtKB=A0A087WSY6	HUMAN|HGNC=5748|UniProtKB=P01601	Euteleostomi	Mammalia	PTN002510541	PTN002510531	117571	40674
IGKV3D-15	IGKV1D-12	HUMAN|HGNC=5824|UniProtKB=A0A087WSY6	HUMAN|HGNC=5746|UniProtKB=P01611	Euteleostomi	Mammalia	PTN002510541	PTN002510528	117571	40674
IGKV3D-15	IGKV1-12	HUMAN|HGNC=5824|UniProtKB=A0A087WSY6	HUMAN|HGNC=5730|UniProtKB=A0A0C4DH73	Euteleostomi	Mammalia	PTN002510541	PTN002537134	117571	40674
IGKV3D-15	IGKV1D-39	HUMAN|HGNC=5824|UniProtKB=A0A087WSY6	HUMAN|HGNC=5756|UniProtKB=P04432	Euteleostomi	Mammalia	PTN002510541	PTN002510510	117571	40674
IGKV3D-15	IGKV1-39	HUMAN|HGNC=5824|UniProtKB=A0A087WSY6	HUMAN|HGNC=5740|UniProtKB=P01597	Euteleostomi	Mammalia	PTN002510541	PTN002510509	117571	40674
IGKV3D-15	IGKV1-9	HUMAN|HGNC=5824|UniProtKB=A0A087WSY6	HUMAN|HGNC=5744|UniProtKB=A0A0C4DH69	Euteleostomi	Mammalia	PTN002510541	PTN002510521	117571	40674
IGKV3D-15	IGKV1D-42	HUMAN|HGNC=5824|UniProtKB=A0A087WSY6	HUMAN|HGNC=5757|UniProtKB=A0A075B6H8	Euteleostomi	Mammalia	PTN002510541	PTN002510520	117571	40674
IGKV3D-15	No info...	HUMAN|HGNC=5824|UniProtKB=A0A087WSY6	HUMAN|Ensembl=ENSG00000281759.1|UniProtKB=A0A0G2JRQ6	Euteleostomi	Mammalia	PTN002510541	No info...	117571	40674
IGKV3D-15	IGKV1D-8	HUMAN|HGNC=5824|UniProtKB=A0A087WSY6	HUMAN|HGNC=5759|UniProtKB=A0A087WSZ0	Euteleostomi	Mammalia	PTN002510541	PTN002510519	117571	40674
IGKV3D-15	IGKV1-8	HUMAN|HGNC=5824|UniProtKB=A0A087WSY6	HUMAN|HGNC=5743|UniProtKB=A0A0C4DH67	Euteleostomi	Mammalia	PTN002510541	PTN002510518	117571	40674
IGKV3D-15	IGKV1D-43	HUMAN|HGNC=5824|UniProtKB=A0A087WSY6	HUMAN|HGNC=5758|UniProtKB=A0A0B4J1Z2	Euteleostomi	Mammalia	PTN002510541	PTN002510517	117571	40674
IGKV3D-15	IGKV1OR2-108	HUMAN|HGNC=5824|UniProtKB=A0A087WSY6	HUMAN|HGNC=5767|UniProtKB=A0A075B7D4	Euteleostomi	Mammalia	PTN002510541	PTN002510503	117571	40674
IGKV3D-15	IGKV1D-17	HUMAN|HGNC=5824|UniProtKB=A0A087WSY6	HUMAN|HGNC=5749|UniProtKB=A0A075B6S4	Euteleostomi	Mammalia	PTN002510541	PTN002510530	117571	40674
IGKV3D-15	IGKV1-16	HUMAN|HGNC=5824|UniProtKB=A0A087WSY6	HUMAN|HGNC=5732|UniProtKB=P04430	Euteleostomi	Mammalia	PTN002510541	PTN002510529	117571	40674
IGKV3D-15	IGKV1-13	HUMAN|HGNC=5824|UniProtKB=A0A087WSY6	HUMAN|HGNC=5731|UniProtKB=P0DP09	Euteleostomi	Mammalia	PTN002510541	PTN002537249	117571	40674
IGKV3D-15	IGKV1D-13	HUMAN|HGNC=5824|UniProtKB=A0A087WSY6	HUMAN|HGNC=5747|UniProtKB=A0A0B4J2D9	Euteleostomi	Mammalia	PTN002510541	PTN002510516	117571	40674
IGKV3D-15	IGKV1-17	HUMAN|HGNC=5824|UniProtKB=A0A087WSY6	HUMAN|HGNC=5733|UniProtKB=P01599	Euteleostomi	Mammalia	PTN002510541	PTN002510507	117571	40674
IGKV3D-15	IGKV1-6	HUMAN|HGNC=5824|UniProtKB=A0A087WSY6	HUMAN|HGNC=5742|UniProtKB=A0A0C4DH72	Euteleostomi	Mammalia	PTN002510541	PTN002510506	117571	40674
IGKV3D-15	IGKV1D-33	HUMAN|HGNC=5824|UniProtKB=A0A087WSY6	HUMAN|HGNC=5753|UniProtKB=P01593	Euteleostomi	Mammalia	PTN002510541	PTN002537251	117571	40674
IGKV3D-15	IGKV1-33	HUMAN|HGNC=5824|UniProtKB=A0A087WSY6	HUMAN|HGNC=5737|UniProtKB=P01594	Euteleostomi	Mammalia	PTN002510541	PTN002510535	117571	40674
IGKV3D-15	IGKV1D-37	HUMAN|HGNC=5824|UniProtKB=A0A087WSY6	HUMAN|HGNC=5755|UniProtKB=P0DSN7	Euteleostomi	Mammalia	PTN002510541	PTN008385065	117571	40674
IGKV3D-15	IGKV1-37	HUMAN|HGNC=5824|UniProtKB=A0A087WSY6	HUMAN|HGNC=5739|UniProtKB=A0A075B6S9	Euteleostomi	Mammalia	PTN002510541	PTN002510514	117571	40674
IGKV3D-15	IGKV1-27	HUMAN|HGNC=5824|UniProtKB=A0A087WSY6	HUMAN|HGNC=5735|UniProtKB=A0A075B6S5	Euteleostomi	Mammalia	PTN002510541	PTN002510499	117571	40674
IGKV3D-15	IGLV8-61	HUMAN|HGNC=5824|UniProtKB=A0A087WSY6	HUMAN|HGNC=5931|UniProtKB=A0A075B6I0	Mammalia	Theria	PTN002510541	PTN002510415	40674	32525
IGKV3D-15	IGLV7-43	HUMAN|HGNC=5824|UniProtKB=A0A087WSY6	HUMAN|HGNC=5929|UniProtKB=P04211	Mammalia	Theria	PTN002510541	PTN002510419	40674	32525
IGKV3D-15	IGLV7-46	HUMAN|HGNC=5824|UniProtKB=A0A087WSY6	HUMAN|HGNC=5930|UniProtKB=A0A075B6I9	Mammalia	Theria	PTN002510541	PTN002510420	40674	32525
IGKV3D-15	IGKV3-20	HUMAN|HGNC=5824|UniProtKB=A0A087WSY6	HUMAN|HGNC=5817|UniProtKB=P01619	Euarchontoglires	Catarrhini	PTN002510541	PTN002510547	314146	9526
IGKV3D-15	IGKV3D-20	HUMAN|HGNC=5824|UniProtKB=A0A087WSY6	HUMAN|HGNC=5825|UniProtKB=A0A0C4DH25	Euarchontoglires	Catarrhini	PTN002510541	PTN002510546	314146	9526
IGKV3D-15	IGKV3-15	HUMAN|HGNC=5824|UniProtKB=A0A087WSY6	HUMAN|HGNC=5816|UniProtKB=P01624	Homo-Pan	HUMAN	PTN002510541	PTN002510539	-1	9606
IGKV3D-15	IGKV3-7	HUMAN|HGNC=5824|UniProtKB=A0A087WSY6	HUMAN|HGNC=5821|UniProtKB=A0A075B6H7	Homo-Pan	HUMAN	PTN002510541	PTN002510542	-1	9606
IGKV3D-15	IGKV3OR2-268	HUMAN|HGNC=5824|UniProtKB=A0A087WSY6	HUMAN|HGNC=5830|UniProtKB=A0A0C4DH90	Homo-Pan	HUMAN	PTN002510541	PTN002510540	-1	9606
IGKV3D-15	IGKV3D-7	HUMAN|HGNC=5824|UniProtKB=A0A087WSY6	HUMAN|HGNC=5829|UniProtKB=A0A0C4DH55	Homo-Pan	HUMAN	PTN002510541	PTN002510543	-1	9606
IGKV3D-15	IGKV3D-11	HUMAN|HGNC=5824|UniProtKB=A0A087WSY6	HUMAN|HGNC=5823|UniProtKB=A0A0A0MRZ8	Catarrhini	Homininae	PTN002510541	PTN002510545	9526	207598
IGKV3D-15	IGKV3-11	HUMAN|HGNC=5824|UniProtKB=A0A087WSY6	HUMAN|HGNC=5815|UniProtKB=P04433	Catarrhini	Homininae	PTN002510541	PTN002537174	9526	207598
IGKV3D-15	IGKV6D-21	HUMAN|HGNC=5824|UniProtKB=A0A087WSY6	HUMAN|HGNC=5837|UniProtKB=A0A0A0MT36	Euteleostomi	Mammalia	PTN002510541	PTN002510494	117571	40674
IGKV3D-15	IGKV6-21	HUMAN|HGNC=5824|UniProtKB=A0A087WSY6	HUMAN|HGNC=5836|UniProtKB=A0A0C4DH24	Euteleostomi	Mammalia	PTN002510541	PTN002510492	117571	40674
IGKV3D-15	IGKV6D-41	HUMAN|HGNC=5824|UniProtKB=A0A087WSY6	HUMAN|HGNC=5838|UniProtKB=A0A0C4DH26	Euteleostomi	Mammalia	PTN002510541	PTN002510493	117571	40674
IGKV3D-15	IGKV4-1	HUMAN|HGNC=5824|UniProtKB=A0A087WSY6	HUMAN|HGNC=5834|UniProtKB=P06312	Euteleostomi	Mammalia	PTN002510541	PTN002510465	117571	40674
IGKV3D-15	IGKV5-2	HUMAN|HGNC=5824|UniProtKB=A0A087WSY6	HUMAN|HGNC=5835|UniProtKB=P06315	ND	Euteleostomi	PTN002510541	PTN002537133	No info...	117571
IGKV3D-15	TRDV3	HUMAN|HGNC=5824|UniProtKB=A0A087WSY6	HUMAN|HGNC=12264|UniProtKB=A0JD37	ND	Euteleostomi	PTN002510541	PTN002510397	No info...	117571
IGKV3D-15	TRAV2	HUMAN|HGNC=5824|UniProtKB=A0A087WSY6	HUMAN|HGNC=12116|UniProtKB=A0A0B4J234	ND	Euteleostomi	PTN002510541	PTN002510373	No info...	117571
IGKV3D-15	IGKV2-24	HUMAN|HGNC=5824|UniProtKB=A0A087WSY6	HUMAN|HGNC=5781|UniProtKB=A0A0C4DH68	ND	Euteleostomi	PTN002510541	PTN002510457	No info...	117571
IGKV3D-15	IGKV2D-24	HUMAN|HGNC=5824|UniProtKB=A0A087WSY6	HUMAN|HGNC=5797|UniProtKB=A0A075B6R9	ND	Euteleostomi	PTN002510541	PTN002510458	No info...	117571
IGKV3D-15	IGKV2D-30	HUMAN|HGNC=5824|UniProtKB=A0A087WSY6	HUMAN|HGNC=5801|UniProtKB=A0A075B6S6	ND	Euteleostomi	PTN002510541	PTN002510459	No info...	117571
IGKV3D-15	IGKV2-30	HUMAN|HGNC=5824|UniProtKB=A0A087WSY6	HUMAN|HGNC=5785|UniProtKB=P06310	ND	Euteleostomi	PTN002510541	PTN002510460	No info...	117571
IGKV3D-15	IGKV2-40	HUMAN|HGNC=5824|UniProtKB=A0A087WSY6	HUMAN|HGNC=5789|UniProtKB=A0A087WW87	ND	Euteleostomi	PTN002510541	PTN002759635	No info...	117571
IGKV3D-15	IGKV2D-40	HUMAN|HGNC=5824|UniProtKB=A0A087WSY6	HUMAN|HGNC=5804|UniProtKB=P01614	ND	Euteleostomi	PTN002510541	PTN002510476	No info...	117571
IGKV3D-15	IGKV2D-28	HUMAN|HGNC=5824|UniProtKB=A0A087WSY6	HUMAN|HGNC=5799|UniProtKB=P01615	ND	Euteleostomi	PTN002510541	PTN002537160	No info...	117571
IGKV3D-15	IGKV2-28	HUMAN|HGNC=5824|UniProtKB=A0A087WSY6	HUMAN|HGNC=5783|UniProtKB=A0A075B6P5	ND	Euteleostomi	PTN002510541	PTN002510489	No info...	117571
IGKV3D-15	IGKV2D-26	HUMAN|HGNC=5824|UniProtKB=A0A087WSY6	HUMAN|HGNC=5798|UniProtKB=A0A0A0MRZ7	ND	Euteleostomi	PTN002510541	PTN002510487	No info...	117571
IGKV3D-15	IGKV2D-29	HUMAN|HGNC=5824|UniProtKB=A0A087WSY6	HUMAN|HGNC=5800|UniProtKB=A0A075B6S2	ND	Euteleostomi	PTN002510541	PTN002510478	No info...	117571
IGKV3D-15	IGKV2-29	HUMAN|HGNC=5824|UniProtKB=A0A087WSY6	HUMAN|HGNC=5784|UniProtKB=A2NJV5	ND	Euteleostomi	PTN002510541	PTN002759648	No info...	117571
IGLV3-22	VPREB3	HUMAN|HGNC=5906|UniProtKB=A0A075B6J6	HUMAN|HGNC=12710|UniProtKB=Q9UKI3	Euteleostomi	Tetrapoda	PTN002510426	PTN002510368	117571	32523
IGLV3-22	IGLV9-49	HUMAN|HGNC=5906|UniProtKB=A0A075B6J6	HUMAN|HGNC=5933|UniProtKB=A0A0B4J1Y8	Euteleostomi	Tetrapoda	PTN002510426	PTN002510438	117571	32523
IGLV3-22	IGLV4-3	HUMAN|HGNC=5906|UniProtKB=A0A075B6J6	HUMAN|HGNC=5919|UniProtKB=A0A075B6K6	Euteleostomi	Tetrapoda	PTN002510426	PTN002510439	117571	32523
IGLV3-22	IGLV4-60	HUMAN|HGNC=5906|UniProtKB=A0A075B6J6	HUMAN|HGNC=5920|UniProtKB=A0A075B6I1	Euteleostomi	Tetrapoda	PTN002510426	PTN002510435	117571	32523
IGLV3-22	IGLV4-69	HUMAN|HGNC=5906|UniProtKB=A0A075B6J6	HUMAN|HGNC=5921|UniProtKB=A0A075B6H9	Euteleostomi	Tetrapoda	PTN002510426	PTN002510436	117571	32523
IGLV3-22	VPREB1	HUMAN|HGNC=5906|UniProtKB=A0A075B6J6	HUMAN|HGNC=12709|UniProtKB=P12018	Euteleostomi	Tetrapoda	PTN002510426	PTN002510443	117571	32523
IGLV3-22	IGLV5-52	HUMAN|HGNC=5906|UniProtKB=A0A075B6J6	HUMAN|HGNC=5926|UniProtKB=A0A0A0MRZ9	Euteleostomi	Tetrapoda	PTN002510426	PTN002510451	117571	32523
IGLV3-22	IGLV5-39	HUMAN|HGNC=5906|UniProtKB=A0A075B6J6	HUMAN|HGNC=5923|UniProtKB=A0A0G2JS06	Euteleostomi	Tetrapoda	PTN002510426	PTN002357366	117571	32523
IGLV3-22	IGLV5-37	HUMAN|HGNC=5906|UniProtKB=A0A075B6J6	HUMAN|HGNC=5922|UniProtKB=A0A075B6J1	Euteleostomi	Tetrapoda	PTN002510426	PTN002510448	117571	32523
IGLV3-22	IGLV5-45	HUMAN|HGNC=5906|UniProtKB=A0A075B6J6	HUMAN|HGNC=5924|UniProtKB=A0A087WSX0	Euteleostomi	Tetrapoda	PTN002510426	PTN002510446	117571	32523
IGLV3-22	IGLV5-48	HUMAN|HGNC=5906|UniProtKB=A0A075B6J6	HUMAN|HGNC=5925|UniProtKB=A0A075B6I7	Euteleostomi	Tetrapoda	PTN002510426	PTN002510449	117571	32523
IGLV3-22	IGLV11-55	HUMAN|HGNC=5906|UniProtKB=A0A075B6J6	HUMAN|HGNC=5886|UniProtKB=A0A075B6I3	Euteleostomi	Tetrapoda	PTN002510426	PTN002510442	117571	32523
IGLV3-22	TRDV1	HUMAN|HGNC=5906|UniProtKB=A0A075B6J6	HUMAN|HGNC=12262|UniProtKB=A0A1B0GX56	Euteleostomi	Amniota	PTN002510426	PTN002510407	117571	32524
IGLV3-22	TRAV19	HUMAN|HGNC=5906|UniProtKB=A0A075B6J6	HUMAN|HGNC=12115|UniProtKB=A0A0A6YYK7	Euteleostomi	Amniota	PTN002510426	PTN002510399	117571	32524
IGLV3-22	TRAV38-2DV8	HUMAN|HGNC=5906|UniProtKB=A0A075B6J6	HUMAN|HGNC=12138|UniProtKB=A0JD32	Euteleostomi	Amniota	PTN002510426	PTN002510401	117571	32524
IGLV3-22	TRAV38-1	HUMAN|HGNC=5906|UniProtKB=A0A075B6J6	HUMAN|HGNC=12137|UniProtKB=A0A0B4J264	Euteleostomi	Amniota	PTN002510426	PTN002510402	117571	32524
IGLV3-22	TRAV14DV4	HUMAN|HGNC=5906|UniProtKB=A0A075B6J6	HUMAN|HGNC=12110|UniProtKB=A0A0A6YYC5	Euteleostomi	Amniota	PTN002510426	PTN002510404	117571	32524
IGLV3-22	IGLV6-57	HUMAN|HGNC=5906|UniProtKB=A0A075B6J6	HUMAN|HGNC=5927|UniProtKB=P01721	Euteleostomi	Amniota	PTN002510426	PTN002510370	117571	32524
IGLV3-22	IGLV10-54	HUMAN|HGNC=5906|UniProtKB=A0A075B6J6	HUMAN|HGNC=5884|UniProtKB=A0A075B6I4	Euteleostomi	Amniota	PTN002510426	PTN002510375	117571	32524
IGLV3-22	IGLV2-8	HUMAN|HGNC=5906|UniProtKB=A0A075B6J6	HUMAN|HGNC=5895|UniProtKB=P01709	Euteleostomi	Amniota	PTN002510426	PTN002510389	117571	32524
IGLV3-22	IGLV2-23	HUMAN|HGNC=5906|UniProtKB=A0A075B6J6	HUMAN|HGNC=5890|UniProtKB=P01705	Euteleostomi	Amniota	PTN002510426	PTN002510390	117571	32524
IGLV3-22	IGLV2-14	HUMAN|HGNC=5906|UniProtKB=A0A075B6J6	HUMAN|HGNC=5888|UniProtKB=P01704	Euteleostomi	Amniota	PTN002510426	PTN002510391	117571	32524
IGLV3-22	IGLV2-11	HUMAN|HGNC=5906|UniProtKB=A0A075B6J6	HUMAN|HGNC=5887|UniProtKB=P01706	Euteleostomi	Amniota	PTN002510426	PTN002510392	117571	32524
IGLV3-22	IGLV2-33	HUMAN|HGNC=5906|UniProtKB=A0A075B6J6	HUMAN|HGNC=5892|UniProtKB=A0A075B6J2	Euteleostomi	Amniota	PTN002510426	PTN002510385	117571	32524
IGLV3-22	IGLV2-18	HUMAN|HGNC=5906|UniProtKB=A0A075B6J6	HUMAN|HGNC=5889|UniProtKB=A0A075B6J9	Euteleostomi	Amniota	PTN002510426	PTN002510387	117571	32524
IGLV3-22	IGLV1-51	HUMAN|HGNC=5906|UniProtKB=A0A075B6J6	HUMAN|HGNC=5882|UniProtKB=P01701	Euteleostomi	Amniota	PTN002510426	PTN002510374	117571	32524
IGLV3-22	IGLV1-47	HUMAN|HGNC=5906|UniProtKB=A0A075B6J6	HUMAN|HGNC=5880|UniProtKB=P01700	Euteleostomi	Amniota	PTN002510426	PTN002510379	117571	32524
IGLV3-22	IGLV1-44	HUMAN|HGNC=5906|UniProtKB=A0A075B6J6	HUMAN|HGNC=5879|UniProtKB=P01699	Euteleostomi	Amniota	PTN002510426	PTN002510377	117571	32524
IGLV3-22	IGLV1-36	HUMAN|HGNC=5906|UniProtKB=A0A075B6J6	HUMAN|HGNC=5876|UniProtKB=A0A0B4J1U3	Euteleostomi	Amniota	PTN002510426	PTN002510378	117571	32524
IGLV3-22	IGLV1-50	HUMAN|HGNC=5906|UniProtKB=A0A075B6J6	HUMAN|HGNC=5881|UniProtKB=A0A075B6I6	Euteleostomi	Amniota	PTN002510426	PTN002510381	117571	32524
IGLV3-22	IGLV1-40	HUMAN|HGNC=5906|UniProtKB=A0A075B6J6	HUMAN|HGNC=5877|UniProtKB=P01703	Euteleostomi	Amniota	PTN002510426	PTN002510382	117571	32524
IGLV3-22	IGLV3-16	HUMAN|HGNC=5906|UniProtKB=A0A075B6J6	HUMAN|HGNC=5901|UniProtKB=A0A075B6K0	Catarrhini	Homininae	PTN002510426	PTN002510422	9526	207598
IGLV3-22	IGLV3-1	HUMAN|HGNC=5906|UniProtKB=A0A075B6J6	HUMAN|HGNC=5896|UniProtKB=P01715	Catarrhini	Homininae	PTN002510426	PTN002510424	9526	207598
IGLV3-22	IGLV3-25	HUMAN|HGNC=5906|UniProtKB=A0A075B6J6	HUMAN|HGNC=5908|UniProtKB=P01717	Catarrhini	Homininae	PTN002510426	PTN002510427	9526	207598
IGLV3-22	IGLV3-27	HUMAN|HGNC=5906|UniProtKB=A0A075B6J6	HUMAN|HGNC=5910|UniProtKB=P01718	Eutheria	Catarrhini	PTN002510426	PTN002510423	9347	9526
IGLV3-22	IGLV3-12	HUMAN|HGNC=5906|UniProtKB=A0A075B6J6	HUMAN|HGNC=5898|UniProtKB=A0A075B6K2	Theria	Eutheria	PTN002510426	PTN002510429	32525	9347
IGLV3-22	IGLV3-21	HUMAN|HGNC=5906|UniProtKB=A0A075B6J6	HUMAN|HGNC=5905|UniProtKB=P80748	Theria	Eutheria	PTN002510426	PTN002510431	32525	9347
IGLV3-22	IGLV3-9	HUMAN|HGNC=5906|UniProtKB=A0A075B6J6	HUMAN|HGNC=5918|UniProtKB=A0A075B6K5	Theria	Eutheria	PTN002510426	PTN002510430	32525	9347
IGLV3-22	IGLV3-10	HUMAN|HGNC=5906|UniProtKB=A0A075B6J6	HUMAN|HGNC=5897|UniProtKB=A0A075B6K4	Theria	Eutheria	PTN002510426	PTN002510425	32525	9347
IGLV3-22	IGLV3-32	HUMAN|HGNC=5906|UniProtKB=A0A075B6J6	HUMAN|HGNC=5914|UniProtKB=A0A0A0MS00	Amniota	Mammalia	PTN002510426	PTN002510411	32524	40674
IGLV3-22	IGLV3-19	HUMAN|HGNC=5906|UniProtKB=A0A075B6J6	HUMAN|HGNC=5903|UniProtKB=P01714	Amniota	Mammalia	PTN002510426	PTN002510412	32524	40674
IGLV3-22	IGKV1-5	HUMAN|HGNC=5906|UniProtKB=A0A075B6J6	HUMAN|HGNC=5741|UniProtKB=P01602	Euteleostomi	Amniota	PTN002510426	PTN002510533	117571	32524
IGLV3-22	IGKV1D-16	HUMAN|HGNC=5906|UniProtKB=A0A075B6J6	HUMAN|HGNC=5748|UniProtKB=P01601	Euteleostomi	Amniota	PTN002510426	PTN002510531	117571	32524
IGLV3-22	IGKV1D-12	HUMAN|HGNC=5906|UniProtKB=A0A075B6J6	HUMAN|HGNC=5746|UniProtKB=P01611	Euteleostomi	Amniota	PTN002510426	PTN002510528	117571	32524
IGLV3-22	IGKV1-12	HUMAN|HGNC=5906|UniProtKB=A0A075B6J6	HUMAN|HGNC=5730|UniProtKB=A0A0C4DH73	Euteleostomi	Amniota	PTN002510426	PTN002537134	117571	32524
IGLV3-22	IGKV1D-39	HUMAN|HGNC=5906|UniProtKB=A0A075B6J6	HUMAN|HGNC=5756|UniProtKB=P04432	Euteleostomi	Amniota	PTN002510426	PTN002510510	117571	32524
IGLV3-22	IGKV1-39	HUMAN|HGNC=5906|UniProtKB=A0A075B6J6	HUMAN|HGNC=5740|UniProtKB=P01597	Euteleostomi	Amniota	PTN002510426	PTN002510509	117571	32524
IGLV3-22	IGKV1-9	HUMAN|HGNC=5906|UniProtKB=A0A075B6J6	HUMAN|HGNC=5744|UniProtKB=A0A0C4DH69	Euteleostomi	Amniota	PTN002510426	PTN002510521	117571	32524
IGLV3-22	IGKV1D-42	HUMAN|HGNC=5906|UniProtKB=A0A075B6J6	HUMAN|HGNC=5757|UniProtKB=A0A075B6H8	Euteleostomi	Amniota	PTN002510426	PTN002510520	117571	32524
IGLV3-22	No info...	HUMAN|HGNC=5906|UniProtKB=A0A075B6J6	HUMAN|Ensembl=ENSG00000281759.1|UniProtKB=A0A0G2JRQ6	Euteleostomi	Amniota	PTN002510426	No info...	117571	32524
IGLV3-22	IGKV1D-8	HUMAN|HGNC=5906|UniProtKB=A0A075B6J6	HUMAN|HGNC=5759|UniProtKB=A0A087WSZ0	Euteleostomi	Amniota	PTN002510426	PTN002510519	117571	32524
IGLV3-22	IGKV1-8	HUMAN|HGNC=5906|UniProtKB=A0A075B6J6	HUMAN|HGNC=5743|UniProtKB=A0A0C4DH67	Euteleostomi	Amniota	PTN002510426	PTN002510518	117571	32524
IGLV3-22	IGKV1D-43	HUMAN|HGNC=5906|UniProtKB=A0A075B6J6	HUMAN|HGNC=5758|UniProtKB=A0A0B4J1Z2	Euteleostomi	Amniota	PTN002510426	PTN002510517	117571	32524
IGLV3-22	IGKV1OR2-108	HUMAN|HGNC=5906|UniProtKB=A0A075B6J6	HUMAN|HGNC=5767|UniProtKB=A0A075B7D4	Euteleostomi	Amniota	PTN002510426	PTN002510503	117571	32524
IGLV3-22	IGKV1D-17	HUMAN|HGNC=5906|UniProtKB=A0A075B6J6	HUMAN|HGNC=5749|UniProtKB=A0A075B6S4	Euteleostomi	Amniota	PTN002510426	PTN002510530	117571	32524
IGLV3-22	IGKV1-16	HUMAN|HGNC=5906|UniProtKB=A0A075B6J6	HUMAN|HGNC=5732|UniProtKB=P04430	Euteleostomi	Amniota	PTN002510426	PTN002510529	117571	32524
IGLV3-22	IGKV1-13	HUMAN|HGNC=5906|UniProtKB=A0A075B6J6	HUMAN|HGNC=5731|UniProtKB=P0DP09	Euteleostomi	Amniota	PTN002510426	PTN002537249	117571	32524
IGLV3-22	IGKV1D-13	HUMAN|HGNC=5906|UniProtKB=A0A075B6J6	HUMAN|HGNC=5747|UniProtKB=A0A0B4J2D9	Euteleostomi	Amniota	PTN002510426	PTN002510516	117571	32524
IGLV3-22	IGKV1-17	HUMAN|HGNC=5906|UniProtKB=A0A075B6J6	HUMAN|HGNC=5733|UniProtKB=P01599	Euteleostomi	Amniota	PTN002510426	PTN002510507	117571	32524
IGLV3-22	IGKV1-6	HUMAN|HGNC=5906|UniProtKB=A0A075B6J6	HUMAN|HGNC=5742|UniProtKB=A0A0C4DH72	Euteleostomi	Amniota	PTN002510426	PTN002510506	117571	32524
IGLV3-22	IGKV1D-33	HUMAN|HGNC=5906|UniProtKB=A0A075B6J6	HUMAN|HGNC=5753|UniProtKB=P01593	Euteleostomi	Amniota	PTN002510426	PTN002537251	117571	32524
IGLV3-22	IGKV1-33	HUMAN|HGNC=5906|UniProtKB=A0A075B6J6	HUMAN|HGNC=5737|UniProtKB=P01594	Euteleostomi	Amniota	PTN002510426	PTN002510535	117571	32524
IGLV3-22	IGKV1D-37	HUMAN|HGNC=5906|UniProtKB=A0A075B6J6	HUMAN|HGNC=5755|UniProtKB=P0DSN7	Euteleostomi	Amniota	PTN002510426	PTN008385065	117571	32524
IGLV3-22	IGKV1-37	HUMAN|HGNC=5906|UniProtKB=A0A075B6J6	HUMAN|HGNC=5739|UniProtKB=A0A075B6S9	Euteleostomi	Amniota	PTN002510426	PTN002510514	117571	32524
IGLV3-22	IGKV1-27	HUMAN|HGNC=5906|UniProtKB=A0A075B6J6	HUMAN|HGNC=5735|UniProtKB=A0A075B6S5	Euteleostomi	Amniota	PTN002510426	PTN002510499	117571	32524
IGLV3-22	IGLV8-61	HUMAN|HGNC=5906|UniProtKB=A0A075B6J6	HUMAN|HGNC=5931|UniProtKB=A0A075B6I0	Euteleostomi	Amniota	PTN002510426	PTN002510415	117571	32524
IGLV3-22	IGLV7-43	HUMAN|HGNC=5906|UniProtKB=A0A075B6J6	HUMAN|HGNC=5929|UniProtKB=P04211	Euteleostomi	Amniota	PTN002510426	PTN002510419	117571	32524
IGLV3-22	IGLV7-46	HUMAN|HGNC=5906|UniProtKB=A0A075B6J6	HUMAN|HGNC=5930|UniProtKB=A0A075B6I9	Euteleostomi	Amniota	PTN002510426	PTN002510420	117571	32524
IGLV3-22	IGKV3-20	HUMAN|HGNC=5906|UniProtKB=A0A075B6J6	HUMAN|HGNC=5817|UniProtKB=P01619	Euteleostomi	Amniota	PTN002510426	PTN002510547	117571	32524
IGLV3-22	IGKV3D-20	HUMAN|HGNC=5906|UniProtKB=A0A075B6J6	HUMAN|HGNC=5825|UniProtKB=A0A0C4DH25	Euteleostomi	Amniota	PTN002510426	PTN002510546	117571	32524
IGLV3-22	IGKV3-15	HUMAN|HGNC=5906|UniProtKB=A0A075B6J6	HUMAN|HGNC=5816|UniProtKB=P01624	Euteleostomi	Amniota	PTN002510426	PTN002510539	117571	32524
IGLV3-22	IGKV3D-15	HUMAN|HGNC=5906|UniProtKB=A0A075B6J6	HUMAN|HGNC=5824|UniProtKB=A0A087WSY6	Euteleostomi	Amniota	PTN002510426	PTN002510541	117571	32524
IGLV3-22	IGKV3-7	HUMAN|HGNC=5906|UniProtKB=A0A075B6J6	HUMAN|HGNC=5821|UniProtKB=A0A075B6H7	Euteleostomi	Amniota	PTN002510426	PTN002510542	117571	32524
IGLV3-22	IGKV3OR2-268	HUMAN|HGNC=5906|UniProtKB=A0A075B6J6	HUMAN|HGNC=5830|UniProtKB=A0A0C4DH90	Euteleostomi	Amniota	PTN002510426	PTN002510540	117571	32524
IGLV3-22	IGKV3D-7	HUMAN|HGNC=5906|UniProtKB=A0A075B6J6	HUMAN|HGNC=5829|UniProtKB=A0A0C4DH55	Euteleostomi	Amniota	PTN002510426	PTN002510543	117571	32524
IGLV3-22	IGKV3D-11	HUMAN|HGNC=5906|UniProtKB=A0A075B6J6	HUMAN|HGNC=5823|UniProtKB=A0A0A0MRZ8	Euteleostomi	Amniota	PTN002510426	PTN002510545	117571	32524
IGLV3-22	IGKV3-11	HUMAN|HGNC=5906|UniProtKB=A0A075B6J6	HUMAN|HGNC=5815|UniProtKB=P04433	Euteleostomi	Amniota	PTN002510426	PTN002537174	117571	32524
IGLV3-22	IGKV6D-21	HUMAN|HGNC=5906|UniProtKB=A0A075B6J6	HUMAN|HGNC=5837|UniProtKB=A0A0A0MT36	Euteleostomi	Amniota	PTN002510426	PTN002510494	117571	32524
IGLV3-22	IGKV6-21	HUMAN|HGNC=5906|UniProtKB=A0A075B6J6	HUMAN|HGNC=5836|UniProtKB=A0A0C4DH24	Euteleostomi	Amniota	PTN002510426	PTN002510492	117571	32524
IGLV3-22	IGKV6D-41	HUMAN|HGNC=5906|UniProtKB=A0A075B6J6	HUMAN|HGNC=5838|UniProtKB=A0A0C4DH26	Euteleostomi	Amniota	PTN002510426	PTN002510493	117571	32524
IGLV3-22	IGKV4-1	HUMAN|HGNC=5906|UniProtKB=A0A075B6J6	HUMAN|HGNC=5834|UniProtKB=P06312	Euteleostomi	Amniota	PTN002510426	PTN002510465	117571	32524
IGLV3-22	IGKV5-2	HUMAN|HGNC=5906|UniProtKB=A0A075B6J6	HUMAN|HGNC=5835|UniProtKB=P06315	ND	Euteleostomi	PTN002510426	PTN002537133	No info...	117571
IGLV3-22	TRDV3	HUMAN|HGNC=5906|UniProtKB=A0A075B6J6	HUMAN|HGNC=12264|UniProtKB=A0JD37	ND	Euteleostomi	PTN002510426	PTN002510397	No info...	117571
IGLV3-22	TRAV2	HUMAN|HGNC=5906|UniProtKB=A0A075B6J6	HUMAN|HGNC=12116|UniProtKB=A0A0B4J234	ND	Euteleostomi	PTN002510426	PTN002510373	No info...	117571
IGLV3-22	IGKV2-24	HUMAN|HGNC=5906|UniProtKB=A0A075B6J6	HUMAN|HGNC=5781|UniProtKB=A0A0C4DH68	ND	Euteleostomi	PTN002510426	PTN002510457	No info...	117571
IGLV3-22	IGKV2D-24	HUMAN|HGNC=5906|UniProtKB=A0A075B6J6	HUMAN|HGNC=5797|UniProtKB=A0A075B6R9	ND	Euteleostomi	PTN002510426	PTN002510458	No info...	117571
IGLV3-22	IGKV2D-30	HUMAN|HGNC=5906|UniProtKB=A0A075B6J6	HUMAN|HGNC=5801|UniProtKB=A0A075B6S6	ND	Euteleostomi	PTN002510426	PTN002510459	No info...	117571
IGLV3-22	IGKV2-30	HUMAN|HGNC=5906|UniProtKB=A0A075B6J6	HUMAN|HGNC=5785|UniProtKB=P06310	ND	Euteleostomi	PTN002510426	PTN002510460	No info...	117571
IGLV3-22	IGKV2-40	HUMAN|HGNC=5906|UniProtKB=A0A075B6J6	HUMAN|HGNC=5789|UniProtKB=A0A087WW87	ND	Euteleostomi	PTN002510426	PTN002759635	No info...	117571
IGLV3-22	IGKV2D-40	HUMAN|HGNC=5906|UniProtKB=A0A075B6J6	HUMAN|HGNC=5804|UniProtKB=P01614	ND	Euteleostomi	PTN002510426	PTN002510476	No info...	117571
IGLV3-22	IGKV2D-28	HUMAN|HGNC=5906|UniProtKB=A0A075B6J6	HUMAN|HGNC=5799|UniProtKB=P01615	ND	Euteleostomi	PTN002510426	PTN002537160	No info...	117571
IGLV3-22	IGKV2-28	HUMAN|HGNC=5906|UniProtKB=A0A075B6J6	HUMAN|HGNC=5783|UniProtKB=A0A075B6P5	ND	Euteleostomi	PTN002510426	PTN002510489	No info...	117571
IGLV3-22	IGKV2D-26	HUMAN|HGNC=5906|UniProtKB=A0A075B6J6	HUMAN|HGNC=5798|UniProtKB=A0A0A0MRZ7	ND	Euteleostomi	PTN002510426	PTN002510487	No info...	117571
IGLV3-22	IGKV2D-29	HUMAN|HGNC=5906|UniProtKB=A0A075B6J6	HUMAN|HGNC=5800|UniProtKB=A0A075B6S2	ND	Euteleostomi	PTN002510426	PTN002510478	No info...	117571
IGLV3-22	IGKV2-29	HUMAN|HGNC=5906|UniProtKB=A0A075B6J6	HUMAN|HGNC=5784|UniProtKB=A2NJV5	ND	Euteleostomi	PTN002510426	PTN002759648	No info...	117571
KCNMB3	KCNMB1	HUMAN|HGNC=6287|UniProtKB=Q9NPA1	HUMAN|HGNC=6285|UniProtKB=Q16558	Craniata-Tunicata	Euteleostomi	PTN002469501	PTN002469502	-1	117571
KCNMB3	KCNMB2	HUMAN|HGNC=6287|UniProtKB=Q9NPA1	HUMAN|HGNC=6286|UniProtKB=Q9Y691	Craniata-Tunicata	Euteleostomi	PTN002469501	PTN002469503	-1	117571
KCNMB3	KCNMB4	HUMAN|HGNC=6287|UniProtKB=Q9NPA1	HUMAN|HGNC=6289|UniProtKB=Q86W47	Craniata-Tunicata	Euteleostomi	PTN002469501	PTN002469504	-1	117571
KIR2DS4	TARM1	HUMAN|HGNC=6336|UniProtKB=P43632	HUMAN|HGNC=37250|UniProtKB=B6A8C7	Amniota	Mammalia	PTN002482680	PTN002482655	32524	40674
KIR2DS4	OSCAR	HUMAN|HGNC=6336|UniProtKB=P43632	HUMAN|HGNC=29960|UniProtKB=Q8IYS5	Amniota	Mammalia	PTN002482680	PTN002482656	32524	40674
KIR2DS4	A1BG	HUMAN|HGNC=6336|UniProtKB=P43632	HUMAN|HGNC=5|UniProtKB=P04217	Amniota	Mammalia	PTN002482680	PTN002482657	32524	40674
KIR2DS4	IGSF1	HUMAN|HGNC=6336|UniProtKB=P43632	HUMAN|HGNC=5948|UniProtKB=Q8N6C5	Amniota	Mammalia	PTN002482680	PTN002482658	32524	40674
KIR2DS4	No info...	HUMAN|HGNC=6336|UniProtKB=P43632	HUMAN|Ensembl=ENSG00000288316.1|UniProtKB=A0A5F9ZH88	Homininae	Homo-Pan	PTN002482680	No info...	207598	-1
KIR2DS4	KIR2DL1	HUMAN|HGNC=6336|UniProtKB=P43632	HUMAN|Ensembl=ENSG00000283722.3|UniProtKB=A0A191URJ7	Homininae	Homo-Pan	PTN002482680	PTN004298723	207598	-1
KIR2DS4	KIR2DS1	HUMAN|HGNC=6336|UniProtKB=P43632	HUMAN|HGNC=6333|UniProtKB=Q14954	Homininae	Homo-Pan	PTN002482680	PTN002482677	207598	-1
KIR2DS4	KIR2DL1	HUMAN|HGNC=6336|UniProtKB=P43632	HUMAN|Ensembl=ENSG00000288650.1|UniProtKB=A0A5K1VDZ0	Homininae	Homo-Pan	PTN002482680	PTN008328753	207598	-1
KIR2DS4	KIR2DL1	HUMAN|HGNC=6336|UniProtKB=P43632	HUMAN|HGNC=6329|UniProtKB=P43626	Homininae	Homo-Pan	PTN002482680	PTN002482681	207598	-1
KIR2DS4	KIR3DS1	HUMAN|HGNC=6336|UniProtKB=P43632	HUMAN|HGNC=6340|UniProtKB=Q14943	Homininae	Homo-Pan	PTN002482680	PTN002482672	207598	-1
KIR2DS4	KIR3DL2	HUMAN|HGNC=6336|UniProtKB=P43632	HUMAN|HGNC=6339|UniProtKB=P43630	Homininae	Homo-Pan	PTN002482680	PTN002482673	207598	-1
KIR2DS4	KIR3DL1	HUMAN|HGNC=6336|UniProtKB=P43632	HUMAN|HGNC=6338|UniProtKB=P43629	Homininae	Homo-Pan	PTN002482680	PTN002482678	207598	-1
KIR2DS4	KIR2DS2	HUMAN|HGNC=6336|UniProtKB=P43632	HUMAN|HGNC=6334|UniProtKB=P43631	Homo-Pan	HUMAN	PTN002482680	PTN002482675	-1	9606
KIR2DS4	KIR2DL3	HUMAN|HGNC=6336|UniProtKB=P43632	HUMAN|HGNC=6331|UniProtKB=P43628	Homo-Pan	HUMAN	PTN002482680	PTN002482683	-1	9606
KIR2DS4	KIR2DP1	HUMAN|HGNC=6336|UniProtKB=P43632	HUMAN|HGNC=16344|UniProtKB=A0A0G2JNF4	Homo-Pan	HUMAN	PTN002482680	PTN004298728	-1	9606
KIR2DS4	No info...	HUMAN|HGNC=6336|UniProtKB=P43632	HUMAN|Ensembl=ENSG00000284555.3|UniProtKB=A0A2R8YCY7	Homo-Pan	HUMAN	PTN002482680	No info...	-1	9606
KIR2DS4	KIR2DL2	HUMAN|HGNC=6336|UniProtKB=P43632	HUMAN|HGNC=6330|UniProtKB=P43627	Homo-Pan	HUMAN	PTN002482680	PTN002482682	-1	9606
KIR2DS4	KIR2DS5	HUMAN|HGNC=6336|UniProtKB=P43632	HUMAN|HGNC=6337|UniProtKB=Q14953	Homo-Pan	HUMAN	PTN002482680	PTN002482679	-1	9606
KIR2DS4	KIR2DS3	HUMAN|HGNC=6336|UniProtKB=P43632	HUMAN|HGNC=6335|UniProtKB=Q14952	Homo-Pan	HUMAN	PTN002482680	PTN002482676	-1	9606
KIR2DS4	KIR3DP1	HUMAN|HGNC=6336|UniProtKB=P43632	HUMAN|HGNC=16343|UniProtKB=A0A0G2JN01	Homo-Pan	HUMAN	PTN002482680	PTN002482674	-1	9606
KIR2DS4	No info...	HUMAN|HGNC=6336|UniProtKB=P43632	HUMAN|Ensembl=ENSG00000283763.3|UniProtKB=A0A1W2PQF6	Homo-Pan	HUMAN	PTN002482680	No info...	-1	9606
KIR2DS4	No info...	HUMAN|HGNC=6336|UniProtKB=P43632	HUMAN|Ensembl=ENSG00000284244|UniProtKB=A0A1W2PQM1	Homo-Pan	HUMAN	PTN002482680	No info...	-1	9606
KIR2DS4	No info...	HUMAN|HGNC=6336|UniProtKB=P43632	HUMAN|Ensembl=ENSG00000283716.3|UniProtKB=A0A5F9Z9Y6	Homo-Pan	HUMAN	PTN002482680	No info...	-1	9606
KIR2DS4	No info...	HUMAN|HGNC=6336|UniProtKB=P43632	HUMAN|Ensembl=ENSG00000274971.1|UniProtKB=A0A0G2JMM0	Homo-Pan	HUMAN	PTN002482680	No info...	-1	9606
KIR2DS4	KIR3DX1	HUMAN|HGNC=6336|UniProtKB=P43632	HUMAN|HGNC=25043|UniProtKB=Q9H7L2	Euarchontoglires	Catarrhini	PTN002482680	PTN002482684	314146	9526
KIR2DS4	KIR2DL5A	HUMAN|HGNC=6336|UniProtKB=P43632	HUMAN|HGNC=16345|UniProtKB=Q8N109	Euarchontoglires	Catarrhini	PTN002482680	PTN002482688	314146	9526
KIR2DS4	KIR2DL4	HUMAN|HGNC=6336|UniProtKB=P43632	HUMAN|HGNC=6332|UniProtKB=Q99706	Euarchontoglires	Catarrhini	PTN002482680	PTN002482686	314146	9526
KIR2DS4	KIR3DL3	HUMAN|HGNC=6336|UniProtKB=P43632	HUMAN|HGNC=16312|UniProtKB=Q8N743	Euarchontoglires	Catarrhini	PTN002482680	PTN002482671	314146	9526
KIR2DS4	GP6	HUMAN|HGNC=6336|UniProtKB=P43632	HUMAN|HGNC=14388|UniProtKB=Q9HCN6	Theria	Eutheria	PTN002482680	PTN002482665	32525	9347
KIR2DS4	VSTM1	HUMAN|HGNC=6336|UniProtKB=P43632	HUMAN|HGNC=29455|UniProtKB=Q6UX27	Amniota	Theria	PTN002482680	PTN002482668	32524	32525
KIR2DS4	NCR1	HUMAN|HGNC=6336|UniProtKB=P43632	HUMAN|HGNC=6731|UniProtKB=O76036	Amniota	Theria	PTN002482680	PTN002482693	32524	32525
KIR2DS4	FCAR	HUMAN|HGNC=6336|UniProtKB=P43632	HUMAN|HGNC=3608|UniProtKB=P24071	Amniota	Theria	PTN002482680	PTN002482691	32524	32525
KIR2DS4	LAIR1	HUMAN|HGNC=6336|UniProtKB=P43632	HUMAN|HGNC=6477|UniProtKB=Q6GTX8	Amniota	Theria	PTN002482680	PTN002482664	32524	32525
KIR2DS4	LAIR2	HUMAN|HGNC=6336|UniProtKB=P43632	HUMAN|HGNC=6478|UniProtKB=Q6ISS4	Amniota	Theria	PTN002482680	PTN002482663	32524	32525
KIR2DS4	LILRB4	HUMAN|HGNC=6336|UniProtKB=P43632	HUMAN|HGNC=6608|UniProtKB=Q8NHJ6	Amniota	Theria	PTN002482680	PTN002482709	32524	32525
KIR2DS4	LILRB3	HUMAN|HGNC=6336|UniProtKB=P43632	HUMAN|HGNC=6607|UniProtKB=O75022	Amniota	Theria	PTN002482680	PTN002482711	32524	32525
KIR2DS4	LILRA6	HUMAN|HGNC=6336|UniProtKB=P43632	HUMAN|HGNC=15495|UniProtKB=Q6PI73	Amniota	Theria	PTN002482680	PTN002482712	32524	32525
KIR2DS4	LILRB5	HUMAN|HGNC=6336|UniProtKB=P43632	HUMAN|HGNC=6609|UniProtKB=O75023	Amniota	Theria	PTN002482680	PTN002482698	32524	32525
KIR2DS4	LILRA3	HUMAN|HGNC=6336|UniProtKB=P43632	HUMAN|HGNC=6604|UniProtKB=Q8N6C8	Amniota	Theria	PTN002482680	PTN002482706	32524	32525
KIR2DS4	LILRB2	HUMAN|HGNC=6336|UniProtKB=P43632	HUMAN|HGNC=6606|UniProtKB=Q8N423	Amniota	Theria	PTN002482680	PTN002482703	32524	32525
KIR2DS4	LILRA1	HUMAN|HGNC=6336|UniProtKB=P43632	HUMAN|HGNC=6602|UniProtKB=O75019	Amniota	Theria	PTN002482680	PTN002482705	32524	32525
KIR2DS4	LILRB1	HUMAN|HGNC=6336|UniProtKB=P43632	HUMAN|HGNC=6605|UniProtKB=Q8NHL6	Amniota	Theria	PTN002482680	PTN002482707	32524	32525
KIR2DS4	LILRA2	HUMAN|HGNC=6336|UniProtKB=P43632	HUMAN|HGNC=6603|UniProtKB=Q8N149	Amniota	Theria	PTN002482680	PTN002482699	32524	32525
KIR2DS4	LILRA4	HUMAN|HGNC=6336|UniProtKB=P43632	HUMAN|HGNC=15503|UniProtKB=P59901	Amniota	Theria	PTN002482680	PTN002482700	32524	32525
KIR2DS4	LILRA5	HUMAN|HGNC=6336|UniProtKB=P43632	HUMAN|HGNC=16309|UniProtKB=A6NI73	Amniota	Theria	PTN002482680	PTN002482696	32524	32525
KLK12	GZMM	HUMAN|HGNC=6360|UniProtKB=Q9UKR0	HUMAN|HGNC=4712|UniProtKB=P51124	Deuterostomia	Euteleostomi	PTN002537043	PTN002537015	33511	117571
KLK12	CMA1	HUMAN|HGNC=6360|UniProtKB=Q9UKR0	HUMAN|HGNC=2097|UniProtKB=P23946	Deuterostomia	Euteleostomi	PTN002537043	PTN002517879	33511	117571
KLK12	CTSG	HUMAN|HGNC=6360|UniProtKB=Q9UKR0	HUMAN|HGNC=2532|UniProtKB=P08311	Deuterostomia	Euteleostomi	PTN002537043	PTN002517880	33511	117571
KLK12	GZMH	HUMAN|HGNC=6360|UniProtKB=Q9UKR0	HUMAN|HGNC=4710|UniProtKB=P20718	Deuterostomia	Euteleostomi	PTN002537043	PTN002517883	33511	117571
KLK12	GZMB	HUMAN|HGNC=6360|UniProtKB=Q9UKR0	HUMAN|HGNC=4709|UniProtKB=P10144	Deuterostomia	Euteleostomi	PTN002537043	PTN002517876	33511	117571
KLK12	GZMK	HUMAN|HGNC=6360|UniProtKB=Q9UKR0	HUMAN|HGNC=4711|UniProtKB=P49863	Deuterostomia	Euteleostomi	PTN002537043	PTN002537048	33511	117571
KLK12	GZMA	HUMAN|HGNC=6360|UniProtKB=Q9UKR0	HUMAN|HGNC=4708|UniProtKB=P12544	Deuterostomia	Euteleostomi	PTN002537043	PTN002537049	33511	117571
KLK12	CFD	HUMAN|HGNC=6360|UniProtKB=Q9UKR0	HUMAN|HGNC=2771|UniProtKB=P00746	Deuterostomia	Euteleostomi	PTN002537043	PTN002537020	33511	117571
KLK12	AZU1	HUMAN|HGNC=6360|UniProtKB=Q9UKR0	HUMAN|HGNC=913|UniProtKB=P20160	Deuterostomia	Euteleostomi	PTN002537043	PTN002517881	33511	117571
KLK12	PRSS57	HUMAN|HGNC=6360|UniProtKB=Q9UKR0	HUMAN|HGNC=31397|UniProtKB=Q6UWY2	Deuterostomia	Euteleostomi	PTN002537043	PTN002537018	33511	117571
KLK12	KLK11	HUMAN|HGNC=6360|UniProtKB=Q9UKR0	HUMAN|HGNC=6359|UniProtKB=Q9UBX7	Amniota	Mammalia	PTN002537043	PTN002537033	32524	40674
KLK12	KLK15	HUMAN|HGNC=6360|UniProtKB=Q9UKR0	HUMAN|HGNC=20453|UniProtKB=Q9H2R5	Amniota	Mammalia	PTN002537043	PTN002537045	32524	40674
KLK12	KLK4	HUMAN|HGNC=6360|UniProtKB=Q9UKR0	HUMAN|HGNC=6365|UniProtKB=Q9Y5K2	Amniota	Mammalia	PTN002537043	PTN002537034	32524	40674
KLK12	KLK5	HUMAN|HGNC=6360|UniProtKB=Q9UKR0	HUMAN|HGNC=6366|UniProtKB=Q9Y337	Amniota	Mammalia	PTN002537043	PTN002537035	32524	40674
KLK12	PRSS37	HUMAN|HGNC=6360|UniProtKB=Q9UKR0	HUMAN|HGNC=29211|UniProtKB=A4D1T9	Mammalia	Theria	PTN002537043	PTN002555840	40674	32525
KLK12	PRSS58	HUMAN|HGNC=6360|UniProtKB=Q9UKR0	HUMAN|HGNC=39125|UniProtKB=Q8IYP2	Mammalia	Theria	PTN002537043	PTN002552965	40674	32525
KLK12	KLK3	HUMAN|HGNC=6360|UniProtKB=Q9UKR0	HUMAN|HGNC=6364|UniProtKB=P07288	Euteleostomi	Amniota	PTN002537043	PTN002537028	117571	32524
KLK12	KLK2	HUMAN|HGNC=6360|UniProtKB=Q9UKR0	HUMAN|HGNC=6363|UniProtKB=P20151	Euteleostomi	Amniota	PTN002537043	PTN002537027	117571	32524
KLK12	KLK1	HUMAN|HGNC=6360|UniProtKB=Q9UKR0	HUMAN|HGNC=6357|UniProtKB=P06870	Euteleostomi	Amniota	PTN002537043	PTN002537029	117571	32524
KLK12	KLK9	HUMAN|HGNC=6360|UniProtKB=Q9UKR0	HUMAN|HGNC=6370|UniProtKB=Q9UKQ9	Euteleostomi	Amniota	PTN002537043	PTN002537046	117571	32524
KLK12	KLK8	HUMAN|HGNC=6360|UniProtKB=Q9UKR0	HUMAN|HGNC=6369|UniProtKB=O60259	Euteleostomi	Amniota	PTN002537043	PTN002537032	117571	32524
KLK12	KLK6	HUMAN|HGNC=6360|UniProtKB=Q9UKR0	HUMAN|HGNC=6367|UniProtKB=Q92876	Euteleostomi	Amniota	PTN002537043	PTN002517871	117571	32524
KLK12	KLK10	HUMAN|HGNC=6360|UniProtKB=Q9UKR0	HUMAN|HGNC=6358|UniProtKB=O43240	Euteleostomi	Amniota	PTN002537043	PTN002537023	117571	32524
KLK12	KLK14	HUMAN|HGNC=6360|UniProtKB=Q9UKR0	HUMAN|HGNC=6362|UniProtKB=Q9P0G3	Euteleostomi	Amniota	PTN002537043	PTN002537039	117571	32524
KLK12	KLK7	HUMAN|HGNC=6360|UniProtKB=Q9UKR0	HUMAN|HGNC=6368|UniProtKB=P49862	Euteleostomi	Amniota	PTN002537043	PTN002537025	117571	32524
KLK12	KLK13	HUMAN|HGNC=6360|UniProtKB=Q9UKR0	HUMAN|HGNC=6361|UniProtKB=Q9UKR3	Euteleostomi	Amniota	PTN002537043	PTN002517872	117571	32524
KRT24	KRT23	HUMAN|HGNC=18527|UniProtKB=Q2M2I5	HUMAN|HGNC=6438|UniProtKB=Q9C075	Chordata	Euteleostomi	PTN002509696	PTN002509693	7711	117571
KRT24	KRT18	HUMAN|HGNC=18527|UniProtKB=Q2M2I5	HUMAN|HGNC=6430|UniProtKB=P05783	Chordata	Euteleostomi	PTN002509696	PTN002509739	7711	117571
KRT24	BFSP2	HUMAN|HGNC=18527|UniProtKB=Q2M2I5	HUMAN|HGNC=1041|UniProtKB=Q13515	Chordata	Euteleostomi	PTN002509696	PTN002509688	7711	117571
KRT24	KRT20	HUMAN|HGNC=18527|UniProtKB=Q2M2I5	HUMAN|HGNC=20412|UniProtKB=P35900	Euteleostomi	Tetrapoda	PTN002509696	PTN002509720	117571	32523
KRT24	KRT37	HUMAN|HGNC=18527|UniProtKB=Q2M2I5	HUMAN|HGNC=6455|UniProtKB=O76014	Euteleostomi	Tetrapoda	PTN002509696	PTN002509713	117571	32523
KRT24	KRT38	HUMAN|HGNC=18527|UniProtKB=Q2M2I5	HUMAN|HGNC=6456|UniProtKB=O76015	Euteleostomi	Tetrapoda	PTN002509696	PTN002509712	117571	32523
KRT24	KRT35	HUMAN|HGNC=18527|UniProtKB=Q2M2I5	HUMAN|HGNC=6453|UniProtKB=Q92764	Euteleostomi	Tetrapoda	PTN002509696	PTN002509716	117571	32523
KRT24	KRT32	HUMAN|HGNC=18527|UniProtKB=Q2M2I5	HUMAN|HGNC=6449|UniProtKB=Q14532	Euteleostomi	Tetrapoda	PTN002509696	PTN002509717	117571	32523
KRT24	KRT39	HUMAN|HGNC=18527|UniProtKB=Q2M2I5	HUMAN|HGNC=32971|UniProtKB=Q6A163	Euteleostomi	Tetrapoda	PTN002509696	PTN002509718	117571	32523
KRT24	KRT33B	HUMAN|HGNC=18527|UniProtKB=Q2M2I5	HUMAN|HGNC=6451|UniProtKB=Q14525	Euteleostomi	Tetrapoda	PTN002509696	PTN002509706	117571	32523
KRT24	KRT33A	HUMAN|HGNC=18527|UniProtKB=Q2M2I5	HUMAN|HGNC=6450|UniProtKB=O76009	Euteleostomi	Tetrapoda	PTN002509696	PTN002509707	117571	32523
KRT24	KRT34	HUMAN|HGNC=18527|UniProtKB=Q2M2I5	HUMAN|HGNC=6452|UniProtKB=O76011	Euteleostomi	Tetrapoda	PTN002509696	PTN002509704	117571	32523
KRT24	LOC100653049	HUMAN|HGNC=18527|UniProtKB=Q2M2I5	HUMAN|Ensembl=ENSG00000262748.1|UniProtKB=A0A140TA62	Euteleostomi	Tetrapoda	PTN002509696	PTN002509705	117571	32523
KRT24	KRT31	HUMAN|HGNC=18527|UniProtKB=Q2M2I5	HUMAN|HGNC=6448|UniProtKB=Q15323	Euteleostomi	Tetrapoda	PTN002509696	PTN002509708	117571	32523
KRT24	KRT40	HUMAN|HGNC=18527|UniProtKB=Q2M2I5	HUMAN|HGNC=26707|UniProtKB=Q6A162	Euteleostomi	Tetrapoda	PTN002509696	PTN002509711	117571	32523
KRT24	KRT36	HUMAN|HGNC=18527|UniProtKB=Q2M2I5	HUMAN|HGNC=6454|UniProtKB=O76013	Euteleostomi	Tetrapoda	PTN002509696	PTN002509719	117571	32523
KRT24	KRT26	HUMAN|HGNC=18527|UniProtKB=Q2M2I5	HUMAN|HGNC=30840|UniProtKB=Q7Z3Y9	Amniota	Mammalia	PTN002509696	PTN002509721	32524	40674
KRT24	KRT28	HUMAN|HGNC=18527|UniProtKB=Q2M2I5	HUMAN|HGNC=30842|UniProtKB=Q7Z3Y7	Amniota	Mammalia	PTN002509696	PTN002509723	32524	40674
KRT24	KRT25	HUMAN|HGNC=18527|UniProtKB=Q2M2I5	HUMAN|HGNC=30839|UniProtKB=Q7Z3Z0	Amniota	Mammalia	PTN002509696	PTN002509726	32524	40674
KRT24	KRT27	HUMAN|HGNC=18527|UniProtKB=Q2M2I5	HUMAN|HGNC=30841|UniProtKB=Q7Z3Y8	Amniota	Mammalia	PTN002509696	PTN002509722	32524	40674
KRT24	KRT9	HUMAN|HGNC=18527|UniProtKB=Q2M2I5	HUMAN|HGNC=6447|UniProtKB=P35527	Euteleostomi	Tetrapoda	PTN002509696	PTN002509700	117571	32523
KRT24	KRT15	HUMAN|HGNC=18527|UniProtKB=Q2M2I5	HUMAN|HGNC=6421|UniProtKB=P19012	Euteleostomi	Tetrapoda	PTN002509696	PTN002509701	117571	32523
KRT24	KRT13	HUMAN|HGNC=18527|UniProtKB=Q2M2I5	HUMAN|HGNC=6415|UniProtKB=P13646	Euteleostomi	Tetrapoda	PTN002509696	PTN002509702	117571	32523
KRT24	KRT10	HUMAN|HGNC=18527|UniProtKB=Q2M2I5	HUMAN|HGNC=6413|UniProtKB=P13645	Euteleostomi	Tetrapoda	PTN002509696	PTN002509727	117571	32523
KRT24	KRT12	HUMAN|HGNC=18527|UniProtKB=Q2M2I5	HUMAN|HGNC=6414|UniProtKB=Q99456	Euteleostomi	Tetrapoda	PTN002509696	PTN002509692	117571	32523
KRT24	KRT17	HUMAN|HGNC=18527|UniProtKB=Q2M2I5	HUMAN|HGNC=6427|UniProtKB=Q04695	Euteleostomi	Tetrapoda	PTN002509696	PTN002509731	117571	32523
KRT24	KRT16	HUMAN|HGNC=18527|UniProtKB=Q2M2I5	HUMAN|HGNC=6423|UniProtKB=P08779	Euteleostomi	Tetrapoda	PTN002509696	PTN002509732	117571	32523
KRT24	KRT14	HUMAN|HGNC=18527|UniProtKB=Q2M2I5	HUMAN|HGNC=6416|UniProtKB=P02533	Euteleostomi	Tetrapoda	PTN002509696	PTN002509733	117571	32523
KRT24	KRT19	HUMAN|HGNC=18527|UniProtKB=Q2M2I5	HUMAN|HGNC=6436|UniProtKB=P08727	Euteleostomi	Tetrapoda	PTN002509696	PTN002509694	117571	32523
KRT37	KRT23	HUMAN|HGNC=6455|UniProtKB=O76014	HUMAN|HGNC=6438|UniProtKB=Q9C075	Chordata	Euteleostomi	PTN002509713	PTN002509693	7711	117571
KRT37	KRT18	HUMAN|HGNC=6455|UniProtKB=O76014	HUMAN|HGNC=6430|UniProtKB=P05783	Chordata	Euteleostomi	PTN002509713	PTN002509739	7711	117571
KRT37	BFSP2	HUMAN|HGNC=6455|UniProtKB=O76014	HUMAN|HGNC=1041|UniProtKB=Q13515	Chordata	Euteleostomi	PTN002509713	PTN002509688	7711	117571
KRT37	KRT20	HUMAN|HGNC=6455|UniProtKB=O76014	HUMAN|HGNC=20412|UniProtKB=P35900	Euteleostomi	Tetrapoda	PTN002509713	PTN002509720	117571	32523
KRT37	KRT38	HUMAN|HGNC=6455|UniProtKB=O76014	HUMAN|HGNC=6456|UniProtKB=O76015	Eutheria	Catarrhini	PTN002509713	PTN002509712	9347	9526
KRT37	KRT35	HUMAN|HGNC=6455|UniProtKB=O76014	HUMAN|HGNC=6453|UniProtKB=Q92764	Amniota	Mammalia	PTN002509713	PTN002509716	32524	40674
KRT37	KRT32	HUMAN|HGNC=6455|UniProtKB=O76014	HUMAN|HGNC=6449|UniProtKB=Q14532	Amniota	Mammalia	PTN002509713	PTN002509717	32524	40674
KRT37	KRT39	HUMAN|HGNC=6455|UniProtKB=O76014	HUMAN|HGNC=32971|UniProtKB=Q6A163	Amniota	Mammalia	PTN002509713	PTN002509718	32524	40674
KRT37	KRT33B	HUMAN|HGNC=6455|UniProtKB=O76014	HUMAN|HGNC=6451|UniProtKB=Q14525	Amniota	Mammalia	PTN002509713	PTN002509706	32524	40674
KRT37	KRT33A	HUMAN|HGNC=6455|UniProtKB=O76014	HUMAN|HGNC=6450|UniProtKB=O76009	Amniota	Mammalia	PTN002509713	PTN002509707	32524	40674
KRT37	KRT34	HUMAN|HGNC=6455|UniProtKB=O76014	HUMAN|HGNC=6452|UniProtKB=O76011	Amniota	Mammalia	PTN002509713	PTN002509704	32524	40674
KRT37	LOC100653049	HUMAN|HGNC=6455|UniProtKB=O76014	HUMAN|Ensembl=ENSG00000262748.1|UniProtKB=A0A140TA62	Amniota	Mammalia	PTN002509713	PTN002509705	32524	40674
KRT37	KRT31	HUMAN|HGNC=6455|UniProtKB=O76014	HUMAN|HGNC=6448|UniProtKB=Q15323	Amniota	Mammalia	PTN002509713	PTN002509708	32524	40674
KRT37	KRT40	HUMAN|HGNC=6455|UniProtKB=O76014	HUMAN|HGNC=26707|UniProtKB=Q6A162	Amniota	Mammalia	PTN002509713	PTN002509711	32524	40674
KRT37	KRT36	HUMAN|HGNC=6455|UniProtKB=O76014	HUMAN|HGNC=6454|UniProtKB=O76013	Amniota	Mammalia	PTN002509713	PTN002509719	32524	40674
KRT37	KRT26	HUMAN|HGNC=6455|UniProtKB=O76014	HUMAN|HGNC=30840|UniProtKB=Q7Z3Y9	Euteleostomi	Tetrapoda	PTN002509713	PTN002509721	117571	32523
KRT37	KRT28	HUMAN|HGNC=6455|UniProtKB=O76014	HUMAN|HGNC=30842|UniProtKB=Q7Z3Y7	Euteleostomi	Tetrapoda	PTN002509713	PTN002509723	117571	32523
KRT37	KRT25	HUMAN|HGNC=6455|UniProtKB=O76014	HUMAN|HGNC=30839|UniProtKB=Q7Z3Z0	Euteleostomi	Tetrapoda	PTN002509713	PTN002509726	117571	32523
KRT37	KRT27	HUMAN|HGNC=6455|UniProtKB=O76014	HUMAN|HGNC=30841|UniProtKB=Q7Z3Y8	Euteleostomi	Tetrapoda	PTN002509713	PTN002509722	117571	32523
KRT37	KRT24	HUMAN|HGNC=6455|UniProtKB=O76014	HUMAN|HGNC=18527|UniProtKB=Q2M2I5	Euteleostomi	Tetrapoda	PTN002509713	PTN002509696	117571	32523
KRT37	KRT9	HUMAN|HGNC=6455|UniProtKB=O76014	HUMAN|HGNC=6447|UniProtKB=P35527	Euteleostomi	Tetrapoda	PTN002509713	PTN002509700	117571	32523
KRT37	KRT15	HUMAN|HGNC=6455|UniProtKB=O76014	HUMAN|HGNC=6421|UniProtKB=P19012	Euteleostomi	Tetrapoda	PTN002509713	PTN002509701	117571	32523
KRT37	KRT13	HUMAN|HGNC=6455|UniProtKB=O76014	HUMAN|HGNC=6415|UniProtKB=P13646	Euteleostomi	Tetrapoda	PTN002509713	PTN002509702	117571	32523
KRT37	KRT10	HUMAN|HGNC=6455|UniProtKB=O76014	HUMAN|HGNC=6413|UniProtKB=P13645	Euteleostomi	Tetrapoda	PTN002509713	PTN002509727	117571	32523
KRT37	KRT12	HUMAN|HGNC=6455|UniProtKB=O76014	HUMAN|HGNC=6414|UniProtKB=Q99456	Euteleostomi	Tetrapoda	PTN002509713	PTN002509692	117571	32523
KRT37	KRT17	HUMAN|HGNC=6455|UniProtKB=O76014	HUMAN|HGNC=6427|UniProtKB=Q04695	Euteleostomi	Tetrapoda	PTN002509713	PTN002509731	117571	32523
KRT37	KRT16	HUMAN|HGNC=6455|UniProtKB=O76014	HUMAN|HGNC=6423|UniProtKB=P08779	Euteleostomi	Tetrapoda	PTN002509713	PTN002509732	117571	32523
KRT37	KRT14	HUMAN|HGNC=6455|UniProtKB=O76014	HUMAN|HGNC=6416|UniProtKB=P02533	Euteleostomi	Tetrapoda	PTN002509713	PTN002509733	117571	32523
KRT37	KRT19	HUMAN|HGNC=6455|UniProtKB=O76014	HUMAN|HGNC=6436|UniProtKB=P08727	Euteleostomi	Tetrapoda	PTN002509713	PTN002509694	117571	32523
KRTAP10-6	KRTAP1-4	HUMAN|HGNC=20523|UniProtKB=P60371	HUMAN|HGNC=18904|UniProtKB=P0C5Y4	Euteleostomi	Mammalia	PTN002510127	PTN002510108	117571	40674
KRTAP10-6	KRTAP1-5	HUMAN|HGNC=20523|UniProtKB=P60371	HUMAN|HGNC=16777|UniProtKB=Q9BYS1	Euteleostomi	Mammalia	PTN002510127	PTN002510104	117571	40674
KRTAP10-6	KRTAP1-1	HUMAN|HGNC=20523|UniProtKB=P60371	HUMAN|HGNC=16772|UniProtKB=Q07627	Euteleostomi	Mammalia	PTN002510127	PTN002510109	117571	40674
KRTAP10-6	KRTAP1-3	HUMAN|HGNC=20523|UniProtKB=P60371	HUMAN|HGNC=16771|UniProtKB=Q8IUG1	Euteleostomi	Mammalia	PTN002510127	PTN002510105	117571	40674
KRTAP10-6	KRTAP29-1	HUMAN|HGNC=20523|UniProtKB=P60371	HUMAN|HGNC=34211|UniProtKB=A8MX34	Mammalia	Theria	PTN002510127	PTN002510076	40674	32525
KRTAP10-6	KRTAP16-1	HUMAN|HGNC=20523|UniProtKB=P60371	HUMAN|HGNC=18916|UniProtKB=A8MUX0	Mammalia	Theria	PTN002510127	PTN002510117	40674	32525
KRTAP10-6	KRTAP12-3	HUMAN|HGNC=20523|UniProtKB=P60371	HUMAN|HGNC=20531|UniProtKB=P60328	Mammalia	Theria	PTN002510127	PTN002510118	40674	32525
KRTAP10-6	KRTAP12-4	HUMAN|HGNC=20523|UniProtKB=P60371	HUMAN|HGNC=20532|UniProtKB=P60329	Mammalia	Theria	PTN002510127	PTN002510114	40674	32525
KRTAP10-6	KRTAP12-2	HUMAN|HGNC=20523|UniProtKB=P60371	HUMAN|HGNC=20530|UniProtKB=P59991	Mammalia	Theria	PTN002510127	PTN002510120	40674	32525
KRTAP10-6	KRTAP12-1	HUMAN|HGNC=20523|UniProtKB=P60371	HUMAN|HGNC=20529|UniProtKB=P59990	Mammalia	Theria	PTN002510127	PTN002510121	40674	32525
KRTAP10-6	KRTAP10-3	HUMAN|HGNC=20523|UniProtKB=P60371	HUMAN|HGNC=22968|UniProtKB=P60369	Euarchontoglires	Catarrhini	PTN002510127	PTN002510128	314146	9526
KRTAP10-6	KRTAP10-12	HUMAN|HGNC=20523|UniProtKB=P60371	HUMAN|HGNC=20533|UniProtKB=P60413	Euarchontoglires	Catarrhini	PTN002510127	PTN002510135	314146	9526
KRTAP10-6	KRTAP10-1	HUMAN|HGNC=20523|UniProtKB=P60371	HUMAN|HGNC=22966|UniProtKB=P60331	Euarchontoglires	Catarrhini	PTN002510127	PTN002510145	314146	9526
KRTAP10-6	KRTAP10-5	HUMAN|HGNC=20523|UniProtKB=P60371	HUMAN|HGNC=22969|UniProtKB=P60370	Euarchontoglires	Catarrhini	PTN002510127	PTN002510138	314146	9526
KRTAP10-6	KRTAP10-9	HUMAN|HGNC=20523|UniProtKB=P60371	HUMAN|HGNC=22971|UniProtKB=P60411	Euarchontoglires	Catarrhini	PTN002510127	PTN002510144	314146	9526
KRTAP10-6	KRTAP10-10	HUMAN|HGNC=20523|UniProtKB=P60371	HUMAN|HGNC=22972|UniProtKB=P60014	Homininae	Homo-Pan	PTN002510127	PTN002510126	207598	-1
KRTAP10-6	KRTAP10-4	HUMAN|HGNC=20523|UniProtKB=P60371	HUMAN|HGNC=20521|UniProtKB=P60372	Catarrhini	Homininae	PTN002510127	PTN002510142	9526	207598
KRTAP10-6	KRTAP10-7	HUMAN|HGNC=20523|UniProtKB=P60371	HUMAN|HGNC=22970|UniProtKB=P60409	Catarrhini	Homininae	PTN002510127	PTN002510143	9526	207598
KRTAP10-6	KRTAP10-11	HUMAN|HGNC=20523|UniProtKB=P60371	HUMAN|HGNC=20528|UniProtKB=P60412	Euarchontoglires	Catarrhini	PTN002510127	PTN002510124	314146	9526
KRTAP10-6	KRTAP10-2	HUMAN|HGNC=20523|UniProtKB=P60371	HUMAN|HGNC=22967|UniProtKB=P60368	Euarchontoglires	Catarrhini	PTN002510127	PTN002510130	314146	9526
KRTAP10-6	KRTAP26-1	HUMAN|HGNC=20523|UniProtKB=P60371	HUMAN|HGNC=33760|UniProtKB=Q6PEX3	Euarchontoglires	Catarrhini	PTN002510127	PTN002498715	314146	9526
KRTAP10-6	KRTAP10-8	HUMAN|HGNC=20523|UniProtKB=P60371	HUMAN|HGNC=20525|UniProtKB=P60410	Euarchontoglires	Catarrhini	PTN002510127	PTN002510141	314146	9526
KRTAP10-6	KRTAP5-8	HUMAN|HGNC=20523|UniProtKB=P60371	HUMAN|HGNC=23603|UniProtKB=O75690	Euteleostomi	Mammalia	PTN002510127	PTN002510066	117571	40674
KRTAP10-6	KRTAP5-6	HUMAN|HGNC=20523|UniProtKB=P60371	HUMAN|HGNC=23600|UniProtKB=Q6L8G9	Euteleostomi	Mammalia	PTN002510127	PTN004623454	117571	40674
KRTAP10-6	KRTAP5-3	HUMAN|HGNC=20523|UniProtKB=P60371	HUMAN|HGNC=23598|UniProtKB=Q6L8H2	Euteleostomi	Mammalia	PTN002510127	PTN002510062	117571	40674
KRTAP10-6	KRTAP5-11	HUMAN|HGNC=20523|UniProtKB=P60371	HUMAN|HGNC=23606|UniProtKB=Q6L8G4	Euteleostomi	Mammalia	PTN002510127	PTN002510055	117571	40674
KRTAP10-6	KRTAP5-9	HUMAN|HGNC=20523|UniProtKB=P60371	HUMAN|HGNC=23604|UniProtKB=P26371	Euteleostomi	Mammalia	PTN002510127	PTN002510070	117571	40674
KRTAP10-6	KRTAP5-1	HUMAN|HGNC=20523|UniProtKB=P60371	HUMAN|HGNC=23596|UniProtKB=Q6L8H4	Euteleostomi	Mammalia	PTN002510127	PTN002510067	117571	40674
KRTAP10-6	KRTAP5-5	HUMAN|HGNC=20523|UniProtKB=P60371	HUMAN|HGNC=23601|UniProtKB=Q701N2	Euteleostomi	Mammalia	PTN002510127	PTN002510059	117571	40674
KRTAP10-6	KRTAP5-10	HUMAN|HGNC=20523|UniProtKB=P60371	HUMAN|HGNC=23605|UniProtKB=Q6L8G5	Euteleostomi	Mammalia	PTN002510127	PTN002510056	117571	40674
KRTAP10-6	KRTAP5-7	HUMAN|HGNC=20523|UniProtKB=P60371	HUMAN|HGNC=23602|UniProtKB=Q6L8G8	Euteleostomi	Mammalia	PTN002510127	PTN002510064	117571	40674
KRTAP10-6	KRTAP5-4	HUMAN|HGNC=20523|UniProtKB=P60371	HUMAN|HGNC=23599|UniProtKB=Q6L8H1	Euteleostomi	Mammalia	PTN002510127	PTN002510068	117571	40674
KRTAP10-6	KRTAP5-2	HUMAN|HGNC=20523|UniProtKB=P60371	HUMAN|HGNC=23597|UniProtKB=Q701N4	Euteleostomi	Mammalia	PTN002510127	PTN002510058	117571	40674
KRTAP10-6	KRTAP2-4	HUMAN|HGNC=20523|UniProtKB=P60371	HUMAN|HGNC=18891|UniProtKB=Q9BYR9	Euteleostomi	Mammalia	PTN002510127	PTN002510103	117571	40674
KRTAP10-6	KRTAP2-2	HUMAN|HGNC=20523|UniProtKB=P60371	HUMAN|HGNC=18905|UniProtKB=Q9BYT5	Euteleostomi	Mammalia	PTN002510127	PTN002510100	117571	40674
KRTAP10-6	KRTAP2-3	HUMAN|HGNC=20523|UniProtKB=P60371	HUMAN|HGNC=18906|UniProtKB=P0C7H8	Euteleostomi	Mammalia	PTN002510127	PTN002510101	117571	40674
KRTAP10-6	KRTAP13-4	HUMAN|HGNC=20523|UniProtKB=P60371	HUMAN|HGNC=18926|UniProtKB=Q3LI77	Euteleostomi	Mammalia	PTN002510127	PTN002498718	117571	40674
KRTAP10-6	KRTAP13-2	HUMAN|HGNC=20523|UniProtKB=P60371	HUMAN|HGNC=18923|UniProtKB=Q52LG2	Euteleostomi	Mammalia	PTN002510127	PTN002498719	117571	40674
KRTAP10-6	KRTAP13-1	HUMAN|HGNC=20523|UniProtKB=P60371	HUMAN|HGNC=18924|UniProtKB=Q8IUC0	Euteleostomi	Mammalia	PTN002510127	PTN002498721	117571	40674
KRTAP10-6	KRTAP4-1	HUMAN|HGNC=20523|UniProtKB=P60371	HUMAN|HGNC=18907|UniProtKB=Q9BYQ7	Euteleostomi	Mammalia	PTN002510127	PTN002510074	117571	40674
KRTAP10-6	KRTAP4-2	HUMAN|HGNC=20523|UniProtKB=P60371	HUMAN|HGNC=18900|UniProtKB=Q9BYR5	Euteleostomi	Mammalia	PTN002510127	PTN002510082	117571	40674
KRTAP10-6	KRTAP4-4	HUMAN|HGNC=20523|UniProtKB=P60371	HUMAN|HGNC=16928|UniProtKB=Q9BYR3	Euteleostomi	Mammalia	PTN002510127	PTN002510081	117571	40674
KRTAP10-6	KRTAP4-3	HUMAN|HGNC=20523|UniProtKB=P60371	HUMAN|HGNC=18908|UniProtKB=Q9BYR4	Euteleostomi	Mammalia	PTN002510127	PTN002510087	117571	40674
KRTAP10-6	KRTAP4-9	HUMAN|HGNC=20523|UniProtKB=P60371	HUMAN|HGNC=18910|UniProtKB=Q9BYQ8	Euteleostomi	Mammalia	PTN002510127	PTN002510090	117571	40674
KRTAP10-6	KRTAP4-8	HUMAN|HGNC=20523|UniProtKB=P60371	HUMAN|Ensembl=ENSG00000261968.3|UniProtKB=A0A0G2JLE6	Euteleostomi	Mammalia	PTN002510127	PTN004623438	117571	40674
KRTAP10-6	KRTAP4-8	HUMAN|HGNC=20523|UniProtKB=P60371	HUMAN|HGNC=17230|UniProtKB=Q9BYQ9	Euteleostomi	Mammalia	PTN002510127	PTN002510088	117571	40674
KRTAP10-6	KRTAP4-12	HUMAN|HGNC=20523|UniProtKB=P60371	HUMAN|HGNC=16776|UniProtKB=Q9BQ66	Euteleostomi	Mammalia	PTN002510127	PTN002510083	117571	40674
KRTAP10-6	KRTAP4-7	HUMAN|HGNC=20523|UniProtKB=P60371	HUMAN|HGNC=18898|UniProtKB=Q9BYR0	Euteleostomi	Mammalia	PTN002510127	PTN002510092	117571	40674
KRTAP10-6	LOC100996750	HUMAN|HGNC=20523|UniProtKB=P60371	HUMAN|Ensembl=ENSG00000266286.2|UniProtKB=A0A140TA64	Euteleostomi	Mammalia	PTN002510127	PTN002759063	117571	40674
KRTAP10-6	KRTAP4-6	HUMAN|HGNC=20523|UniProtKB=P60371	HUMAN|HGNC=18909|UniProtKB=Q9BYQ5	Euteleostomi	Mammalia	PTN002510127	PTN002510093	117571	40674
KRTAP10-6	KRTAP9-4	HUMAN|HGNC=20523|UniProtKB=P60371	HUMAN|HGNC=18902|UniProtKB=Q9BYQ2	Euteleostomi	Mammalia	PTN002510127	PTN002510049	117571	40674
KRTAP10-6	KRTAP9-1	HUMAN|HGNC=20523|UniProtKB=P60371	HUMAN|HGNC=18912|UniProtKB=A8MXZ3	Euteleostomi	Mammalia	PTN002510127	PTN002510089	117571	40674
KRTAP10-6	KRTAP9-2	HUMAN|HGNC=20523|UniProtKB=P60371	HUMAN|HGNC=16926|UniProtKB=Q9BYQ4	Euteleostomi	Mammalia	PTN002510127	PTN002510048	117571	40674
KRTAP10-6	KRTAP9-6	HUMAN|HGNC=20523|UniProtKB=P60371	HUMAN|HGNC=18914|UniProtKB=A8MVA2	Euteleostomi	Mammalia	PTN002510127	PTN002510046	117571	40674
KRTAP10-6	KRTAP9-9	HUMAN|HGNC=20523|UniProtKB=P60371	HUMAN|HGNC=16773|UniProtKB=Q9BYP9	Euteleostomi	Mammalia	PTN002510127	PTN002510045	117571	40674
KRTAP10-6	KRTAP9-3	HUMAN|HGNC=20523|UniProtKB=P60371	HUMAN|HGNC=16927|UniProtKB=Q9BYQ3	Euteleostomi	Mammalia	PTN002510127	PTN002510044	117571	40674
KRTAP10-6	KRTAP9-7	HUMAN|HGNC=20523|UniProtKB=P60371	HUMAN|HGNC=18915|UniProtKB=A8MTY7	Euteleostomi	Mammalia	PTN002510127	PTN002510043	117571	40674
KRTAP10-6	KRTAP9-6	HUMAN|HGNC=20523|UniProtKB=P60371	HUMAN|Ensembl=ENSG00000267635.1|UniProtKB=A0A140TA67	Euteleostomi	Mammalia	PTN002510127	PTN002759052	117571	40674
KRTAP10-6	KRTAP9-8	HUMAN|HGNC=20523|UniProtKB=P60371	HUMAN|HGNC=17231|UniProtKB=Q9BYQ0	Euteleostomi	Mammalia	PTN002510127	PTN002510050	117571	40674
KRTAP10-6	KRTAP4-5	HUMAN|HGNC=20523|UniProtKB=P60371	HUMAN|HGNC=18899|UniProtKB=Q9BYR2	Euteleostomi	Mammalia	PTN002510127	PTN002510078	117571	40674
KRTAP10-6	KRTAP4-16	HUMAN|HGNC=20523|UniProtKB=P60371	HUMAN|HGNC=18921|UniProtKB=G5E9R7	Euteleostomi	Mammalia	PTN002510127	PTN002510086	117571	40674
KRTAP10-6	KRTAP4-11	HUMAN|HGNC=20523|UniProtKB=P60371	HUMAN|HGNC=18911|UniProtKB=Q9BYQ6	Euteleostomi	Mammalia	PTN002510127	PTN002510094	117571	40674
KRTAP1-1	KRTAP1-4	HUMAN|HGNC=16772|UniProtKB=Q07627	HUMAN|HGNC=18904|UniProtKB=P0C5Y4	Catarrhini	Homininae	PTN002510109	PTN002510108	9526	207598
KRTAP1-1	KRTAP1-5	HUMAN|HGNC=16772|UniProtKB=Q07627	HUMAN|HGNC=16777|UniProtKB=Q9BYS1	Homininae	Homo-Pan	PTN002510109	PTN002510104	207598	-1
KRTAP1-1	KRTAP1-3	HUMAN|HGNC=16772|UniProtKB=Q07627	HUMAN|HGNC=16771|UniProtKB=Q8IUG1	Euarchontoglires	Catarrhini	PTN002510109	PTN002510105	314146	9526
KRTAP1-1	KRTAP29-1	HUMAN|HGNC=16772|UniProtKB=Q07627	HUMAN|HGNC=34211|UniProtKB=A8MX34	Euteleostomi	Mammalia	PTN002510109	PTN002510076	117571	40674
KRTAP1-1	KRTAP16-1	HUMAN|HGNC=16772|UniProtKB=Q07627	HUMAN|HGNC=18916|UniProtKB=A8MUX0	Euteleostomi	Mammalia	PTN002510109	PTN002510117	117571	40674
KRTAP1-1	KRTAP12-3	HUMAN|HGNC=16772|UniProtKB=Q07627	HUMAN|HGNC=20531|UniProtKB=P60328	Euteleostomi	Mammalia	PTN002510109	PTN002510118	117571	40674
KRTAP1-1	KRTAP12-4	HUMAN|HGNC=16772|UniProtKB=Q07627	HUMAN|HGNC=20532|UniProtKB=P60329	Euteleostomi	Mammalia	PTN002510109	PTN002510114	117571	40674
KRTAP1-1	KRTAP12-2	HUMAN|HGNC=16772|UniProtKB=Q07627	HUMAN|HGNC=20530|UniProtKB=P59991	Euteleostomi	Mammalia	PTN002510109	PTN002510120	117571	40674
KRTAP1-1	KRTAP12-1	HUMAN|HGNC=16772|UniProtKB=Q07627	HUMAN|HGNC=20529|UniProtKB=P59990	Euteleostomi	Mammalia	PTN002510109	PTN002510121	117571	40674
KRTAP1-1	KRTAP10-3	HUMAN|HGNC=16772|UniProtKB=Q07627	HUMAN|HGNC=22968|UniProtKB=P60369	Euteleostomi	Mammalia	PTN002510109	PTN002510128	117571	40674
KRTAP1-1	KRTAP10-12	HUMAN|HGNC=16772|UniProtKB=Q07627	HUMAN|HGNC=20533|UniProtKB=P60413	Euteleostomi	Mammalia	PTN002510109	PTN002510135	117571	40674
KRTAP1-1	KRTAP10-1	HUMAN|HGNC=16772|UniProtKB=Q07627	HUMAN|HGNC=22966|UniProtKB=P60331	Euteleostomi	Mammalia	PTN002510109	PTN002510145	117571	40674
KRTAP1-1	KRTAP10-5	HUMAN|HGNC=16772|UniProtKB=Q07627	HUMAN|HGNC=22969|UniProtKB=P60370	Euteleostomi	Mammalia	PTN002510109	PTN002510138	117571	40674
KRTAP1-1	KRTAP10-9	HUMAN|HGNC=16772|UniProtKB=Q07627	HUMAN|HGNC=22971|UniProtKB=P60411	Euteleostomi	Mammalia	PTN002510109	PTN002510144	117571	40674
KRTAP1-1	KRTAP10-10	HUMAN|HGNC=16772|UniProtKB=Q07627	HUMAN|HGNC=22972|UniProtKB=P60014	Euteleostomi	Mammalia	PTN002510109	PTN002510126	117571	40674
KRTAP1-1	KRTAP10-6	HUMAN|HGNC=16772|UniProtKB=Q07627	HUMAN|HGNC=20523|UniProtKB=P60371	Euteleostomi	Mammalia	PTN002510109	PTN002510127	117571	40674
KRTAP1-1	KRTAP10-4	HUMAN|HGNC=16772|UniProtKB=Q07627	HUMAN|HGNC=20521|UniProtKB=P60372	Euteleostomi	Mammalia	PTN002510109	PTN002510142	117571	40674
KRTAP1-1	KRTAP10-7	HUMAN|HGNC=16772|UniProtKB=Q07627	HUMAN|HGNC=22970|UniProtKB=P60409	Euteleostomi	Mammalia	PTN002510109	PTN002510143	117571	40674
KRTAP1-1	KRTAP10-11	HUMAN|HGNC=16772|UniProtKB=Q07627	HUMAN|HGNC=20528|UniProtKB=P60412	Euteleostomi	Mammalia	PTN002510109	PTN002510124	117571	40674
KRTAP1-1	KRTAP10-2	HUMAN|HGNC=16772|UniProtKB=Q07627	HUMAN|HGNC=22967|UniProtKB=P60368	Euteleostomi	Mammalia	PTN002510109	PTN002510130	117571	40674
KRTAP1-1	KRTAP26-1	HUMAN|HGNC=16772|UniProtKB=Q07627	HUMAN|HGNC=33760|UniProtKB=Q6PEX3	Euteleostomi	Mammalia	PTN002510109	PTN002498715	117571	40674
KRTAP1-1	KRTAP10-8	HUMAN|HGNC=16772|UniProtKB=Q07627	HUMAN|HGNC=20525|UniProtKB=P60410	Euteleostomi	Mammalia	PTN002510109	PTN002510141	117571	40674
KRTAP1-1	KRTAP5-8	HUMAN|HGNC=16772|UniProtKB=Q07627	HUMAN|HGNC=23603|UniProtKB=O75690	Euteleostomi	Mammalia	PTN002510109	PTN002510066	117571	40674
KRTAP1-1	KRTAP5-6	HUMAN|HGNC=16772|UniProtKB=Q07627	HUMAN|HGNC=23600|UniProtKB=Q6L8G9	Euteleostomi	Mammalia	PTN002510109	PTN004623454	117571	40674
KRTAP1-1	KRTAP5-3	HUMAN|HGNC=16772|UniProtKB=Q07627	HUMAN|HGNC=23598|UniProtKB=Q6L8H2	Euteleostomi	Mammalia	PTN002510109	PTN002510062	117571	40674
KRTAP1-1	KRTAP5-11	HUMAN|HGNC=16772|UniProtKB=Q07627	HUMAN|HGNC=23606|UniProtKB=Q6L8G4	Euteleostomi	Mammalia	PTN002510109	PTN002510055	117571	40674
KRTAP1-1	KRTAP5-9	HUMAN|HGNC=16772|UniProtKB=Q07627	HUMAN|HGNC=23604|UniProtKB=P26371	Euteleostomi	Mammalia	PTN002510109	PTN002510070	117571	40674
KRTAP1-1	KRTAP5-1	HUMAN|HGNC=16772|UniProtKB=Q07627	HUMAN|HGNC=23596|UniProtKB=Q6L8H4	Euteleostomi	Mammalia	PTN002510109	PTN002510067	117571	40674
KRTAP1-1	KRTAP5-5	HUMAN|HGNC=16772|UniProtKB=Q07627	HUMAN|HGNC=23601|UniProtKB=Q701N2	Euteleostomi	Mammalia	PTN002510109	PTN002510059	117571	40674
KRTAP1-1	KRTAP5-10	HUMAN|HGNC=16772|UniProtKB=Q07627	HUMAN|HGNC=23605|UniProtKB=Q6L8G5	Euteleostomi	Mammalia	PTN002510109	PTN002510056	117571	40674
KRTAP1-1	KRTAP5-7	HUMAN|HGNC=16772|UniProtKB=Q07627	HUMAN|HGNC=23602|UniProtKB=Q6L8G8	Euteleostomi	Mammalia	PTN002510109	PTN002510064	117571	40674
KRTAP1-1	KRTAP5-4	HUMAN|HGNC=16772|UniProtKB=Q07627	HUMAN|HGNC=23599|UniProtKB=Q6L8H1	Euteleostomi	Mammalia	PTN002510109	PTN002510068	117571	40674
KRTAP1-1	KRTAP5-2	HUMAN|HGNC=16772|UniProtKB=Q07627	HUMAN|HGNC=23597|UniProtKB=Q701N4	Euteleostomi	Mammalia	PTN002510109	PTN002510058	117571	40674
KRTAP1-1	KRTAP2-4	HUMAN|HGNC=16772|UniProtKB=Q07627	HUMAN|HGNC=18891|UniProtKB=Q9BYR9	Euteleostomi	Mammalia	PTN002510109	PTN002510103	117571	40674
KRTAP1-1	KRTAP2-2	HUMAN|HGNC=16772|UniProtKB=Q07627	HUMAN|HGNC=18905|UniProtKB=Q9BYT5	Euteleostomi	Mammalia	PTN002510109	PTN002510100	117571	40674
KRTAP1-1	KRTAP2-3	HUMAN|HGNC=16772|UniProtKB=Q07627	HUMAN|HGNC=18906|UniProtKB=P0C7H8	Euteleostomi	Mammalia	PTN002510109	PTN002510101	117571	40674
KRTAP1-1	KRTAP13-4	HUMAN|HGNC=16772|UniProtKB=Q07627	HUMAN|HGNC=18926|UniProtKB=Q3LI77	Euteleostomi	Mammalia	PTN002510109	PTN002498718	117571	40674
KRTAP1-1	KRTAP13-2	HUMAN|HGNC=16772|UniProtKB=Q07627	HUMAN|HGNC=18923|UniProtKB=Q52LG2	Euteleostomi	Mammalia	PTN002510109	PTN002498719	117571	40674
KRTAP1-1	KRTAP13-1	HUMAN|HGNC=16772|UniProtKB=Q07627	HUMAN|HGNC=18924|UniProtKB=Q8IUC0	Euteleostomi	Mammalia	PTN002510109	PTN002498721	117571	40674
KRTAP1-1	KRTAP4-1	HUMAN|HGNC=16772|UniProtKB=Q07627	HUMAN|HGNC=18907|UniProtKB=Q9BYQ7	Euteleostomi	Mammalia	PTN002510109	PTN002510074	117571	40674
KRTAP1-1	KRTAP4-2	HUMAN|HGNC=16772|UniProtKB=Q07627	HUMAN|HGNC=18900|UniProtKB=Q9BYR5	Euteleostomi	Mammalia	PTN002510109	PTN002510082	117571	40674
KRTAP1-1	KRTAP4-4	HUMAN|HGNC=16772|UniProtKB=Q07627	HUMAN|HGNC=16928|UniProtKB=Q9BYR3	Euteleostomi	Mammalia	PTN002510109	PTN002510081	117571	40674
KRTAP1-1	KRTAP4-3	HUMAN|HGNC=16772|UniProtKB=Q07627	HUMAN|HGNC=18908|UniProtKB=Q9BYR4	Euteleostomi	Mammalia	PTN002510109	PTN002510087	117571	40674
KRTAP1-1	KRTAP4-9	HUMAN|HGNC=16772|UniProtKB=Q07627	HUMAN|HGNC=18910|UniProtKB=Q9BYQ8	Euteleostomi	Mammalia	PTN002510109	PTN002510090	117571	40674
KRTAP1-1	KRTAP4-8	HUMAN|HGNC=16772|UniProtKB=Q07627	HUMAN|Ensembl=ENSG00000261968.3|UniProtKB=A0A0G2JLE6	Euteleostomi	Mammalia	PTN002510109	PTN004623438	117571	40674
KRTAP1-1	KRTAP4-8	HUMAN|HGNC=16772|UniProtKB=Q07627	HUMAN|HGNC=17230|UniProtKB=Q9BYQ9	Euteleostomi	Mammalia	PTN002510109	PTN002510088	117571	40674
KRTAP1-1	KRTAP4-12	HUMAN|HGNC=16772|UniProtKB=Q07627	HUMAN|HGNC=16776|UniProtKB=Q9BQ66	Euteleostomi	Mammalia	PTN002510109	PTN002510083	117571	40674
KRTAP1-1	KRTAP4-7	HUMAN|HGNC=16772|UniProtKB=Q07627	HUMAN|HGNC=18898|UniProtKB=Q9BYR0	Euteleostomi	Mammalia	PTN002510109	PTN002510092	117571	40674
KRTAP1-1	LOC100996750	HUMAN|HGNC=16772|UniProtKB=Q07627	HUMAN|Ensembl=ENSG00000266286.2|UniProtKB=A0A140TA64	Euteleostomi	Mammalia	PTN002510109	PTN002759063	117571	40674
KRTAP1-1	KRTAP4-6	HUMAN|HGNC=16772|UniProtKB=Q07627	HUMAN|HGNC=18909|UniProtKB=Q9BYQ5	Euteleostomi	Mammalia	PTN002510109	PTN002510093	117571	40674
KRTAP1-1	KRTAP9-4	HUMAN|HGNC=16772|UniProtKB=Q07627	HUMAN|HGNC=18902|UniProtKB=Q9BYQ2	Euteleostomi	Mammalia	PTN002510109	PTN002510049	117571	40674
KRTAP1-1	KRTAP9-1	HUMAN|HGNC=16772|UniProtKB=Q07627	HUMAN|HGNC=18912|UniProtKB=A8MXZ3	Euteleostomi	Mammalia	PTN002510109	PTN002510089	117571	40674
KRTAP1-1	KRTAP9-2	HUMAN|HGNC=16772|UniProtKB=Q07627	HUMAN|HGNC=16926|UniProtKB=Q9BYQ4	Euteleostomi	Mammalia	PTN002510109	PTN002510048	117571	40674
KRTAP1-1	KRTAP9-6	HUMAN|HGNC=16772|UniProtKB=Q07627	HUMAN|HGNC=18914|UniProtKB=A8MVA2	Euteleostomi	Mammalia	PTN002510109	PTN002510046	117571	40674
KRTAP1-1	KRTAP9-9	HUMAN|HGNC=16772|UniProtKB=Q07627	HUMAN|HGNC=16773|UniProtKB=Q9BYP9	Euteleostomi	Mammalia	PTN002510109	PTN002510045	117571	40674
KRTAP1-1	KRTAP9-3	HUMAN|HGNC=16772|UniProtKB=Q07627	HUMAN|HGNC=16927|UniProtKB=Q9BYQ3	Euteleostomi	Mammalia	PTN002510109	PTN002510044	117571	40674
KRTAP1-1	KRTAP9-7	HUMAN|HGNC=16772|UniProtKB=Q07627	HUMAN|HGNC=18915|UniProtKB=A8MTY7	Euteleostomi	Mammalia	PTN002510109	PTN002510043	117571	40674
KRTAP1-1	KRTAP9-6	HUMAN|HGNC=16772|UniProtKB=Q07627	HUMAN|Ensembl=ENSG00000267635.1|UniProtKB=A0A140TA67	Euteleostomi	Mammalia	PTN002510109	PTN002759052	117571	40674
KRTAP1-1	KRTAP9-8	HUMAN|HGNC=16772|UniProtKB=Q07627	HUMAN|HGNC=17231|UniProtKB=Q9BYQ0	Euteleostomi	Mammalia	PTN002510109	PTN002510050	117571	40674
KRTAP1-1	KRTAP4-5	HUMAN|HGNC=16772|UniProtKB=Q07627	HUMAN|HGNC=18899|UniProtKB=Q9BYR2	Euteleostomi	Mammalia	PTN002510109	PTN002510078	117571	40674
KRTAP1-1	KRTAP4-16	HUMAN|HGNC=16772|UniProtKB=Q07627	HUMAN|HGNC=18921|UniProtKB=G5E9R7	Euteleostomi	Mammalia	PTN002510109	PTN002510086	117571	40674
KRTAP1-1	KRTAP4-11	HUMAN|HGNC=16772|UniProtKB=Q07627	HUMAN|HGNC=18911|UniProtKB=Q9BYQ6	Euteleostomi	Mammalia	PTN002510109	PTN002510094	117571	40674
KRTAP13-2	KRTAP1-4	HUMAN|HGNC=18923|UniProtKB=Q52LG2	HUMAN|HGNC=18904|UniProtKB=P0C5Y4	Euteleostomi	Mammalia	PTN002498719	PTN002510108	117571	40674
KRTAP13-2	KRTAP1-5	HUMAN|HGNC=18923|UniProtKB=Q52LG2	HUMAN|HGNC=16777|UniProtKB=Q9BYS1	Euteleostomi	Mammalia	PTN002498719	PTN002510104	117571	40674
KRTAP13-2	KRTAP1-1	HUMAN|HGNC=18923|UniProtKB=Q52LG2	HUMAN|HGNC=16772|UniProtKB=Q07627	Euteleostomi	Mammalia	PTN002498719	PTN002510109	117571	40674
KRTAP13-2	KRTAP1-3	HUMAN|HGNC=18923|UniProtKB=Q52LG2	HUMAN|HGNC=16771|UniProtKB=Q8IUG1	Euteleostomi	Mammalia	PTN002498719	PTN002510105	117571	40674
KRTAP13-2	KRTAP29-1	HUMAN|HGNC=18923|UniProtKB=Q52LG2	HUMAN|HGNC=34211|UniProtKB=A8MX34	Euteleostomi	Mammalia	PTN002498719	PTN002510076	117571	40674
KRTAP13-2	KRTAP16-1	HUMAN|HGNC=18923|UniProtKB=Q52LG2	HUMAN|HGNC=18916|UniProtKB=A8MUX0	Euteleostomi	Mammalia	PTN002498719	PTN002510117	117571	40674
KRTAP13-2	KRTAP12-3	HUMAN|HGNC=18923|UniProtKB=Q52LG2	HUMAN|HGNC=20531|UniProtKB=P60328	Euteleostomi	Mammalia	PTN002498719	PTN002510118	117571	40674
KRTAP13-2	KRTAP12-4	HUMAN|HGNC=18923|UniProtKB=Q52LG2	HUMAN|HGNC=20532|UniProtKB=P60329	Euteleostomi	Mammalia	PTN002498719	PTN002510114	117571	40674
KRTAP13-2	KRTAP12-2	HUMAN|HGNC=18923|UniProtKB=Q52LG2	HUMAN|HGNC=20530|UniProtKB=P59991	Euteleostomi	Mammalia	PTN002498719	PTN002510120	117571	40674
KRTAP13-2	KRTAP12-1	HUMAN|HGNC=18923|UniProtKB=Q52LG2	HUMAN|HGNC=20529|UniProtKB=P59990	Euteleostomi	Mammalia	PTN002498719	PTN002510121	117571	40674
KRTAP13-2	KRTAP10-3	HUMAN|HGNC=18923|UniProtKB=Q52LG2	HUMAN|HGNC=22968|UniProtKB=P60369	Euteleostomi	Mammalia	PTN002498719	PTN002510128	117571	40674
KRTAP13-2	KRTAP10-12	HUMAN|HGNC=18923|UniProtKB=Q52LG2	HUMAN|HGNC=20533|UniProtKB=P60413	Euteleostomi	Mammalia	PTN002498719	PTN002510135	117571	40674
KRTAP13-2	KRTAP10-1	HUMAN|HGNC=18923|UniProtKB=Q52LG2	HUMAN|HGNC=22966|UniProtKB=P60331	Euteleostomi	Mammalia	PTN002498719	PTN002510145	117571	40674
KRTAP13-2	KRTAP10-5	HUMAN|HGNC=18923|UniProtKB=Q52LG2	HUMAN|HGNC=22969|UniProtKB=P60370	Euteleostomi	Mammalia	PTN002498719	PTN002510138	117571	40674
KRTAP13-2	KRTAP10-9	HUMAN|HGNC=18923|UniProtKB=Q52LG2	HUMAN|HGNC=22971|UniProtKB=P60411	Euteleostomi	Mammalia	PTN002498719	PTN002510144	117571	40674
KRTAP13-2	KRTAP10-10	HUMAN|HGNC=18923|UniProtKB=Q52LG2	HUMAN|HGNC=22972|UniProtKB=P60014	Euteleostomi	Mammalia	PTN002498719	PTN002510126	117571	40674
KRTAP13-2	KRTAP10-6	HUMAN|HGNC=18923|UniProtKB=Q52LG2	HUMAN|HGNC=20523|UniProtKB=P60371	Euteleostomi	Mammalia	PTN002498719	PTN002510127	117571	40674
KRTAP13-2	KRTAP10-4	HUMAN|HGNC=18923|UniProtKB=Q52LG2	HUMAN|HGNC=20521|UniProtKB=P60372	Euteleostomi	Mammalia	PTN002498719	PTN002510142	117571	40674
KRTAP13-2	KRTAP10-7	HUMAN|HGNC=18923|UniProtKB=Q52LG2	HUMAN|HGNC=22970|UniProtKB=P60409	Euteleostomi	Mammalia	PTN002498719	PTN002510143	117571	40674
KRTAP13-2	KRTAP10-11	HUMAN|HGNC=18923|UniProtKB=Q52LG2	HUMAN|HGNC=20528|UniProtKB=P60412	Euteleostomi	Mammalia	PTN002498719	PTN002510124	117571	40674
KRTAP13-2	KRTAP10-2	HUMAN|HGNC=18923|UniProtKB=Q52LG2	HUMAN|HGNC=22967|UniProtKB=P60368	Euteleostomi	Mammalia	PTN002498719	PTN002510130	117571	40674
KRTAP13-2	KRTAP26-1	HUMAN|HGNC=18923|UniProtKB=Q52LG2	HUMAN|HGNC=33760|UniProtKB=Q6PEX3	Euteleostomi	Mammalia	PTN002498719	PTN002498715	117571	40674
KRTAP13-2	KRTAP10-8	HUMAN|HGNC=18923|UniProtKB=Q52LG2	HUMAN|HGNC=20525|UniProtKB=P60410	Euteleostomi	Mammalia	PTN002498719	PTN002510141	117571	40674
KRTAP13-2	KRTAP5-8	HUMAN|HGNC=18923|UniProtKB=Q52LG2	HUMAN|HGNC=23603|UniProtKB=O75690	Euteleostomi	Mammalia	PTN002498719	PTN002510066	117571	40674
KRTAP13-2	KRTAP5-6	HUMAN|HGNC=18923|UniProtKB=Q52LG2	HUMAN|HGNC=23600|UniProtKB=Q6L8G9	Euteleostomi	Mammalia	PTN002498719	PTN004623454	117571	40674
KRTAP13-2	KRTAP5-3	HUMAN|HGNC=18923|UniProtKB=Q52LG2	HUMAN|HGNC=23598|UniProtKB=Q6L8H2	Euteleostomi	Mammalia	PTN002498719	PTN002510062	117571	40674
KRTAP13-2	KRTAP5-11	HUMAN|HGNC=18923|UniProtKB=Q52LG2	HUMAN|HGNC=23606|UniProtKB=Q6L8G4	Euteleostomi	Mammalia	PTN002498719	PTN002510055	117571	40674
KRTAP13-2	KRTAP5-9	HUMAN|HGNC=18923|UniProtKB=Q52LG2	HUMAN|HGNC=23604|UniProtKB=P26371	Euteleostomi	Mammalia	PTN002498719	PTN002510070	117571	40674
KRTAP13-2	KRTAP5-1	HUMAN|HGNC=18923|UniProtKB=Q52LG2	HUMAN|HGNC=23596|UniProtKB=Q6L8H4	Euteleostomi	Mammalia	PTN002498719	PTN002510067	117571	40674
KRTAP13-2	KRTAP5-5	HUMAN|HGNC=18923|UniProtKB=Q52LG2	HUMAN|HGNC=23601|UniProtKB=Q701N2	Euteleostomi	Mammalia	PTN002498719	PTN002510059	117571	40674
KRTAP13-2	KRTAP5-10	HUMAN|HGNC=18923|UniProtKB=Q52LG2	HUMAN|HGNC=23605|UniProtKB=Q6L8G5	Euteleostomi	Mammalia	PTN002498719	PTN002510056	117571	40674
KRTAP13-2	KRTAP5-7	HUMAN|HGNC=18923|UniProtKB=Q52LG2	HUMAN|HGNC=23602|UniProtKB=Q6L8G8	Euteleostomi	Mammalia	PTN002498719	PTN002510064	117571	40674
KRTAP13-2	KRTAP5-4	HUMAN|HGNC=18923|UniProtKB=Q52LG2	HUMAN|HGNC=23599|UniProtKB=Q6L8H1	Euteleostomi	Mammalia	PTN002498719	PTN002510068	117571	40674
KRTAP13-2	KRTAP5-2	HUMAN|HGNC=18923|UniProtKB=Q52LG2	HUMAN|HGNC=23597|UniProtKB=Q701N4	Euteleostomi	Mammalia	PTN002498719	PTN002510058	117571	40674
KRTAP13-2	KRTAP2-4	HUMAN|HGNC=18923|UniProtKB=Q52LG2	HUMAN|HGNC=18891|UniProtKB=Q9BYR9	Mammalia	Theria	PTN002498719	PTN002510103	40674	32525
KRTAP13-2	KRTAP2-2	HUMAN|HGNC=18923|UniProtKB=Q52LG2	HUMAN|HGNC=18905|UniProtKB=Q9BYT5	Mammalia	Theria	PTN002498719	PTN002510100	40674	32525
KRTAP13-2	KRTAP2-3	HUMAN|HGNC=18923|UniProtKB=Q52LG2	HUMAN|HGNC=18906|UniProtKB=P0C7H8	Mammalia	Theria	PTN002498719	PTN002510101	40674	32525
KRTAP13-2	KRTAP13-4	HUMAN|HGNC=18923|UniProtKB=Q52LG2	HUMAN|HGNC=18926|UniProtKB=Q3LI77	Euarchontoglires	Catarrhini	PTN002498719	PTN002498718	314146	9526
KRTAP13-2	KRTAP13-1	HUMAN|HGNC=18923|UniProtKB=Q52LG2	HUMAN|HGNC=18924|UniProtKB=Q8IUC0	Homo-Pan	HUMAN	PTN002498719	PTN002498721	-1	9606
KRTAP13-2	KRTAP4-1	HUMAN|HGNC=18923|UniProtKB=Q52LG2	HUMAN|HGNC=18907|UniProtKB=Q9BYQ7	Theria	Eutheria	PTN002498719	PTN002510074	32525	9347
KRTAP13-2	KRTAP4-2	HUMAN|HGNC=18923|UniProtKB=Q52LG2	HUMAN|HGNC=18900|UniProtKB=Q9BYR5	Theria	Eutheria	PTN002498719	PTN002510082	32525	9347
KRTAP13-2	KRTAP4-4	HUMAN|HGNC=18923|UniProtKB=Q52LG2	HUMAN|HGNC=16928|UniProtKB=Q9BYR3	Theria	Eutheria	PTN002498719	PTN002510081	32525	9347
KRTAP13-2	KRTAP4-3	HUMAN|HGNC=18923|UniProtKB=Q52LG2	HUMAN|HGNC=18908|UniProtKB=Q9BYR4	Theria	Eutheria	PTN002498719	PTN002510087	32525	9347
KRTAP13-2	KRTAP4-9	HUMAN|HGNC=18923|UniProtKB=Q52LG2	HUMAN|HGNC=18910|UniProtKB=Q9BYQ8	Theria	Eutheria	PTN002498719	PTN002510090	32525	9347
KRTAP13-2	KRTAP4-8	HUMAN|HGNC=18923|UniProtKB=Q52LG2	HUMAN|Ensembl=ENSG00000261968.3|UniProtKB=A0A0G2JLE6	Theria	Eutheria	PTN002498719	PTN004623438	32525	9347
KRTAP13-2	KRTAP4-8	HUMAN|HGNC=18923|UniProtKB=Q52LG2	HUMAN|HGNC=17230|UniProtKB=Q9BYQ9	Theria	Eutheria	PTN002498719	PTN002510088	32525	9347
KRTAP13-2	KRTAP4-12	HUMAN|HGNC=18923|UniProtKB=Q52LG2	HUMAN|HGNC=16776|UniProtKB=Q9BQ66	Theria	Eutheria	PTN002498719	PTN002510083	32525	9347
KRTAP13-2	KRTAP4-7	HUMAN|HGNC=18923|UniProtKB=Q52LG2	HUMAN|HGNC=18898|UniProtKB=Q9BYR0	Theria	Eutheria	PTN002498719	PTN002510092	32525	9347
KRTAP13-2	LOC100996750	HUMAN|HGNC=18923|UniProtKB=Q52LG2	HUMAN|Ensembl=ENSG00000266286.2|UniProtKB=A0A140TA64	Theria	Eutheria	PTN002498719	PTN002759063	32525	9347
KRTAP13-2	KRTAP4-6	HUMAN|HGNC=18923|UniProtKB=Q52LG2	HUMAN|HGNC=18909|UniProtKB=Q9BYQ5	Theria	Eutheria	PTN002498719	PTN002510093	32525	9347
KRTAP13-2	KRTAP9-4	HUMAN|HGNC=18923|UniProtKB=Q52LG2	HUMAN|HGNC=18902|UniProtKB=Q9BYQ2	Theria	Eutheria	PTN002498719	PTN002510049	32525	9347
KRTAP13-2	KRTAP9-1	HUMAN|HGNC=18923|UniProtKB=Q52LG2	HUMAN|HGNC=18912|UniProtKB=A8MXZ3	Theria	Eutheria	PTN002498719	PTN002510089	32525	9347
KRTAP13-2	KRTAP9-2	HUMAN|HGNC=18923|UniProtKB=Q52LG2	HUMAN|HGNC=16926|UniProtKB=Q9BYQ4	Theria	Eutheria	PTN002498719	PTN002510048	32525	9347
KRTAP13-2	KRTAP9-6	HUMAN|HGNC=18923|UniProtKB=Q52LG2	HUMAN|HGNC=18914|UniProtKB=A8MVA2	Theria	Eutheria	PTN002498719	PTN002510046	32525	9347
KRTAP13-2	KRTAP9-9	HUMAN|HGNC=18923|UniProtKB=Q52LG2	HUMAN|HGNC=16773|UniProtKB=Q9BYP9	Theria	Eutheria	PTN002498719	PTN002510045	32525	9347
KRTAP13-2	KRTAP9-3	HUMAN|HGNC=18923|UniProtKB=Q52LG2	HUMAN|HGNC=16927|UniProtKB=Q9BYQ3	Theria	Eutheria	PTN002498719	PTN002510044	32525	9347
KRTAP13-2	KRTAP9-7	HUMAN|HGNC=18923|UniProtKB=Q52LG2	HUMAN|HGNC=18915|UniProtKB=A8MTY7	Theria	Eutheria	PTN002498719	PTN002510043	32525	9347
KRTAP13-2	KRTAP9-6	HUMAN|HGNC=18923|UniProtKB=Q52LG2	HUMAN|Ensembl=ENSG00000267635.1|UniProtKB=A0A140TA67	Theria	Eutheria	PTN002498719	PTN002759052	32525	9347
KRTAP13-2	KRTAP9-8	HUMAN|HGNC=18923|UniProtKB=Q52LG2	HUMAN|HGNC=17231|UniProtKB=Q9BYQ0	Theria	Eutheria	PTN002498719	PTN002510050	32525	9347
KRTAP13-2	KRTAP4-5	HUMAN|HGNC=18923|UniProtKB=Q52LG2	HUMAN|HGNC=18899|UniProtKB=Q9BYR2	Theria	Eutheria	PTN002498719	PTN002510078	32525	9347
KRTAP13-2	KRTAP4-16	HUMAN|HGNC=18923|UniProtKB=Q52LG2	HUMAN|HGNC=18921|UniProtKB=G5E9R7	Theria	Eutheria	PTN002498719	PTN002510086	32525	9347
KRTAP13-2	KRTAP4-11	HUMAN|HGNC=18923|UniProtKB=Q52LG2	HUMAN|HGNC=18911|UniProtKB=Q9BYQ6	Theria	Eutheria	PTN002498719	PTN002510094	32525	9347
KRTAP4-8	KRTAP1-4	HUMAN|Ensembl=ENSG00000261968.3|UniProtKB=A0A0G2JLE6	HUMAN|HGNC=18904|UniProtKB=P0C5Y4	Euteleostomi	Mammalia	PTN004623438	PTN002510108	117571	40674
KRTAP4-8	KRTAP1-4	HUMAN|Ensembl=ENSG00000261968.3|UniProtKB=A0A0G2JLE6	HUMAN|HGNC=18904|UniProtKB=P0C5Y4	Euteleostomi	Mammalia	PTN004623438	PTN002510108	117571	40674
KRTAP4-8	KRTAP1-5	HUMAN|Ensembl=ENSG00000261968.3|UniProtKB=A0A0G2JLE6	HUMAN|HGNC=16777|UniProtKB=Q9BYS1	Euteleostomi	Mammalia	PTN004623438	PTN002510104	117571	40674
KRTAP4-8	KRTAP1-5	HUMAN|Ensembl=ENSG00000261968.3|UniProtKB=A0A0G2JLE6	HUMAN|HGNC=16777|UniProtKB=Q9BYS1	Euteleostomi	Mammalia	PTN004623438	PTN002510104	117571	40674
KRTAP4-8	KRTAP1-1	HUMAN|Ensembl=ENSG00000261968.3|UniProtKB=A0A0G2JLE6	HUMAN|HGNC=16772|UniProtKB=Q07627	Euteleostomi	Mammalia	PTN004623438	PTN002510109	117571	40674
KRTAP4-8	KRTAP1-1	HUMAN|Ensembl=ENSG00000261968.3|UniProtKB=A0A0G2JLE6	HUMAN|HGNC=16772|UniProtKB=Q07627	Euteleostomi	Mammalia	PTN004623438	PTN002510109	117571	40674
KRTAP4-8	KRTAP1-3	HUMAN|Ensembl=ENSG00000261968.3|UniProtKB=A0A0G2JLE6	HUMAN|HGNC=16771|UniProtKB=Q8IUG1	Euteleostomi	Mammalia	PTN004623438	PTN002510105	117571	40674
KRTAP4-8	KRTAP1-3	HUMAN|Ensembl=ENSG00000261968.3|UniProtKB=A0A0G2JLE6	HUMAN|HGNC=16771|UniProtKB=Q8IUG1	Euteleostomi	Mammalia	PTN004623438	PTN002510105	117571	40674
KRTAP4-8	KRTAP29-1	HUMAN|Ensembl=ENSG00000261968.3|UniProtKB=A0A0G2JLE6	HUMAN|HGNC=34211|UniProtKB=A8MX34	Euteleostomi	Mammalia	PTN004623438	PTN002510076	117571	40674
KRTAP4-8	KRTAP29-1	HUMAN|Ensembl=ENSG00000261968.3|UniProtKB=A0A0G2JLE6	HUMAN|HGNC=34211|UniProtKB=A8MX34	Euteleostomi	Mammalia	PTN004623438	PTN002510076	117571	40674
KRTAP4-8	KRTAP16-1	HUMAN|Ensembl=ENSG00000261968.3|UniProtKB=A0A0G2JLE6	HUMAN|HGNC=18916|UniProtKB=A8MUX0	Euteleostomi	Mammalia	PTN004623438	PTN002510117	117571	40674
KRTAP4-8	KRTAP16-1	HUMAN|Ensembl=ENSG00000261968.3|UniProtKB=A0A0G2JLE6	HUMAN|HGNC=18916|UniProtKB=A8MUX0	Euteleostomi	Mammalia	PTN004623438	PTN002510117	117571	40674
KRTAP4-8	KRTAP12-3	HUMAN|Ensembl=ENSG00000261968.3|UniProtKB=A0A0G2JLE6	HUMAN|HGNC=20531|UniProtKB=P60328	Euteleostomi	Mammalia	PTN004623438	PTN002510118	117571	40674
KRTAP4-8	KRTAP12-3	HUMAN|Ensembl=ENSG00000261968.3|UniProtKB=A0A0G2JLE6	HUMAN|HGNC=20531|UniProtKB=P60328	Euteleostomi	Mammalia	PTN004623438	PTN002510118	117571	40674
KRTAP4-8	KRTAP12-4	HUMAN|Ensembl=ENSG00000261968.3|UniProtKB=A0A0G2JLE6	HUMAN|HGNC=20532|UniProtKB=P60329	Euteleostomi	Mammalia	PTN004623438	PTN002510114	117571	40674
KRTAP4-8	KRTAP12-4	HUMAN|Ensembl=ENSG00000261968.3|UniProtKB=A0A0G2JLE6	HUMAN|HGNC=20532|UniProtKB=P60329	Euteleostomi	Mammalia	PTN004623438	PTN002510114	117571	40674
KRTAP4-8	KRTAP12-2	HUMAN|Ensembl=ENSG00000261968.3|UniProtKB=A0A0G2JLE6	HUMAN|HGNC=20530|UniProtKB=P59991	Euteleostomi	Mammalia	PTN004623438	PTN002510120	117571	40674
KRTAP4-8	KRTAP12-2	HUMAN|Ensembl=ENSG00000261968.3|UniProtKB=A0A0G2JLE6	HUMAN|HGNC=20530|UniProtKB=P59991	Euteleostomi	Mammalia	PTN004623438	PTN002510120	117571	40674
KRTAP4-8	KRTAP12-1	HUMAN|Ensembl=ENSG00000261968.3|UniProtKB=A0A0G2JLE6	HUMAN|HGNC=20529|UniProtKB=P59990	Euteleostomi	Mammalia	PTN004623438	PTN002510121	117571	40674
KRTAP4-8	KRTAP12-1	HUMAN|Ensembl=ENSG00000261968.3|UniProtKB=A0A0G2JLE6	HUMAN|HGNC=20529|UniProtKB=P59990	Euteleostomi	Mammalia	PTN004623438	PTN002510121	117571	40674
KRTAP4-8	KRTAP10-3	HUMAN|Ensembl=ENSG00000261968.3|UniProtKB=A0A0G2JLE6	HUMAN|HGNC=22968|UniProtKB=P60369	Euteleostomi	Mammalia	PTN004623438	PTN002510128	117571	40674
KRTAP4-8	KRTAP10-3	HUMAN|Ensembl=ENSG00000261968.3|UniProtKB=A0A0G2JLE6	HUMAN|HGNC=22968|UniProtKB=P60369	Euteleostomi	Mammalia	PTN004623438	PTN002510128	117571	40674
KRTAP4-8	KRTAP10-12	HUMAN|Ensembl=ENSG00000261968.3|UniProtKB=A0A0G2JLE6	HUMAN|HGNC=20533|UniProtKB=P60413	Euteleostomi	Mammalia	PTN004623438	PTN002510135	117571	40674
KRTAP4-8	KRTAP10-12	HUMAN|Ensembl=ENSG00000261968.3|UniProtKB=A0A0G2JLE6	HUMAN|HGNC=20533|UniProtKB=P60413	Euteleostomi	Mammalia	PTN004623438	PTN002510135	117571	40674
KRTAP4-8	KRTAP10-1	HUMAN|Ensembl=ENSG00000261968.3|UniProtKB=A0A0G2JLE6	HUMAN|HGNC=22966|UniProtKB=P60331	Euteleostomi	Mammalia	PTN004623438	PTN002510145	117571	40674
KRTAP4-8	KRTAP10-1	HUMAN|Ensembl=ENSG00000261968.3|UniProtKB=A0A0G2JLE6	HUMAN|HGNC=22966|UniProtKB=P60331	Euteleostomi	Mammalia	PTN004623438	PTN002510145	117571	40674
KRTAP4-8	KRTAP10-5	HUMAN|Ensembl=ENSG00000261968.3|UniProtKB=A0A0G2JLE6	HUMAN|HGNC=22969|UniProtKB=P60370	Euteleostomi	Mammalia	PTN004623438	PTN002510138	117571	40674
KRTAP4-8	KRTAP10-5	HUMAN|Ensembl=ENSG00000261968.3|UniProtKB=A0A0G2JLE6	HUMAN|HGNC=22969|UniProtKB=P60370	Euteleostomi	Mammalia	PTN004623438	PTN002510138	117571	40674
KRTAP4-8	KRTAP10-9	HUMAN|Ensembl=ENSG00000261968.3|UniProtKB=A0A0G2JLE6	HUMAN|HGNC=22971|UniProtKB=P60411	Euteleostomi	Mammalia	PTN004623438	PTN002510144	117571	40674
KRTAP4-8	KRTAP10-9	HUMAN|Ensembl=ENSG00000261968.3|UniProtKB=A0A0G2JLE6	HUMAN|HGNC=22971|UniProtKB=P60411	Euteleostomi	Mammalia	PTN004623438	PTN002510144	117571	40674
KRTAP4-8	KRTAP10-10	HUMAN|Ensembl=ENSG00000261968.3|UniProtKB=A0A0G2JLE6	HUMAN|HGNC=22972|UniProtKB=P60014	Euteleostomi	Mammalia	PTN004623438	PTN002510126	117571	40674
KRTAP4-8	KRTAP10-10	HUMAN|Ensembl=ENSG00000261968.3|UniProtKB=A0A0G2JLE6	HUMAN|HGNC=22972|UniProtKB=P60014	Euteleostomi	Mammalia	PTN004623438	PTN002510126	117571	40674
KRTAP4-8	KRTAP10-6	HUMAN|Ensembl=ENSG00000261968.3|UniProtKB=A0A0G2JLE6	HUMAN|HGNC=20523|UniProtKB=P60371	Euteleostomi	Mammalia	PTN004623438	PTN002510127	117571	40674
KRTAP4-8	KRTAP10-6	HUMAN|Ensembl=ENSG00000261968.3|UniProtKB=A0A0G2JLE6	HUMAN|HGNC=20523|UniProtKB=P60371	Euteleostomi	Mammalia	PTN004623438	PTN002510127	117571	40674
KRTAP4-8	KRTAP10-4	HUMAN|Ensembl=ENSG00000261968.3|UniProtKB=A0A0G2JLE6	HUMAN|HGNC=20521|UniProtKB=P60372	Euteleostomi	Mammalia	PTN004623438	PTN002510142	117571	40674
KRTAP4-8	KRTAP10-4	HUMAN|Ensembl=ENSG00000261968.3|UniProtKB=A0A0G2JLE6	HUMAN|HGNC=20521|UniProtKB=P60372	Euteleostomi	Mammalia	PTN004623438	PTN002510142	117571	40674
KRTAP4-8	KRTAP10-7	HUMAN|Ensembl=ENSG00000261968.3|UniProtKB=A0A0G2JLE6	HUMAN|HGNC=22970|UniProtKB=P60409	Euteleostomi	Mammalia	PTN004623438	PTN002510143	117571	40674
KRTAP4-8	KRTAP10-7	HUMAN|Ensembl=ENSG00000261968.3|UniProtKB=A0A0G2JLE6	HUMAN|HGNC=22970|UniProtKB=P60409	Euteleostomi	Mammalia	PTN004623438	PTN002510143	117571	40674
KRTAP4-8	KRTAP10-11	HUMAN|Ensembl=ENSG00000261968.3|UniProtKB=A0A0G2JLE6	HUMAN|HGNC=20528|UniProtKB=P60412	Euteleostomi	Mammalia	PTN004623438	PTN002510124	117571	40674
KRTAP4-8	KRTAP10-11	HUMAN|Ensembl=ENSG00000261968.3|UniProtKB=A0A0G2JLE6	HUMAN|HGNC=20528|UniProtKB=P60412	Euteleostomi	Mammalia	PTN004623438	PTN002510124	117571	40674
KRTAP4-8	KRTAP10-2	HUMAN|Ensembl=ENSG00000261968.3|UniProtKB=A0A0G2JLE6	HUMAN|HGNC=22967|UniProtKB=P60368	Euteleostomi	Mammalia	PTN004623438	PTN002510130	117571	40674
KRTAP4-8	KRTAP10-2	HUMAN|Ensembl=ENSG00000261968.3|UniProtKB=A0A0G2JLE6	HUMAN|HGNC=22967|UniProtKB=P60368	Euteleostomi	Mammalia	PTN004623438	PTN002510130	117571	40674
KRTAP4-8	KRTAP26-1	HUMAN|Ensembl=ENSG00000261968.3|UniProtKB=A0A0G2JLE6	HUMAN|HGNC=33760|UniProtKB=Q6PEX3	Euteleostomi	Mammalia	PTN004623438	PTN002498715	117571	40674
KRTAP4-8	KRTAP26-1	HUMAN|Ensembl=ENSG00000261968.3|UniProtKB=A0A0G2JLE6	HUMAN|HGNC=33760|UniProtKB=Q6PEX3	Euteleostomi	Mammalia	PTN004623438	PTN002498715	117571	40674
KRTAP4-8	KRTAP10-8	HUMAN|Ensembl=ENSG00000261968.3|UniProtKB=A0A0G2JLE6	HUMAN|HGNC=20525|UniProtKB=P60410	Euteleostomi	Mammalia	PTN004623438	PTN002510141	117571	40674
KRTAP4-8	KRTAP10-8	HUMAN|Ensembl=ENSG00000261968.3|UniProtKB=A0A0G2JLE6	HUMAN|HGNC=20525|UniProtKB=P60410	Euteleostomi	Mammalia	PTN004623438	PTN002510141	117571	40674
KRTAP4-8	KRTAP5-8	HUMAN|Ensembl=ENSG00000261968.3|UniProtKB=A0A0G2JLE6	HUMAN|HGNC=23603|UniProtKB=O75690	Euteleostomi	Mammalia	PTN004623438	PTN002510066	117571	40674
KRTAP4-8	KRTAP5-8	HUMAN|Ensembl=ENSG00000261968.3|UniProtKB=A0A0G2JLE6	HUMAN|HGNC=23603|UniProtKB=O75690	Euteleostomi	Mammalia	PTN004623438	PTN002510066	117571	40674
KRTAP4-8	KRTAP5-6	HUMAN|Ensembl=ENSG00000261968.3|UniProtKB=A0A0G2JLE6	HUMAN|HGNC=23600|UniProtKB=Q6L8G9	Euteleostomi	Mammalia	PTN004623438	PTN004623454	117571	40674
KRTAP4-8	KRTAP5-6	HUMAN|Ensembl=ENSG00000261968.3|UniProtKB=A0A0G2JLE6	HUMAN|HGNC=23600|UniProtKB=Q6L8G9	Euteleostomi	Mammalia	PTN004623438	PTN004623454	117571	40674
KRTAP4-8	KRTAP5-3	HUMAN|Ensembl=ENSG00000261968.3|UniProtKB=A0A0G2JLE6	HUMAN|HGNC=23598|UniProtKB=Q6L8H2	Euteleostomi	Mammalia	PTN004623438	PTN002510062	117571	40674
KRTAP4-8	KRTAP5-3	HUMAN|Ensembl=ENSG00000261968.3|UniProtKB=A0A0G2JLE6	HUMAN|HGNC=23598|UniProtKB=Q6L8H2	Euteleostomi	Mammalia	PTN004623438	PTN002510062	117571	40674
KRTAP4-8	KRTAP5-11	HUMAN|Ensembl=ENSG00000261968.3|UniProtKB=A0A0G2JLE6	HUMAN|HGNC=23606|UniProtKB=Q6L8G4	Euteleostomi	Mammalia	PTN004623438	PTN002510055	117571	40674
KRTAP4-8	KRTAP5-11	HUMAN|Ensembl=ENSG00000261968.3|UniProtKB=A0A0G2JLE6	HUMAN|HGNC=23606|UniProtKB=Q6L8G4	Euteleostomi	Mammalia	PTN004623438	PTN002510055	117571	40674
KRTAP4-8	KRTAP5-9	HUMAN|Ensembl=ENSG00000261968.3|UniProtKB=A0A0G2JLE6	HUMAN|HGNC=23604|UniProtKB=P26371	Euteleostomi	Mammalia	PTN004623438	PTN002510070	117571	40674
KRTAP4-8	KRTAP5-9	HUMAN|Ensembl=ENSG00000261968.3|UniProtKB=A0A0G2JLE6	HUMAN|HGNC=23604|UniProtKB=P26371	Euteleostomi	Mammalia	PTN004623438	PTN002510070	117571	40674
KRTAP4-8	KRTAP5-1	HUMAN|Ensembl=ENSG00000261968.3|UniProtKB=A0A0G2JLE6	HUMAN|HGNC=23596|UniProtKB=Q6L8H4	Euteleostomi	Mammalia	PTN004623438	PTN002510067	117571	40674
KRTAP4-8	KRTAP5-1	HUMAN|Ensembl=ENSG00000261968.3|UniProtKB=A0A0G2JLE6	HUMAN|HGNC=23596|UniProtKB=Q6L8H4	Euteleostomi	Mammalia	PTN004623438	PTN002510067	117571	40674
KRTAP4-8	KRTAP5-5	HUMAN|Ensembl=ENSG00000261968.3|UniProtKB=A0A0G2JLE6	HUMAN|HGNC=23601|UniProtKB=Q701N2	Euteleostomi	Mammalia	PTN004623438	PTN002510059	117571	40674
KRTAP4-8	KRTAP5-5	HUMAN|Ensembl=ENSG00000261968.3|UniProtKB=A0A0G2JLE6	HUMAN|HGNC=23601|UniProtKB=Q701N2	Euteleostomi	Mammalia	PTN004623438	PTN002510059	117571	40674
KRTAP4-8	KRTAP5-10	HUMAN|Ensembl=ENSG00000261968.3|UniProtKB=A0A0G2JLE6	HUMAN|HGNC=23605|UniProtKB=Q6L8G5	Euteleostomi	Mammalia	PTN004623438	PTN002510056	117571	40674
KRTAP4-8	KRTAP5-10	HUMAN|Ensembl=ENSG00000261968.3|UniProtKB=A0A0G2JLE6	HUMAN|HGNC=23605|UniProtKB=Q6L8G5	Euteleostomi	Mammalia	PTN004623438	PTN002510056	117571	40674
KRTAP4-8	KRTAP5-7	HUMAN|Ensembl=ENSG00000261968.3|UniProtKB=A0A0G2JLE6	HUMAN|HGNC=23602|UniProtKB=Q6L8G8	Euteleostomi	Mammalia	PTN004623438	PTN002510064	117571	40674
KRTAP4-8	KRTAP5-7	HUMAN|Ensembl=ENSG00000261968.3|UniProtKB=A0A0G2JLE6	HUMAN|HGNC=23602|UniProtKB=Q6L8G8	Euteleostomi	Mammalia	PTN004623438	PTN002510064	117571	40674
KRTAP4-8	KRTAP5-4	HUMAN|Ensembl=ENSG00000261968.3|UniProtKB=A0A0G2JLE6	HUMAN|HGNC=23599|UniProtKB=Q6L8H1	Euteleostomi	Mammalia	PTN004623438	PTN002510068	117571	40674
KRTAP4-8	KRTAP5-4	HUMAN|Ensembl=ENSG00000261968.3|UniProtKB=A0A0G2JLE6	HUMAN|HGNC=23599|UniProtKB=Q6L8H1	Euteleostomi	Mammalia	PTN004623438	PTN002510068	117571	40674
KRTAP4-8	KRTAP5-2	HUMAN|Ensembl=ENSG00000261968.3|UniProtKB=A0A0G2JLE6	HUMAN|HGNC=23597|UniProtKB=Q701N4	Euteleostomi	Mammalia	PTN004623438	PTN002510058	117571	40674
KRTAP4-8	KRTAP5-2	HUMAN|Ensembl=ENSG00000261968.3|UniProtKB=A0A0G2JLE6	HUMAN|HGNC=23597|UniProtKB=Q701N4	Euteleostomi	Mammalia	PTN004623438	PTN002510058	117571	40674
KRTAP4-8	KRTAP2-4	HUMAN|Ensembl=ENSG00000261968.3|UniProtKB=A0A0G2JLE6	HUMAN|HGNC=18891|UniProtKB=Q9BYR9	Mammalia	Theria	PTN004623438	PTN002510103	40674	32525
KRTAP4-8	KRTAP2-4	HUMAN|Ensembl=ENSG00000261968.3|UniProtKB=A0A0G2JLE6	HUMAN|HGNC=18891|UniProtKB=Q9BYR9	Mammalia	Theria	PTN004623438	PTN002510103	40674	32525
KRTAP4-8	KRTAP2-2	HUMAN|Ensembl=ENSG00000261968.3|UniProtKB=A0A0G2JLE6	HUMAN|HGNC=18905|UniProtKB=Q9BYT5	Mammalia	Theria	PTN004623438	PTN002510100	40674	32525
KRTAP4-8	KRTAP2-2	HUMAN|Ensembl=ENSG00000261968.3|UniProtKB=A0A0G2JLE6	HUMAN|HGNC=18905|UniProtKB=Q9BYT5	Mammalia	Theria	PTN004623438	PTN002510100	40674	32525
KRTAP4-8	KRTAP2-3	HUMAN|Ensembl=ENSG00000261968.3|UniProtKB=A0A0G2JLE6	HUMAN|HGNC=18906|UniProtKB=P0C7H8	Mammalia	Theria	PTN004623438	PTN002510101	40674	32525
KRTAP4-8	KRTAP2-3	HUMAN|Ensembl=ENSG00000261968.3|UniProtKB=A0A0G2JLE6	HUMAN|HGNC=18906|UniProtKB=P0C7H8	Mammalia	Theria	PTN004623438	PTN002510101	40674	32525
KRTAP4-8	KRTAP13-4	HUMAN|Ensembl=ENSG00000261968.3|UniProtKB=A0A0G2JLE6	HUMAN|HGNC=18926|UniProtKB=Q3LI77	Theria	Eutheria	PTN004623438	PTN002498718	32525	9347
KRTAP4-8	KRTAP13-4	HUMAN|Ensembl=ENSG00000261968.3|UniProtKB=A0A0G2JLE6	HUMAN|HGNC=18926|UniProtKB=Q3LI77	Theria	Eutheria	PTN004623438	PTN002498718	32525	9347
KRTAP4-8	KRTAP13-2	HUMAN|Ensembl=ENSG00000261968.3|UniProtKB=A0A0G2JLE6	HUMAN|HGNC=18923|UniProtKB=Q52LG2	Theria	Eutheria	PTN004623438	PTN002498719	32525	9347
KRTAP4-8	KRTAP13-2	HUMAN|Ensembl=ENSG00000261968.3|UniProtKB=A0A0G2JLE6	HUMAN|HGNC=18923|UniProtKB=Q52LG2	Theria	Eutheria	PTN004623438	PTN002498719	32525	9347
KRTAP4-8	KRTAP13-1	HUMAN|Ensembl=ENSG00000261968.3|UniProtKB=A0A0G2JLE6	HUMAN|HGNC=18924|UniProtKB=Q8IUC0	Theria	Eutheria	PTN004623438	PTN002498721	32525	9347
KRTAP4-8	KRTAP13-1	HUMAN|Ensembl=ENSG00000261968.3|UniProtKB=A0A0G2JLE6	HUMAN|HGNC=18924|UniProtKB=Q8IUC0	Theria	Eutheria	PTN004623438	PTN002498721	32525	9347
KRTAP4-8	KRTAP4-1	HUMAN|Ensembl=ENSG00000261968.3|UniProtKB=A0A0G2JLE6	HUMAN|HGNC=18907|UniProtKB=Q9BYQ7	Theria	Eutheria	PTN004623438	PTN002510074	32525	9347
KRTAP4-8	KRTAP4-1	HUMAN|Ensembl=ENSG00000261968.3|UniProtKB=A0A0G2JLE6	HUMAN|HGNC=18907|UniProtKB=Q9BYQ7	Theria	Eutheria	PTN004623438	PTN002510074	32525	9347
KRTAP4-8	KRTAP4-2	HUMAN|Ensembl=ENSG00000261968.3|UniProtKB=A0A0G2JLE6	HUMAN|HGNC=18900|UniProtKB=Q9BYR5	Eutheria	Catarrhini	PTN004623438	PTN002510082	9347	9526
KRTAP4-8	KRTAP4-2	HUMAN|Ensembl=ENSG00000261968.3|UniProtKB=A0A0G2JLE6	HUMAN|HGNC=18900|UniProtKB=Q9BYR5	Eutheria	Catarrhini	PTN004623438	PTN002510082	9347	9526
KRTAP4-8	KRTAP4-4	HUMAN|Ensembl=ENSG00000261968.3|UniProtKB=A0A0G2JLE6	HUMAN|HGNC=16928|UniProtKB=Q9BYR3	Catarrhini	Homininae	PTN004623438	PTN002510081	9526	207598
KRTAP4-8	KRTAP4-4	HUMAN|Ensembl=ENSG00000261968.3|UniProtKB=A0A0G2JLE6	HUMAN|HGNC=16928|UniProtKB=Q9BYR3	Catarrhini	Homininae	PTN004623438	PTN002510081	9526	207598
KRTAP4-8	KRTAP4-3	HUMAN|Ensembl=ENSG00000261968.3|UniProtKB=A0A0G2JLE6	HUMAN|HGNC=18908|UniProtKB=Q9BYR4	Catarrhini	Homininae	PTN004623438	PTN002510087	9526	207598
KRTAP4-8	KRTAP4-3	HUMAN|Ensembl=ENSG00000261968.3|UniProtKB=A0A0G2JLE6	HUMAN|HGNC=18908|UniProtKB=Q9BYR4	Catarrhini	Homininae	PTN004623438	PTN002510087	9526	207598
KRTAP4-8	KRTAP4-9	HUMAN|Ensembl=ENSG00000261968.3|UniProtKB=A0A0G2JLE6	HUMAN|HGNC=18910|UniProtKB=Q9BYQ8	Catarrhini	Homininae	PTN004623438	PTN002510090	9526	207598
KRTAP4-8	KRTAP4-9	HUMAN|Ensembl=ENSG00000261968.3|UniProtKB=A0A0G2JLE6	HUMAN|HGNC=18910|UniProtKB=Q9BYQ8	Catarrhini	Homininae	PTN004623438	PTN002510090	9526	207598
KRTAP4-8	KRTAP4-8	HUMAN|Ensembl=ENSG00000261968.3|UniProtKB=A0A0G2JLE6	HUMAN|HGNC=17230|UniProtKB=Q9BYQ9	Homo-Pan	HUMAN	PTN004623438	PTN002510088	-1	9606
KRTAP4-8	KRTAP4-12	HUMAN|Ensembl=ENSG00000261968.3|UniProtKB=A0A0G2JLE6	HUMAN|HGNC=16776|UniProtKB=Q9BQ66	Homininae	Homo-Pan	PTN004623438	PTN002510083	207598	-1
KRTAP4-8	KRTAP4-7	HUMAN|Ensembl=ENSG00000261968.3|UniProtKB=A0A0G2JLE6	HUMAN|HGNC=18898|UniProtKB=Q9BYR0	Homininae	Homo-Pan	PTN004623438	PTN002510092	207598	-1
KRTAP4-8	LOC100996750	HUMAN|Ensembl=ENSG00000261968.3|UniProtKB=A0A0G2JLE6	HUMAN|Ensembl=ENSG00000266286.2|UniProtKB=A0A140TA64	Homininae	Homo-Pan	PTN004623438	PTN002759063	207598	-1
KRTAP4-8	KRTAP4-6	HUMAN|Ensembl=ENSG00000261968.3|UniProtKB=A0A0G2JLE6	HUMAN|HGNC=18909|UniProtKB=Q9BYQ5	Homininae	Homo-Pan	PTN004623438	PTN002510093	207598	-1
KRTAP4-8	KRTAP9-4	HUMAN|Ensembl=ENSG00000261968.3|UniProtKB=A0A0G2JLE6	HUMAN|HGNC=18902|UniProtKB=Q9BYQ2	Theria	Eutheria	PTN004623438	PTN002510049	32525	9347
KRTAP4-8	KRTAP9-1	HUMAN|Ensembl=ENSG00000261968.3|UniProtKB=A0A0G2JLE6	HUMAN|HGNC=18912|UniProtKB=A8MXZ3	Theria	Eutheria	PTN004623438	PTN002510089	32525	9347
KRTAP4-8	KRTAP9-2	HUMAN|Ensembl=ENSG00000261968.3|UniProtKB=A0A0G2JLE6	HUMAN|HGNC=16926|UniProtKB=Q9BYQ4	Theria	Eutheria	PTN004623438	PTN002510048	32525	9347
KRTAP4-8	KRTAP9-6	HUMAN|Ensembl=ENSG00000261968.3|UniProtKB=A0A0G2JLE6	HUMAN|HGNC=18914|UniProtKB=A8MVA2	Theria	Eutheria	PTN004623438	PTN002510046	32525	9347
KRTAP4-8	KRTAP9-9	HUMAN|Ensembl=ENSG00000261968.3|UniProtKB=A0A0G2JLE6	HUMAN|HGNC=16773|UniProtKB=Q9BYP9	Theria	Eutheria	PTN004623438	PTN002510045	32525	9347
KRTAP4-8	KRTAP9-3	HUMAN|Ensembl=ENSG00000261968.3|UniProtKB=A0A0G2JLE6	HUMAN|HGNC=16927|UniProtKB=Q9BYQ3	Theria	Eutheria	PTN004623438	PTN002510044	32525	9347
KRTAP4-8	KRTAP9-7	HUMAN|Ensembl=ENSG00000261968.3|UniProtKB=A0A0G2JLE6	HUMAN|HGNC=18915|UniProtKB=A8MTY7	Theria	Eutheria	PTN004623438	PTN002510043	32525	9347
KRTAP4-8	KRTAP9-6	HUMAN|Ensembl=ENSG00000261968.3|UniProtKB=A0A0G2JLE6	HUMAN|Ensembl=ENSG00000267635.1|UniProtKB=A0A140TA67	Theria	Eutheria	PTN004623438	PTN002759052	32525	9347
KRTAP4-8	KRTAP9-8	HUMAN|Ensembl=ENSG00000261968.3|UniProtKB=A0A0G2JLE6	HUMAN|HGNC=17231|UniProtKB=Q9BYQ0	Theria	Eutheria	PTN004623438	PTN002510050	32525	9347
KRTAP4-8	KRTAP4-5	HUMAN|Ensembl=ENSG00000261968.3|UniProtKB=A0A0G2JLE6	HUMAN|HGNC=18899|UniProtKB=Q9BYR2	Theria	Eutheria	PTN004623438	PTN002510078	32525	9347
KRTAP4-8	KRTAP4-16	HUMAN|Ensembl=ENSG00000261968.3|UniProtKB=A0A0G2JLE6	HUMAN|HGNC=18921|UniProtKB=G5E9R7	Theria	Eutheria	PTN004623438	PTN002510086	32525	9347
KRTAP4-8	KRTAP4-11	HUMAN|Ensembl=ENSG00000261968.3|UniProtKB=A0A0G2JLE6	HUMAN|HGNC=18911|UniProtKB=Q9BYQ6	Theria	Eutheria	PTN004623438	PTN002510094	32525	9347
KRTAP4-8	KRTAP4-8	HUMAN|Ensembl=ENSG00000261968.3|UniProtKB=A0A0G2JLE6	HUMAN|HGNC=17230|UniProtKB=Q9BYQ9	Homininae	Homo-Pan	PTN004623438	PTN002510088	207598	-1
KRTAP4-8	KRTAP4-8	HUMAN|Ensembl=ENSG00000261968.3|UniProtKB=A0A0G2JLE6	HUMAN|HGNC=17230|UniProtKB=Q9BYQ9	Homininae	Homo-Pan	PTN004623438	PTN002510088	207598	-1
KRTAP4-8	KRTAP4-8	HUMAN|Ensembl=ENSG00000261968.3|UniProtKB=A0A0G2JLE6	HUMAN|HGNC=17230|UniProtKB=Q9BYQ9	Homininae	Homo-Pan	PTN004623438	PTN002510088	207598	-1
KRTAP4-8	KRTAP4-8	HUMAN|Ensembl=ENSG00000261968.3|UniProtKB=A0A0G2JLE6	HUMAN|HGNC=17230|UniProtKB=Q9BYQ9	Homininae	Homo-Pan	PTN004623438	PTN002510088	207598	-1
KRTAP4-8	KRTAP4-8	HUMAN|Ensembl=ENSG00000261968.3|UniProtKB=A0A0G2JLE6	HUMAN|HGNC=17230|UniProtKB=Q9BYQ9	Theria	Eutheria	PTN004623438	PTN002510088	32525	9347
KRTAP4-8	KRTAP4-8	HUMAN|Ensembl=ENSG00000261968.3|UniProtKB=A0A0G2JLE6	HUMAN|HGNC=17230|UniProtKB=Q9BYQ9	Theria	Eutheria	PTN004623438	PTN002510088	32525	9347
KRTAP4-8	KRTAP4-8	HUMAN|Ensembl=ENSG00000261968.3|UniProtKB=A0A0G2JLE6	HUMAN|HGNC=17230|UniProtKB=Q9BYQ9	Theria	Eutheria	PTN004623438	PTN002510088	32525	9347
KRTAP4-8	KRTAP4-8	HUMAN|Ensembl=ENSG00000261968.3|UniProtKB=A0A0G2JLE6	HUMAN|HGNC=17230|UniProtKB=Q9BYQ9	Theria	Eutheria	PTN004623438	PTN002510088	32525	9347
KRTAP4-8	KRTAP4-8	HUMAN|Ensembl=ENSG00000261968.3|UniProtKB=A0A0G2JLE6	HUMAN|HGNC=17230|UniProtKB=Q9BYQ9	Theria	Eutheria	PTN004623438	PTN002510088	32525	9347
KRTAP4-8	KRTAP4-8	HUMAN|Ensembl=ENSG00000261968.3|UniProtKB=A0A0G2JLE6	HUMAN|HGNC=17230|UniProtKB=Q9BYQ9	Theria	Eutheria	PTN004623438	PTN002510088	32525	9347
KRTAP4-8	KRTAP4-8	HUMAN|Ensembl=ENSG00000261968.3|UniProtKB=A0A0G2JLE6	HUMAN|HGNC=17230|UniProtKB=Q9BYQ9	Theria	Eutheria	PTN004623438	PTN002510088	32525	9347
KRTAP4-8	KRTAP4-8	HUMAN|Ensembl=ENSG00000261968.3|UniProtKB=A0A0G2JLE6	HUMAN|HGNC=17230|UniProtKB=Q9BYQ9	Theria	Eutheria	PTN004623438	PTN002510088	32525	9347
KRTAP4-8	KRTAP4-8	HUMAN|Ensembl=ENSG00000261968.3|UniProtKB=A0A0G2JLE6	HUMAN|HGNC=17230|UniProtKB=Q9BYQ9	Theria	Eutheria	PTN004623438	PTN002510088	32525	9347
KRTAP4-8	KRTAP4-8	HUMAN|Ensembl=ENSG00000261968.3|UniProtKB=A0A0G2JLE6	HUMAN|HGNC=17230|UniProtKB=Q9BYQ9	Theria	Eutheria	PTN004623438	PTN002510088	32525	9347
KRTAP4-8	KRTAP4-8	HUMAN|Ensembl=ENSG00000261968.3|UniProtKB=A0A0G2JLE6	HUMAN|HGNC=17230|UniProtKB=Q9BYQ9	Theria	Eutheria	PTN004623438	PTN002510088	32525	9347
KRTAP4-8	KRTAP4-8	HUMAN|Ensembl=ENSG00000261968.3|UniProtKB=A0A0G2JLE6	HUMAN|HGNC=17230|UniProtKB=Q9BYQ9	Theria	Eutheria	PTN004623438	PTN002510088	32525	9347
KRTAP4-8	KRTAP1-4	HUMAN|HGNC=17230|UniProtKB=Q9BYQ9	HUMAN|HGNC=18904|UniProtKB=P0C5Y4	Euteleostomi	Mammalia	PTN002510088	PTN002510108	117571	40674
KRTAP4-8	KRTAP1-4	HUMAN|HGNC=17230|UniProtKB=Q9BYQ9	HUMAN|HGNC=18904|UniProtKB=P0C5Y4	Euteleostomi	Mammalia	PTN002510088	PTN002510108	117571	40674
KRTAP4-8	KRTAP1-5	HUMAN|HGNC=17230|UniProtKB=Q9BYQ9	HUMAN|HGNC=16777|UniProtKB=Q9BYS1	Euteleostomi	Mammalia	PTN002510088	PTN002510104	117571	40674
KRTAP4-8	KRTAP1-5	HUMAN|HGNC=17230|UniProtKB=Q9BYQ9	HUMAN|HGNC=16777|UniProtKB=Q9BYS1	Euteleostomi	Mammalia	PTN002510088	PTN002510104	117571	40674
KRTAP4-8	KRTAP1-1	HUMAN|HGNC=17230|UniProtKB=Q9BYQ9	HUMAN|HGNC=16772|UniProtKB=Q07627	Euteleostomi	Mammalia	PTN002510088	PTN002510109	117571	40674
KRTAP4-8	KRTAP1-1	HUMAN|HGNC=17230|UniProtKB=Q9BYQ9	HUMAN|HGNC=16772|UniProtKB=Q07627	Euteleostomi	Mammalia	PTN002510088	PTN002510109	117571	40674
KRTAP4-8	KRTAP1-3	HUMAN|HGNC=17230|UniProtKB=Q9BYQ9	HUMAN|HGNC=16771|UniProtKB=Q8IUG1	Euteleostomi	Mammalia	PTN002510088	PTN002510105	117571	40674
KRTAP4-8	KRTAP1-3	HUMAN|HGNC=17230|UniProtKB=Q9BYQ9	HUMAN|HGNC=16771|UniProtKB=Q8IUG1	Euteleostomi	Mammalia	PTN002510088	PTN002510105	117571	40674
KRTAP4-8	KRTAP29-1	HUMAN|HGNC=17230|UniProtKB=Q9BYQ9	HUMAN|HGNC=34211|UniProtKB=A8MX34	Euteleostomi	Mammalia	PTN002510088	PTN002510076	117571	40674
KRTAP4-8	KRTAP29-1	HUMAN|HGNC=17230|UniProtKB=Q9BYQ9	HUMAN|HGNC=34211|UniProtKB=A8MX34	Euteleostomi	Mammalia	PTN002510088	PTN002510076	117571	40674
KRTAP4-8	KRTAP16-1	HUMAN|HGNC=17230|UniProtKB=Q9BYQ9	HUMAN|HGNC=18916|UniProtKB=A8MUX0	Euteleostomi	Mammalia	PTN002510088	PTN002510117	117571	40674
KRTAP4-8	KRTAP16-1	HUMAN|HGNC=17230|UniProtKB=Q9BYQ9	HUMAN|HGNC=18916|UniProtKB=A8MUX0	Euteleostomi	Mammalia	PTN002510088	PTN002510117	117571	40674
KRTAP4-8	KRTAP12-3	HUMAN|HGNC=17230|UniProtKB=Q9BYQ9	HUMAN|HGNC=20531|UniProtKB=P60328	Euteleostomi	Mammalia	PTN002510088	PTN002510118	117571	40674
KRTAP4-8	KRTAP12-3	HUMAN|HGNC=17230|UniProtKB=Q9BYQ9	HUMAN|HGNC=20531|UniProtKB=P60328	Euteleostomi	Mammalia	PTN002510088	PTN002510118	117571	40674
KRTAP4-8	KRTAP12-4	HUMAN|HGNC=17230|UniProtKB=Q9BYQ9	HUMAN|HGNC=20532|UniProtKB=P60329	Euteleostomi	Mammalia	PTN002510088	PTN002510114	117571	40674
KRTAP4-8	KRTAP12-4	HUMAN|HGNC=17230|UniProtKB=Q9BYQ9	HUMAN|HGNC=20532|UniProtKB=P60329	Euteleostomi	Mammalia	PTN002510088	PTN002510114	117571	40674
KRTAP4-8	KRTAP12-2	HUMAN|HGNC=17230|UniProtKB=Q9BYQ9	HUMAN|HGNC=20530|UniProtKB=P59991	Euteleostomi	Mammalia	PTN002510088	PTN002510120	117571	40674
KRTAP4-8	KRTAP12-2	HUMAN|HGNC=17230|UniProtKB=Q9BYQ9	HUMAN|HGNC=20530|UniProtKB=P59991	Euteleostomi	Mammalia	PTN002510088	PTN002510120	117571	40674
KRTAP4-8	KRTAP12-1	HUMAN|HGNC=17230|UniProtKB=Q9BYQ9	HUMAN|HGNC=20529|UniProtKB=P59990	Euteleostomi	Mammalia	PTN002510088	PTN002510121	117571	40674
KRTAP4-8	KRTAP12-1	HUMAN|HGNC=17230|UniProtKB=Q9BYQ9	HUMAN|HGNC=20529|UniProtKB=P59990	Euteleostomi	Mammalia	PTN002510088	PTN002510121	117571	40674
KRTAP4-8	KRTAP10-3	HUMAN|HGNC=17230|UniProtKB=Q9BYQ9	HUMAN|HGNC=22968|UniProtKB=P60369	Euteleostomi	Mammalia	PTN002510088	PTN002510128	117571	40674
KRTAP4-8	KRTAP10-3	HUMAN|HGNC=17230|UniProtKB=Q9BYQ9	HUMAN|HGNC=22968|UniProtKB=P60369	Euteleostomi	Mammalia	PTN002510088	PTN002510128	117571	40674
KRTAP4-8	KRTAP10-12	HUMAN|HGNC=17230|UniProtKB=Q9BYQ9	HUMAN|HGNC=20533|UniProtKB=P60413	Euteleostomi	Mammalia	PTN002510088	PTN002510135	117571	40674
KRTAP4-8	KRTAP10-12	HUMAN|HGNC=17230|UniProtKB=Q9BYQ9	HUMAN|HGNC=20533|UniProtKB=P60413	Euteleostomi	Mammalia	PTN002510088	PTN002510135	117571	40674
KRTAP4-8	KRTAP10-1	HUMAN|HGNC=17230|UniProtKB=Q9BYQ9	HUMAN|HGNC=22966|UniProtKB=P60331	Euteleostomi	Mammalia	PTN002510088	PTN002510145	117571	40674
KRTAP4-8	KRTAP10-1	HUMAN|HGNC=17230|UniProtKB=Q9BYQ9	HUMAN|HGNC=22966|UniProtKB=P60331	Euteleostomi	Mammalia	PTN002510088	PTN002510145	117571	40674
KRTAP4-8	KRTAP10-5	HUMAN|HGNC=17230|UniProtKB=Q9BYQ9	HUMAN|HGNC=22969|UniProtKB=P60370	Euteleostomi	Mammalia	PTN002510088	PTN002510138	117571	40674
KRTAP4-8	KRTAP10-5	HUMAN|HGNC=17230|UniProtKB=Q9BYQ9	HUMAN|HGNC=22969|UniProtKB=P60370	Euteleostomi	Mammalia	PTN002510088	PTN002510138	117571	40674
KRTAP4-8	KRTAP10-9	HUMAN|HGNC=17230|UniProtKB=Q9BYQ9	HUMAN|HGNC=22971|UniProtKB=P60411	Euteleostomi	Mammalia	PTN002510088	PTN002510144	117571	40674
KRTAP4-8	KRTAP10-9	HUMAN|HGNC=17230|UniProtKB=Q9BYQ9	HUMAN|HGNC=22971|UniProtKB=P60411	Euteleostomi	Mammalia	PTN002510088	PTN002510144	117571	40674
KRTAP4-8	KRTAP10-10	HUMAN|HGNC=17230|UniProtKB=Q9BYQ9	HUMAN|HGNC=22972|UniProtKB=P60014	Euteleostomi	Mammalia	PTN002510088	PTN002510126	117571	40674
KRTAP4-8	KRTAP10-10	HUMAN|HGNC=17230|UniProtKB=Q9BYQ9	HUMAN|HGNC=22972|UniProtKB=P60014	Euteleostomi	Mammalia	PTN002510088	PTN002510126	117571	40674
KRTAP4-8	KRTAP10-6	HUMAN|HGNC=17230|UniProtKB=Q9BYQ9	HUMAN|HGNC=20523|UniProtKB=P60371	Euteleostomi	Mammalia	PTN002510088	PTN002510127	117571	40674
KRTAP4-8	KRTAP10-6	HUMAN|HGNC=17230|UniProtKB=Q9BYQ9	HUMAN|HGNC=20523|UniProtKB=P60371	Euteleostomi	Mammalia	PTN002510088	PTN002510127	117571	40674
KRTAP4-8	KRTAP10-4	HUMAN|HGNC=17230|UniProtKB=Q9BYQ9	HUMAN|HGNC=20521|UniProtKB=P60372	Euteleostomi	Mammalia	PTN002510088	PTN002510142	117571	40674
KRTAP4-8	KRTAP10-4	HUMAN|HGNC=17230|UniProtKB=Q9BYQ9	HUMAN|HGNC=20521|UniProtKB=P60372	Euteleostomi	Mammalia	PTN002510088	PTN002510142	117571	40674
KRTAP4-8	KRTAP10-7	HUMAN|HGNC=17230|UniProtKB=Q9BYQ9	HUMAN|HGNC=22970|UniProtKB=P60409	Euteleostomi	Mammalia	PTN002510088	PTN002510143	117571	40674
KRTAP4-8	KRTAP10-7	HUMAN|HGNC=17230|UniProtKB=Q9BYQ9	HUMAN|HGNC=22970|UniProtKB=P60409	Euteleostomi	Mammalia	PTN002510088	PTN002510143	117571	40674
KRTAP4-8	KRTAP10-11	HUMAN|HGNC=17230|UniProtKB=Q9BYQ9	HUMAN|HGNC=20528|UniProtKB=P60412	Euteleostomi	Mammalia	PTN002510088	PTN002510124	117571	40674
KRTAP4-8	KRTAP10-11	HUMAN|HGNC=17230|UniProtKB=Q9BYQ9	HUMAN|HGNC=20528|UniProtKB=P60412	Euteleostomi	Mammalia	PTN002510088	PTN002510124	117571	40674
KRTAP4-8	KRTAP10-2	HUMAN|HGNC=17230|UniProtKB=Q9BYQ9	HUMAN|HGNC=22967|UniProtKB=P60368	Euteleostomi	Mammalia	PTN002510088	PTN002510130	117571	40674
KRTAP4-8	KRTAP10-2	HUMAN|HGNC=17230|UniProtKB=Q9BYQ9	HUMAN|HGNC=22967|UniProtKB=P60368	Euteleostomi	Mammalia	PTN002510088	PTN002510130	117571	40674
KRTAP4-8	KRTAP26-1	HUMAN|HGNC=17230|UniProtKB=Q9BYQ9	HUMAN|HGNC=33760|UniProtKB=Q6PEX3	Euteleostomi	Mammalia	PTN002510088	PTN002498715	117571	40674
KRTAP4-8	KRTAP26-1	HUMAN|HGNC=17230|UniProtKB=Q9BYQ9	HUMAN|HGNC=33760|UniProtKB=Q6PEX3	Euteleostomi	Mammalia	PTN002510088	PTN002498715	117571	40674
KRTAP4-8	KRTAP10-8	HUMAN|HGNC=17230|UniProtKB=Q9BYQ9	HUMAN|HGNC=20525|UniProtKB=P60410	Euteleostomi	Mammalia	PTN002510088	PTN002510141	117571	40674
KRTAP4-8	KRTAP10-8	HUMAN|HGNC=17230|UniProtKB=Q9BYQ9	HUMAN|HGNC=20525|UniProtKB=P60410	Euteleostomi	Mammalia	PTN002510088	PTN002510141	117571	40674
KRTAP4-8	KRTAP5-8	HUMAN|HGNC=17230|UniProtKB=Q9BYQ9	HUMAN|HGNC=23603|UniProtKB=O75690	Euteleostomi	Mammalia	PTN002510088	PTN002510066	117571	40674
KRTAP4-8	KRTAP5-8	HUMAN|HGNC=17230|UniProtKB=Q9BYQ9	HUMAN|HGNC=23603|UniProtKB=O75690	Euteleostomi	Mammalia	PTN002510088	PTN002510066	117571	40674
KRTAP4-8	KRTAP5-6	HUMAN|HGNC=17230|UniProtKB=Q9BYQ9	HUMAN|HGNC=23600|UniProtKB=Q6L8G9	Euteleostomi	Mammalia	PTN002510088	PTN004623454	117571	40674
KRTAP4-8	KRTAP5-6	HUMAN|HGNC=17230|UniProtKB=Q9BYQ9	HUMAN|HGNC=23600|UniProtKB=Q6L8G9	Euteleostomi	Mammalia	PTN002510088	PTN004623454	117571	40674
KRTAP4-8	KRTAP5-3	HUMAN|HGNC=17230|UniProtKB=Q9BYQ9	HUMAN|HGNC=23598|UniProtKB=Q6L8H2	Euteleostomi	Mammalia	PTN002510088	PTN002510062	117571	40674
KRTAP4-8	KRTAP5-3	HUMAN|HGNC=17230|UniProtKB=Q9BYQ9	HUMAN|HGNC=23598|UniProtKB=Q6L8H2	Euteleostomi	Mammalia	PTN002510088	PTN002510062	117571	40674
KRTAP4-8	KRTAP5-11	HUMAN|HGNC=17230|UniProtKB=Q9BYQ9	HUMAN|HGNC=23606|UniProtKB=Q6L8G4	Euteleostomi	Mammalia	PTN002510088	PTN002510055	117571	40674
KRTAP4-8	KRTAP5-11	HUMAN|HGNC=17230|UniProtKB=Q9BYQ9	HUMAN|HGNC=23606|UniProtKB=Q6L8G4	Euteleostomi	Mammalia	PTN002510088	PTN002510055	117571	40674
KRTAP4-8	KRTAP5-9	HUMAN|HGNC=17230|UniProtKB=Q9BYQ9	HUMAN|HGNC=23604|UniProtKB=P26371	Euteleostomi	Mammalia	PTN002510088	PTN002510070	117571	40674
KRTAP4-8	KRTAP5-9	HUMAN|HGNC=17230|UniProtKB=Q9BYQ9	HUMAN|HGNC=23604|UniProtKB=P26371	Euteleostomi	Mammalia	PTN002510088	PTN002510070	117571	40674
KRTAP4-8	KRTAP5-1	HUMAN|HGNC=17230|UniProtKB=Q9BYQ9	HUMAN|HGNC=23596|UniProtKB=Q6L8H4	Euteleostomi	Mammalia	PTN002510088	PTN002510067	117571	40674
KRTAP4-8	KRTAP5-1	HUMAN|HGNC=17230|UniProtKB=Q9BYQ9	HUMAN|HGNC=23596|UniProtKB=Q6L8H4	Euteleostomi	Mammalia	PTN002510088	PTN002510067	117571	40674
KRTAP4-8	KRTAP5-5	HUMAN|HGNC=17230|UniProtKB=Q9BYQ9	HUMAN|HGNC=23601|UniProtKB=Q701N2	Euteleostomi	Mammalia	PTN002510088	PTN002510059	117571	40674
KRTAP4-8	KRTAP5-5	HUMAN|HGNC=17230|UniProtKB=Q9BYQ9	HUMAN|HGNC=23601|UniProtKB=Q701N2	Euteleostomi	Mammalia	PTN002510088	PTN002510059	117571	40674
KRTAP4-8	KRTAP5-10	HUMAN|HGNC=17230|UniProtKB=Q9BYQ9	HUMAN|HGNC=23605|UniProtKB=Q6L8G5	Euteleostomi	Mammalia	PTN002510088	PTN002510056	117571	40674
KRTAP4-8	KRTAP5-10	HUMAN|HGNC=17230|UniProtKB=Q9BYQ9	HUMAN|HGNC=23605|UniProtKB=Q6L8G5	Euteleostomi	Mammalia	PTN002510088	PTN002510056	117571	40674
KRTAP4-8	KRTAP5-7	HUMAN|HGNC=17230|UniProtKB=Q9BYQ9	HUMAN|HGNC=23602|UniProtKB=Q6L8G8	Euteleostomi	Mammalia	PTN002510088	PTN002510064	117571	40674
KRTAP4-8	KRTAP5-7	HUMAN|HGNC=17230|UniProtKB=Q9BYQ9	HUMAN|HGNC=23602|UniProtKB=Q6L8G8	Euteleostomi	Mammalia	PTN002510088	PTN002510064	117571	40674
KRTAP4-8	KRTAP5-4	HUMAN|HGNC=17230|UniProtKB=Q9BYQ9	HUMAN|HGNC=23599|UniProtKB=Q6L8H1	Euteleostomi	Mammalia	PTN002510088	PTN002510068	117571	40674
KRTAP4-8	KRTAP5-4	HUMAN|HGNC=17230|UniProtKB=Q9BYQ9	HUMAN|HGNC=23599|UniProtKB=Q6L8H1	Euteleostomi	Mammalia	PTN002510088	PTN002510068	117571	40674
KRTAP4-8	KRTAP5-2	HUMAN|HGNC=17230|UniProtKB=Q9BYQ9	HUMAN|HGNC=23597|UniProtKB=Q701N4	Euteleostomi	Mammalia	PTN002510088	PTN002510058	117571	40674
KRTAP4-8	KRTAP5-2	HUMAN|HGNC=17230|UniProtKB=Q9BYQ9	HUMAN|HGNC=23597|UniProtKB=Q701N4	Euteleostomi	Mammalia	PTN002510088	PTN002510058	117571	40674
KRTAP4-8	KRTAP2-4	HUMAN|HGNC=17230|UniProtKB=Q9BYQ9	HUMAN|HGNC=18891|UniProtKB=Q9BYR9	Mammalia	Theria	PTN002510088	PTN002510103	40674	32525
KRTAP4-8	KRTAP2-4	HUMAN|HGNC=17230|UniProtKB=Q9BYQ9	HUMAN|HGNC=18891|UniProtKB=Q9BYR9	Mammalia	Theria	PTN002510088	PTN002510103	40674	32525
KRTAP4-8	KRTAP2-2	HUMAN|HGNC=17230|UniProtKB=Q9BYQ9	HUMAN|HGNC=18905|UniProtKB=Q9BYT5	Mammalia	Theria	PTN002510088	PTN002510100	40674	32525
KRTAP4-8	KRTAP2-2	HUMAN|HGNC=17230|UniProtKB=Q9BYQ9	HUMAN|HGNC=18905|UniProtKB=Q9BYT5	Mammalia	Theria	PTN002510088	PTN002510100	40674	32525
KRTAP4-8	KRTAP2-3	HUMAN|HGNC=17230|UniProtKB=Q9BYQ9	HUMAN|HGNC=18906|UniProtKB=P0C7H8	Mammalia	Theria	PTN002510088	PTN002510101	40674	32525
KRTAP4-8	KRTAP2-3	HUMAN|HGNC=17230|UniProtKB=Q9BYQ9	HUMAN|HGNC=18906|UniProtKB=P0C7H8	Mammalia	Theria	PTN002510088	PTN002510101	40674	32525
KRTAP4-8	KRTAP13-4	HUMAN|HGNC=17230|UniProtKB=Q9BYQ9	HUMAN|HGNC=18926|UniProtKB=Q3LI77	Theria	Eutheria	PTN002510088	PTN002498718	32525	9347
KRTAP4-8	KRTAP13-4	HUMAN|HGNC=17230|UniProtKB=Q9BYQ9	HUMAN|HGNC=18926|UniProtKB=Q3LI77	Theria	Eutheria	PTN002510088	PTN002498718	32525	9347
KRTAP4-8	KRTAP13-2	HUMAN|HGNC=17230|UniProtKB=Q9BYQ9	HUMAN|HGNC=18923|UniProtKB=Q52LG2	Theria	Eutheria	PTN002510088	PTN002498719	32525	9347
KRTAP4-8	KRTAP13-2	HUMAN|HGNC=17230|UniProtKB=Q9BYQ9	HUMAN|HGNC=18923|UniProtKB=Q52LG2	Theria	Eutheria	PTN002510088	PTN002498719	32525	9347
KRTAP4-8	KRTAP13-1	HUMAN|HGNC=17230|UniProtKB=Q9BYQ9	HUMAN|HGNC=18924|UniProtKB=Q8IUC0	Theria	Eutheria	PTN002510088	PTN002498721	32525	9347
KRTAP4-8	KRTAP13-1	HUMAN|HGNC=17230|UniProtKB=Q9BYQ9	HUMAN|HGNC=18924|UniProtKB=Q8IUC0	Theria	Eutheria	PTN002510088	PTN002498721	32525	9347
KRTAP4-8	KRTAP4-1	HUMAN|HGNC=17230|UniProtKB=Q9BYQ9	HUMAN|HGNC=18907|UniProtKB=Q9BYQ7	Theria	Eutheria	PTN002510088	PTN002510074	32525	9347
KRTAP4-8	KRTAP4-1	HUMAN|HGNC=17230|UniProtKB=Q9BYQ9	HUMAN|HGNC=18907|UniProtKB=Q9BYQ7	Theria	Eutheria	PTN002510088	PTN002510074	32525	9347
KRTAP4-8	KRTAP4-2	HUMAN|HGNC=17230|UniProtKB=Q9BYQ9	HUMAN|HGNC=18900|UniProtKB=Q9BYR5	Eutheria	Catarrhini	PTN002510088	PTN002510082	9347	9526
KRTAP4-8	KRTAP4-2	HUMAN|HGNC=17230|UniProtKB=Q9BYQ9	HUMAN|HGNC=18900|UniProtKB=Q9BYR5	Eutheria	Catarrhini	PTN002510088	PTN002510082	9347	9526
KRTAP4-8	KRTAP4-4	HUMAN|HGNC=17230|UniProtKB=Q9BYQ9	HUMAN|HGNC=16928|UniProtKB=Q9BYR3	Catarrhini	Homininae	PTN002510088	PTN002510081	9526	207598
KRTAP4-8	KRTAP4-4	HUMAN|HGNC=17230|UniProtKB=Q9BYQ9	HUMAN|HGNC=16928|UniProtKB=Q9BYR3	Catarrhini	Homininae	PTN002510088	PTN002510081	9526	207598
KRTAP4-8	KRTAP4-3	HUMAN|HGNC=17230|UniProtKB=Q9BYQ9	HUMAN|HGNC=18908|UniProtKB=Q9BYR4	Catarrhini	Homininae	PTN002510088	PTN002510087	9526	207598
KRTAP4-8	KRTAP4-3	HUMAN|HGNC=17230|UniProtKB=Q9BYQ9	HUMAN|HGNC=18908|UniProtKB=Q9BYR4	Catarrhini	Homininae	PTN002510088	PTN002510087	9526	207598
KRTAP4-8	KRTAP4-9	HUMAN|HGNC=17230|UniProtKB=Q9BYQ9	HUMAN|HGNC=18910|UniProtKB=Q9BYQ8	Catarrhini	Homininae	PTN002510088	PTN002510090	9526	207598
KRTAP4-8	KRTAP4-9	HUMAN|HGNC=17230|UniProtKB=Q9BYQ9	HUMAN|HGNC=18910|UniProtKB=Q9BYQ8	Catarrhini	Homininae	PTN002510088	PTN002510090	9526	207598
KRTAP4-8	KRTAP4-8	HUMAN|HGNC=17230|UniProtKB=Q9BYQ9	HUMAN|Ensembl=ENSG00000261968.3|UniProtKB=A0A0G2JLE6	Homo-Pan	HUMAN	PTN002510088	PTN004623438	-1	9606
KRTAP4-8	KRTAP4-8	HUMAN|HGNC=17230|UniProtKB=Q9BYQ9	HUMAN|Ensembl=ENSG00000261968.3|UniProtKB=A0A0G2JLE6	Homininae	Homo-Pan	PTN002510088	PTN004623438	207598	-1
KRTAP4-8	KRTAP4-8	HUMAN|HGNC=17230|UniProtKB=Q9BYQ9	HUMAN|Ensembl=ENSG00000261968.3|UniProtKB=A0A0G2JLE6	Homininae	Homo-Pan	PTN002510088	PTN004623438	207598	-1
KRTAP4-8	KRTAP4-8	HUMAN|HGNC=17230|UniProtKB=Q9BYQ9	HUMAN|Ensembl=ENSG00000261968.3|UniProtKB=A0A0G2JLE6	Homininae	Homo-Pan	PTN002510088	PTN004623438	207598	-1
KRTAP4-8	KRTAP4-8	HUMAN|HGNC=17230|UniProtKB=Q9BYQ9	HUMAN|Ensembl=ENSG00000261968.3|UniProtKB=A0A0G2JLE6	Homininae	Homo-Pan	PTN002510088	PTN004623438	207598	-1
KRTAP4-8	KRTAP4-8	HUMAN|HGNC=17230|UniProtKB=Q9BYQ9	HUMAN|Ensembl=ENSG00000261968.3|UniProtKB=A0A0G2JLE6	Theria	Eutheria	PTN002510088	PTN004623438	32525	9347
KRTAP4-8	KRTAP4-8	HUMAN|HGNC=17230|UniProtKB=Q9BYQ9	HUMAN|Ensembl=ENSG00000261968.3|UniProtKB=A0A0G2JLE6	Theria	Eutheria	PTN002510088	PTN004623438	32525	9347
KRTAP4-8	KRTAP4-8	HUMAN|HGNC=17230|UniProtKB=Q9BYQ9	HUMAN|Ensembl=ENSG00000261968.3|UniProtKB=A0A0G2JLE6	Theria	Eutheria	PTN002510088	PTN004623438	32525	9347
KRTAP4-8	KRTAP4-8	HUMAN|HGNC=17230|UniProtKB=Q9BYQ9	HUMAN|Ensembl=ENSG00000261968.3|UniProtKB=A0A0G2JLE6	Theria	Eutheria	PTN002510088	PTN004623438	32525	9347
KRTAP4-8	KRTAP4-8	HUMAN|HGNC=17230|UniProtKB=Q9BYQ9	HUMAN|Ensembl=ENSG00000261968.3|UniProtKB=A0A0G2JLE6	Theria	Eutheria	PTN002510088	PTN004623438	32525	9347
KRTAP4-8	KRTAP4-8	HUMAN|HGNC=17230|UniProtKB=Q9BYQ9	HUMAN|Ensembl=ENSG00000261968.3|UniProtKB=A0A0G2JLE6	Theria	Eutheria	PTN002510088	PTN004623438	32525	9347
KRTAP4-8	KRTAP4-8	HUMAN|HGNC=17230|UniProtKB=Q9BYQ9	HUMAN|Ensembl=ENSG00000261968.3|UniProtKB=A0A0G2JLE6	Theria	Eutheria	PTN002510088	PTN004623438	32525	9347
KRTAP4-8	KRTAP4-8	HUMAN|HGNC=17230|UniProtKB=Q9BYQ9	HUMAN|Ensembl=ENSG00000261968.3|UniProtKB=A0A0G2JLE6	Theria	Eutheria	PTN002510088	PTN004623438	32525	9347
KRTAP4-8	KRTAP4-8	HUMAN|HGNC=17230|UniProtKB=Q9BYQ9	HUMAN|Ensembl=ENSG00000261968.3|UniProtKB=A0A0G2JLE6	Theria	Eutheria	PTN002510088	PTN004623438	32525	9347
KRTAP4-8	KRTAP4-8	HUMAN|HGNC=17230|UniProtKB=Q9BYQ9	HUMAN|Ensembl=ENSG00000261968.3|UniProtKB=A0A0G2JLE6	Theria	Eutheria	PTN002510088	PTN004623438	32525	9347
KRTAP4-8	KRTAP4-8	HUMAN|HGNC=17230|UniProtKB=Q9BYQ9	HUMAN|Ensembl=ENSG00000261968.3|UniProtKB=A0A0G2JLE6	Theria	Eutheria	PTN002510088	PTN004623438	32525	9347
KRTAP4-8	KRTAP4-8	HUMAN|HGNC=17230|UniProtKB=Q9BYQ9	HUMAN|Ensembl=ENSG00000261968.3|UniProtKB=A0A0G2JLE6	Theria	Eutheria	PTN002510088	PTN004623438	32525	9347
KRTAP4-8	KRTAP4-12	HUMAN|HGNC=17230|UniProtKB=Q9BYQ9	HUMAN|HGNC=16776|UniProtKB=Q9BQ66	Homininae	Homo-Pan	PTN002510088	PTN002510083	207598	-1
KRTAP4-8	KRTAP4-7	HUMAN|HGNC=17230|UniProtKB=Q9BYQ9	HUMAN|HGNC=18898|UniProtKB=Q9BYR0	Homininae	Homo-Pan	PTN002510088	PTN002510092	207598	-1
KRTAP4-8	LOC100996750	HUMAN|HGNC=17230|UniProtKB=Q9BYQ9	HUMAN|Ensembl=ENSG00000266286.2|UniProtKB=A0A140TA64	Homininae	Homo-Pan	PTN002510088	PTN002759063	207598	-1
KRTAP4-8	KRTAP4-6	HUMAN|HGNC=17230|UniProtKB=Q9BYQ9	HUMAN|HGNC=18909|UniProtKB=Q9BYQ5	Homininae	Homo-Pan	PTN002510088	PTN002510093	207598	-1
KRTAP4-8	KRTAP9-4	HUMAN|HGNC=17230|UniProtKB=Q9BYQ9	HUMAN|HGNC=18902|UniProtKB=Q9BYQ2	Theria	Eutheria	PTN002510088	PTN002510049	32525	9347
KRTAP4-8	KRTAP9-1	HUMAN|HGNC=17230|UniProtKB=Q9BYQ9	HUMAN|HGNC=18912|UniProtKB=A8MXZ3	Theria	Eutheria	PTN002510088	PTN002510089	32525	9347
KRTAP4-8	KRTAP9-2	HUMAN|HGNC=17230|UniProtKB=Q9BYQ9	HUMAN|HGNC=16926|UniProtKB=Q9BYQ4	Theria	Eutheria	PTN002510088	PTN002510048	32525	9347
KRTAP4-8	KRTAP9-6	HUMAN|HGNC=17230|UniProtKB=Q9BYQ9	HUMAN|HGNC=18914|UniProtKB=A8MVA2	Theria	Eutheria	PTN002510088	PTN002510046	32525	9347
KRTAP4-8	KRTAP9-9	HUMAN|HGNC=17230|UniProtKB=Q9BYQ9	HUMAN|HGNC=16773|UniProtKB=Q9BYP9	Theria	Eutheria	PTN002510088	PTN002510045	32525	9347
KRTAP4-8	KRTAP9-3	HUMAN|HGNC=17230|UniProtKB=Q9BYQ9	HUMAN|HGNC=16927|UniProtKB=Q9BYQ3	Theria	Eutheria	PTN002510088	PTN002510044	32525	9347
KRTAP4-8	KRTAP9-7	HUMAN|HGNC=17230|UniProtKB=Q9BYQ9	HUMAN|HGNC=18915|UniProtKB=A8MTY7	Theria	Eutheria	PTN002510088	PTN002510043	32525	9347
KRTAP4-8	KRTAP9-6	HUMAN|HGNC=17230|UniProtKB=Q9BYQ9	HUMAN|Ensembl=ENSG00000267635.1|UniProtKB=A0A140TA67	Theria	Eutheria	PTN002510088	PTN002759052	32525	9347
KRTAP4-8	KRTAP9-8	HUMAN|HGNC=17230|UniProtKB=Q9BYQ9	HUMAN|HGNC=17231|UniProtKB=Q9BYQ0	Theria	Eutheria	PTN002510088	PTN002510050	32525	9347
KRTAP4-8	KRTAP4-5	HUMAN|HGNC=17230|UniProtKB=Q9BYQ9	HUMAN|HGNC=18899|UniProtKB=Q9BYR2	Theria	Eutheria	PTN002510088	PTN002510078	32525	9347
KRTAP4-8	KRTAP4-16	HUMAN|HGNC=17230|UniProtKB=Q9BYQ9	HUMAN|HGNC=18921|UniProtKB=G5E9R7	Theria	Eutheria	PTN002510088	PTN002510086	32525	9347
KRTAP4-8	KRTAP4-11	HUMAN|HGNC=17230|UniProtKB=Q9BYQ9	HUMAN|HGNC=18911|UniProtKB=Q9BYQ6	Theria	Eutheria	PTN002510088	PTN002510094	32525	9347
LGALS8	LGALS12	HUMAN|HGNC=6569|UniProtKB=O00214	HUMAN|HGNC=15788|UniProtKB=Q96DT0	Craniata-Tunicata	Euteleostomi	PTN002478117	PTN002478101	-1	117571
LGALS8	LGALS9	HUMAN|HGNC=6569|UniProtKB=O00214	HUMAN|HGNC=6570|UniProtKB=O00182	Craniata-Tunicata	Euteleostomi	PTN002478117	PTN002478105	-1	117571
LGALS8	LGALS9C	HUMAN|HGNC=6569|UniProtKB=O00214	HUMAN|HGNC=33874|UniProtKB=Q6DKI2	Craniata-Tunicata	Euteleostomi	PTN002478117	PTN002478103	-1	117571
LGALS8	LGALS9B	HUMAN|HGNC=6569|UniProtKB=O00214	HUMAN|HGNC=24842|UniProtKB=Q3B8N2	Craniata-Tunicata	Euteleostomi	PTN002478117	PTN002478104	-1	117571
LGALS8	LGALSL	HUMAN|HGNC=6569|UniProtKB=O00214	HUMAN|HGNC=25012|UniProtKB=Q3ZCW2	Craniata-Tunicata	Euteleostomi	PTN002478117	PTN002478106	-1	117571
LGALS8	LGALS7B	HUMAN|HGNC=6569|UniProtKB=O00214	HUMAN|HGNC=34447|UniProtKB=P47929	Craniata-Tunicata	Euteleostomi	PTN002478117	PTN002478109	-1	117571
LGALS8	LGALS14	HUMAN|HGNC=6569|UniProtKB=O00214	HUMAN|HGNC=30054|UniProtKB=Q8TCE9	Craniata-Tunicata	Euteleostomi	PTN002478117	PTN002478112	-1	117571
LGALS8	LGALS16	HUMAN|HGNC=6569|UniProtKB=O00214	HUMAN|HGNC=40039|UniProtKB=A8MUM7	Craniata-Tunicata	Euteleostomi	PTN002478117	PTN002478110	-1	117571
LGALS8	LGALS13	HUMAN|HGNC=6569|UniProtKB=O00214	HUMAN|HGNC=15449|UniProtKB=Q9UHV8	Craniata-Tunicata	Euteleostomi	PTN002478117	PTN002478111	-1	117571
LGALS8	CLC	HUMAN|HGNC=6569|UniProtKB=O00214	HUMAN|HGNC=2014|UniProtKB=Q05315	Craniata-Tunicata	Euteleostomi	PTN002478117	PTN002478113	-1	117571
LGALS8	LGALS4	HUMAN|HGNC=6569|UniProtKB=O00214	HUMAN|HGNC=6565|UniProtKB=P56470	Craniata-Tunicata	Euteleostomi	PTN002478117	PTN002478114	-1	117571
MROH5	MROH2A	HUMAN|HGNC=42976|UniProtKB=Q6ZUA9	HUMAN|HGNC=27936|UniProtKB=A6NES4	Tetrapoda	Amniota	PTN002508458	PTN002508443	32523	32524
MROH5	MROH2B	HUMAN|HGNC=42976|UniProtKB=Q6ZUA9	HUMAN|HGNC=26857|UniProtKB=Q7Z745	Tetrapoda	Amniota	PTN002508458	PTN002508444	32523	32524
MROH5	MROH6	HUMAN|HGNC=42976|UniProtKB=Q6ZUA9	HUMAN|HGNC=27814|UniProtKB=A6NGR9	Tetrapoda	Amniota	PTN002508458	PTN002508457	32523	32524
MROH5	MROH1	HUMAN|HGNC=42976|UniProtKB=Q6ZUA9	HUMAN|HGNC=26958|UniProtKB=Q8NDA8	Tetrapoda	Amniota	PTN002508458	PTN002508459	32523	32524
MS4A12	MS4A13	HUMAN|HGNC=13370|UniProtKB=Q9NXJ0	HUMAN|HGNC=16674|UniProtKB=Q5J8X5	Tetrapoda	Amniota	PTN002511245	PTN002511249	32523	32524
MS4A12	MS4A8	HUMAN|HGNC=13370|UniProtKB=Q9NXJ0	HUMAN|HGNC=13380|UniProtKB=Q9BY19	Tetrapoda	Amniota	PTN002511245	PTN002511253	32523	32524
MS4A12	MS4A1	HUMAN|HGNC=13370|UniProtKB=Q9NXJ0	HUMAN|HGNC=7315|UniProtKB=P11836	Tetrapoda	Amniota	PTN002511245	PTN002511251	32523	32524
MS4A12	MS4A15	HUMAN|HGNC=13370|UniProtKB=Q9NXJ0	HUMAN|HGNC=28573|UniProtKB=Q8N5U1	Tetrapoda	Amniota	PTN002511245	PTN002511250	32523	32524
MS4A12	MS4A18	HUMAN|HGNC=13370|UniProtKB=Q9NXJ0	HUMAN|HGNC=37636|UniProtKB=Q3C1V0	Amniota	Eutheria	PTN002511245	PTN002511252	32524	9347
MS4A12	MS4A7	HUMAN|HGNC=13370|UniProtKB=Q9NXJ0	HUMAN|HGNC=13378|UniProtKB=Q9GZW8	Tetrapoda	Amniota	PTN002511245	PTN002511260	32523	32524
MS4A12	MS4A14	HUMAN|HGNC=13370|UniProtKB=Q9NXJ0	HUMAN|HGNC=30706|UniProtKB=Q96JA4	Tetrapoda	Amniota	PTN002511245	PTN002511270	32523	32524
MS4A12	MS4A10	HUMAN|HGNC=13370|UniProtKB=Q9NXJ0	HUMAN|HGNC=13368|UniProtKB=Q96PG2	Tetrapoda	Amniota	PTN002511245	PTN002511273	32523	32524
MS4A12	MS4A6E	HUMAN|HGNC=13370|UniProtKB=Q9NXJ0	HUMAN|HGNC=14285|UniProtKB=Q96DS6	Tetrapoda	Amniota	PTN002511245	PTN002511262	32523	32524
MS4A12	MS4A6A	HUMAN|HGNC=13370|UniProtKB=Q9NXJ0	HUMAN|HGNC=13375|UniProtKB=Q9H2W1	Tetrapoda	Amniota	PTN002511245	PTN002511263	32523	32524
MS4A12	MS4A3	HUMAN|HGNC=13370|UniProtKB=Q9NXJ0	HUMAN|HGNC=7317|UniProtKB=Q96HJ5	Tetrapoda	Amniota	PTN002511245	PTN002511258	32523	32524
MS4A12	MS4A2	HUMAN|HGNC=13370|UniProtKB=Q9NXJ0	HUMAN|HGNC=7316|UniProtKB=Q01362	Tetrapoda	Amniota	PTN002511245	PTN002511267	32523	32524
MS4A12	MS4A5	HUMAN|HGNC=13370|UniProtKB=Q9NXJ0	HUMAN|HGNC=13374|UniProtKB=Q9H3V2	Tetrapoda	Amniota	PTN002511245	PTN002511269	32523	32524
MS4A12	MS4A4A	HUMAN|HGNC=13370|UniProtKB=Q9NXJ0	HUMAN|HGNC=13371|UniProtKB=Q96JQ5	Tetrapoda	Amniota	PTN002511245	PTN002511276	32523	32524
MS4A14	MS4A13	HUMAN|HGNC=30706|UniProtKB=Q96JA4	HUMAN|HGNC=16674|UniProtKB=Q5J8X5	Tetrapoda	Amniota	PTN002511270	PTN002511249	32523	32524
MS4A14	MS4A8	HUMAN|HGNC=30706|UniProtKB=Q96JA4	HUMAN|HGNC=13380|UniProtKB=Q9BY19	Tetrapoda	Amniota	PTN002511270	PTN002511253	32523	32524
MS4A14	MS4A1	HUMAN|HGNC=30706|UniProtKB=Q96JA4	HUMAN|HGNC=7315|UniProtKB=P11836	Tetrapoda	Amniota	PTN002511270	PTN002511251	32523	32524
MS4A14	MS4A15	HUMAN|HGNC=30706|UniProtKB=Q96JA4	HUMAN|HGNC=28573|UniProtKB=Q8N5U1	Tetrapoda	Amniota	PTN002511270	PTN002511250	32523	32524
MS4A14	MS4A12	HUMAN|HGNC=30706|UniProtKB=Q96JA4	HUMAN|HGNC=13370|UniProtKB=Q9NXJ0	Tetrapoda	Amniota	PTN002511270	PTN002511245	32523	32524
MS4A14	MS4A18	HUMAN|HGNC=30706|UniProtKB=Q96JA4	HUMAN|HGNC=37636|UniProtKB=Q3C1V0	Tetrapoda	Amniota	PTN002511270	PTN002511252	32523	32524
MS4A14	MS4A7	HUMAN|HGNC=30706|UniProtKB=Q96JA4	HUMAN|HGNC=13378|UniProtKB=Q9GZW8	Mammalia	Eutheria	PTN002511270	PTN002511260	40674	9347
MS4A14	MS4A10	HUMAN|HGNC=30706|UniProtKB=Q96JA4	HUMAN|HGNC=13368|UniProtKB=Q96PG2	Mammalia	Eutheria	PTN002511270	PTN002511273	40674	9347
MS4A14	MS4A6E	HUMAN|HGNC=30706|UniProtKB=Q96JA4	HUMAN|HGNC=14285|UniProtKB=Q96DS6	Mammalia	Eutheria	PTN002511270	PTN002511262	40674	9347
MS4A14	MS4A6A	HUMAN|HGNC=30706|UniProtKB=Q96JA4	HUMAN|HGNC=13375|UniProtKB=Q9H2W1	Mammalia	Eutheria	PTN002511270	PTN002511263	40674	9347
MS4A14	MS4A3	HUMAN|HGNC=30706|UniProtKB=Q96JA4	HUMAN|HGNC=7317|UniProtKB=Q96HJ5	Tetrapoda	Mammalia	PTN002511270	PTN002511258	32523	40674
MS4A14	MS4A2	HUMAN|HGNC=30706|UniProtKB=Q96JA4	HUMAN|HGNC=7316|UniProtKB=Q01362	Tetrapoda	Mammalia	PTN002511270	PTN002511267	32523	40674
MS4A14	MS4A5	HUMAN|HGNC=30706|UniProtKB=Q96JA4	HUMAN|HGNC=13374|UniProtKB=Q9H3V2	Tetrapoda	Mammalia	PTN002511270	PTN002511269	32523	40674
MS4A14	MS4A4A	HUMAN|HGNC=30706|UniProtKB=Q96JA4	HUMAN|HGNC=13371|UniProtKB=Q96JQ5	Tetrapoda	Mammalia	PTN002511270	PTN002511276	32523	40674
NACA2	NACAD	HUMAN|HGNC=23290|UniProtKB=Q9H009	HUMAN|HGNC=22196|UniProtKB=O15069	Theria	Eutheria	PTN002502772	PTN002502770	32525	9347
NACA2	NACA4P	HUMAN|HGNC=23290|UniProtKB=Q9H009	HUMAN|HGNC=24688|UniProtKB=Q9BZK3	Catarrhini	Homininae	PTN002502772	PTN002502774	9526	207598
NACA2	NACA	HUMAN|HGNC=23290|UniProtKB=Q9H009	HUMAN|HGNC=7629|UniProtKB=E9PAV3	Catarrhini	Homininae	PTN002502772	PTN002502775	9526	207598
NAT8B	NAT8L	HUMAN|HGNC=30235|UniProtKB=Q9UHF3	HUMAN|HGNC=26742|UniProtKB=Q8N9F0	Bilateria	Euteleostomi	PTN002493455	PTN002493459	33213	117571
NAT8B	NAT8	HUMAN|HGNC=30235|UniProtKB=Q9UHF3	HUMAN|HGNC=18069|UniProtKB=Q9UHE5	Homo-Pan	HUMAN	PTN002493455	PTN002493456	-1	9606
P2RX5	P2RX6	HUMAN|HGNC=8536|UniProtKB=Q93086	HUMAN|HGNC=8538|UniProtKB=O15547	Euteleostomi	Tetrapoda	PTN002468151	PTN002468150	117571	32523
P2RX5	P2RX3	HUMAN|HGNC=8536|UniProtKB=Q93086	HUMAN|HGNC=8534|UniProtKB=P56373	Chordata	Euteleostomi	PTN002468151	PTN002468156	7711	117571
P2RX5	P2RX7	HUMAN|HGNC=8536|UniProtKB=Q93086	HUMAN|HGNC=8537|UniProtKB=Q99572	Chordata	Euteleostomi	PTN002468151	PTN002468147	7711	117571
P2RX5	P2RX1	HUMAN|HGNC=8536|UniProtKB=Q93086	HUMAN|HGNC=8533|UniProtKB=P51575	Chordata	Euteleostomi	PTN002468151	PTN002468149	7711	117571
P2RX5	P2RX2	HUMAN|HGNC=8536|UniProtKB=Q93086	HUMAN|HGNC=15459|UniProtKB=Q9UBL9	Chordata	Euteleostomi	PTN002468151	PTN002468155	7711	117571
P2RX5	P2RX4	HUMAN|HGNC=8536|UniProtKB=Q93086	HUMAN|HGNC=8535|UniProtKB=Q99571	Chordata	Euteleostomi	PTN002468151	PTN002468159	7711	117571
PCDHGA8	PCDH8	HUMAN|HGNC=8706|UniProtKB=Q9Y5G5	HUMAN|HGNC=8660|UniProtKB=O95206	Craniata-Tunicata	Euteleostomi	PTN002513334	PTN002513232	-1	117571
PCDHGA8	PCDH11Y	HUMAN|HGNC=8706|UniProtKB=Q9Y5G5	HUMAN|HGNC=15813|UniProtKB=Q9BZA8	Craniata-Tunicata	Euteleostomi	PTN002513334	PTN002538108	-1	117571
PCDHGA8	PCDH11X	HUMAN|HGNC=8706|UniProtKB=Q9Y5G5	HUMAN|HGNC=8656|UniProtKB=Q9BZA7	Craniata-Tunicata	Euteleostomi	PTN002513334	PTN002538109	-1	117571
PCDHGA8	PCDH12	HUMAN|HGNC=8706|UniProtKB=Q9Y5G5	HUMAN|HGNC=8657|UniProtKB=Q9NPG4	Craniata-Tunicata	Euteleostomi	PTN002513334	PTN002513377	-1	117571
PCDHGA8	PCDHAC1	HUMAN|HGNC=8706|UniProtKB=Q9Y5G5	HUMAN|HGNC=8676|UniProtKB=Q9H158	Craniata-Tunicata	Euteleostomi	PTN002513334	PTN002513315	-1	117571
PCDHGA8	PCDHAC2	HUMAN|HGNC=8706|UniProtKB=Q9Y5G5	HUMAN|HGNC=8677|UniProtKB=Q9Y5I4	Craniata-Tunicata	Euteleostomi	PTN002513334	PTN002513271	-1	117571
PCDHGA8	PCDH1	HUMAN|HGNC=8706|UniProtKB=Q9Y5G5	HUMAN|HGNC=8655|UniProtKB=Q08174	Craniata-Tunicata	Euteleostomi	PTN002513334	PTN002538112	-1	117571
PCDHGA8	PCDH18	HUMAN|HGNC=8706|UniProtKB=Q9Y5G5	HUMAN|HGNC=14268|UniProtKB=Q9HCL0	Craniata-Tunicata	Euteleostomi	PTN002513334	PTN002513239	-1	117571
PCDHGA8	PCDH20	HUMAN|HGNC=8706|UniProtKB=Q9Y5G5	HUMAN|HGNC=14257|UniProtKB=Q8N6Y1	Craniata-Tunicata	Euteleostomi	PTN002513334	PTN002538103	-1	117571
PCDHGA8	CDHR4	HUMAN|HGNC=8706|UniProtKB=Q9Y5G5	HUMAN|HGNC=34527|UniProtKB=A6H8M9	Craniata-Tunicata	Euteleostomi	PTN002513334	PTN002513288	-1	117571
PCDHGA8	PCDH10	HUMAN|HGNC=8706|UniProtKB=Q9Y5G5	HUMAN|HGNC=13404|UniProtKB=Q9P2E7	Craniata-Tunicata	Euteleostomi	PTN002513334	PTN002513240	-1	117571
PCDHGA8	PCDH9	HUMAN|HGNC=8706|UniProtKB=Q9Y5G5	HUMAN|HGNC=8661|UniProtKB=Q9HC56	Craniata-Tunicata	Euteleostomi	PTN002513334	PTN002538105	-1	117571
PCDHGA8	PCDH19	HUMAN|HGNC=8706|UniProtKB=Q9Y5G5	HUMAN|HGNC=14270|UniProtKB=Q8TAB3	Craniata-Tunicata	Euteleostomi	PTN002513334	PTN002513237	-1	117571
PCDHGA8	PCDHA3	HUMAN|HGNC=8706|UniProtKB=Q9Y5G5	HUMAN|HGNC=8669|UniProtKB=Q9Y5H8	Craniata-Tunicata	Euteleostomi	PTN002513334	PTN002513253	-1	117571
PCDHGA8	PCDHA12	HUMAN|HGNC=8706|UniProtKB=Q9Y5G5	HUMAN|HGNC=8666|UniProtKB=Q9UN75	Craniata-Tunicata	Euteleostomi	PTN002513334	PTN002513247	-1	117571
PCDHGA8	PCDHA10	HUMAN|HGNC=8706|UniProtKB=Q9Y5G5	HUMAN|HGNC=8664|UniProtKB=Q9Y5I2	Craniata-Tunicata	Euteleostomi	PTN002513334	PTN002513246	-1	117571
PCDHGA8	PCDHA4	HUMAN|HGNC=8706|UniProtKB=Q9Y5G5	HUMAN|HGNC=8670|UniProtKB=Q9UN74	Craniata-Tunicata	Euteleostomi	PTN002513334	PTN002513259	-1	117571
PCDHGA8	PCDHA13	HUMAN|HGNC=8706|UniProtKB=Q9Y5G5	HUMAN|HGNC=8667|UniProtKB=Q9Y5I0	Craniata-Tunicata	Euteleostomi	PTN002513334	PTN002513255	-1	117571
PCDHGA8	PCDHA7	HUMAN|HGNC=8706|UniProtKB=Q9Y5G5	HUMAN|HGNC=8673|UniProtKB=Q9UN72	Craniata-Tunicata	Euteleostomi	PTN002513334	PTN002513266	-1	117571
PCDHGA8	PCDHA9	HUMAN|HGNC=8706|UniProtKB=Q9Y5G5	HUMAN|HGNC=8675|UniProtKB=Q9Y5H5	Craniata-Tunicata	Euteleostomi	PTN002513334	PTN002513264	-1	117571
PCDHGA8	PCDHA5	HUMAN|HGNC=8706|UniProtKB=Q9Y5G5	HUMAN|HGNC=8671|UniProtKB=Q9Y5H7	Craniata-Tunicata	Euteleostomi	PTN002513334	PTN002513243	-1	117571
PCDHGA8	PCDHA11	HUMAN|HGNC=8706|UniProtKB=Q9Y5G5	HUMAN|HGNC=8665|UniProtKB=Q9Y5I1	Craniata-Tunicata	Euteleostomi	PTN002513334	PTN002513248	-1	117571
PCDHGA8	PCDHA6	HUMAN|HGNC=8706|UniProtKB=Q9Y5G5	HUMAN|HGNC=8672|UniProtKB=Q9UN73	Craniata-Tunicata	Euteleostomi	PTN002513334	PTN002513250	-1	117571
PCDHGA8	PCDHA8	HUMAN|HGNC=8706|UniProtKB=Q9Y5G5	HUMAN|HGNC=8674|UniProtKB=Q9Y5H6	Craniata-Tunicata	Euteleostomi	PTN002513334	PTN002513249	-1	117571
PCDHGA8	PCDHA1	HUMAN|HGNC=8706|UniProtKB=Q9Y5G5	HUMAN|HGNC=8663|UniProtKB=Q9Y5I3	Craniata-Tunicata	Euteleostomi	PTN002513334	PTN002513244	-1	117571
PCDHGA8	PCDHA2	HUMAN|HGNC=8706|UniProtKB=Q9Y5G5	HUMAN|HGNC=8668|UniProtKB=Q9Y5H9	Craniata-Tunicata	Euteleostomi	PTN002513334	PTN002513258	-1	117571
PCDHGA8	CDH16	HUMAN|HGNC=8706|UniProtKB=Q9Y5G5	HUMAN|HGNC=1755|UniProtKB=O75309	Craniata-Tunicata	Euteleostomi	PTN002513334	PTN002513379	-1	117571
PCDHGA8	PCDHB8	HUMAN|HGNC=8706|UniProtKB=Q9Y5G5	HUMAN|HGNC=8693|UniProtKB=Q9UN66	Craniata-Tunicata	Euteleostomi	PTN002513334	PTN002513291	-1	117571
PCDHGA8	PCDHB13	HUMAN|HGNC=8706|UniProtKB=Q9Y5G5	HUMAN|HGNC=8684|UniProtKB=Q9Y5F0	Craniata-Tunicata	Euteleostomi	PTN002513334	PTN002513292	-1	117571
PCDHGA8	PCDHB11	HUMAN|HGNC=8706|UniProtKB=Q9Y5G5	HUMAN|HGNC=8682|UniProtKB=Q9Y5F2	Craniata-Tunicata	Euteleostomi	PTN002513334	PTN002513310	-1	117571
PCDHGA8	PCDHB12	HUMAN|HGNC=8706|UniProtKB=Q9Y5G5	HUMAN|HGNC=8683|UniProtKB=Q9Y5F1	Craniata-Tunicata	Euteleostomi	PTN002513334	PTN002513309	-1	117571
PCDHGA8	PCDHB5	HUMAN|HGNC=8706|UniProtKB=Q9Y5G5	HUMAN|HGNC=8690|UniProtKB=Q9Y5E4	Craniata-Tunicata	Euteleostomi	PTN002513334	PTN002513312	-1	117571
PCDHGA8	PCDHB6	HUMAN|HGNC=8706|UniProtKB=Q9Y5G5	HUMAN|HGNC=8691|UniProtKB=Q9Y5E3	Craniata-Tunicata	Euteleostomi	PTN002513334	PTN002513305	-1	117571
PCDHGA8	PCDHB9	HUMAN|HGNC=8706|UniProtKB=Q9Y5G5	HUMAN|HGNC=8694|UniProtKB=Q9Y5E1	Craniata-Tunicata	Euteleostomi	PTN002513334	PTN002513296	-1	117571
PCDHGA8	PCDHB10	HUMAN|HGNC=8706|UniProtKB=Q9Y5G5	HUMAN|HGNC=8681|UniProtKB=Q9UN67	Craniata-Tunicata	Euteleostomi	PTN002513334	PTN002513297	-1	117571
PCDHGA8	PCDHB3	HUMAN|HGNC=8706|UniProtKB=Q9Y5G5	HUMAN|HGNC=8688|UniProtKB=Q9Y5E6	Craniata-Tunicata	Euteleostomi	PTN002513334	PTN002513290	-1	117571
PCDHGA8	PCDHB4	HUMAN|HGNC=8706|UniProtKB=Q9Y5G5	HUMAN|HGNC=8689|UniProtKB=Q9Y5E5	Craniata-Tunicata	Euteleostomi	PTN002513334	PTN002513303	-1	117571
PCDHGA8	PCDHB18P	HUMAN|HGNC=8706|UniProtKB=Q9Y5G5	HUMAN|HGNC=14548|UniProtKB=Q96TA0	Craniata-Tunicata	Euteleostomi	PTN002513334	PTN002513300	-1	117571
PCDHGA8	PCDHB15	HUMAN|HGNC=8706|UniProtKB=Q9Y5G5	HUMAN|HGNC=8686|UniProtKB=Q9Y5E8	Craniata-Tunicata	Euteleostomi	PTN002513334	PTN002513301	-1	117571
PCDHGA8	PCDHB7	HUMAN|HGNC=8706|UniProtKB=Q9Y5G5	HUMAN|HGNC=8692|UniProtKB=Q9Y5E2	Craniata-Tunicata	Euteleostomi	PTN002513334	PTN002513308	-1	117571
PCDHGA8	PCDHB16	HUMAN|HGNC=8706|UniProtKB=Q9Y5G5	HUMAN|HGNC=14546|UniProtKB=Q9NRJ7	Craniata-Tunicata	Euteleostomi	PTN002513334	PTN002513294	-1	117571
PCDHGA8	PCDHB2	HUMAN|HGNC=8706|UniProtKB=Q9Y5G5	HUMAN|HGNC=8687|UniProtKB=Q9Y5E7	Craniata-Tunicata	Euteleostomi	PTN002513334	PTN002513313	-1	117571
PCDHGA8	PCDHB14	HUMAN|HGNC=8706|UniProtKB=Q9Y5G5	HUMAN|HGNC=8685|UniProtKB=Q9Y5E9	Craniata-Tunicata	Euteleostomi	PTN002513334	PTN002513293	-1	117571
PCDHGA8	PCDHB1	HUMAN|HGNC=8706|UniProtKB=Q9Y5G5	HUMAN|HGNC=8680|UniProtKB=Q9Y5F3	Craniata-Tunicata	Euteleostomi	PTN002513334	PTN002513289	-1	117571
PCDHGA8	PCDHGC4	HUMAN|HGNC=8706|UniProtKB=Q9Y5G5	HUMAN|HGNC=8717|UniProtKB=Q9Y5F7	Craniata-Tunicata	Euteleostomi	PTN002513334	PTN002513338	-1	117571
PCDHGA8	PCDHGC5	HUMAN|HGNC=8706|UniProtKB=Q9Y5G5	HUMAN|HGNC=8718|UniProtKB=Q9Y5F6	Craniata-Tunicata	Euteleostomi	PTN002513334	PTN002513340	-1	117571
PCDHGA8	PCDHGC3	HUMAN|HGNC=8706|UniProtKB=Q9Y5G5	HUMAN|HGNC=8716|UniProtKB=Q9UN70	Craniata-Tunicata	Euteleostomi	PTN002513334	PTN002513356	-1	117571
PCDHGA8	PCDH7	HUMAN|HGNC=8706|UniProtKB=Q9Y5G5	HUMAN|HGNC=8659|UniProtKB=O60245	Craniata-Tunicata	Euteleostomi	PTN002513334	PTN002538113	-1	117571
PCDHGA8	PCDH15	HUMAN|HGNC=8706|UniProtKB=Q9Y5G5	HUMAN|HGNC=14674|UniProtKB=Q96QU1	Craniata-Tunicata	Euteleostomi	PTN002513334	PTN002513235	-1	117571
PCDHGA8	PCDHGA4	HUMAN|HGNC=8706|UniProtKB=Q9Y5G5	HUMAN|HGNC=8702|UniProtKB=Q9Y5G9	Theria	Eutheria	PTN002513334	PTN002513330	32525	9347
PCDHGA8	PCDHGA7	HUMAN|HGNC=8706|UniProtKB=Q9Y5G5	HUMAN|HGNC=8705|UniProtKB=Q9Y5G6	Theria	Eutheria	PTN002513334	PTN002513336	32525	9347
PCDHGA8	PCDHGA1	HUMAN|HGNC=8706|UniProtKB=Q9Y5G5	HUMAN|HGNC=8696|UniProtKB=Q9Y5H4	Theria	Eutheria	PTN002513334	PTN002513318	32525	9347
PCDHGA8	PCDHGA6	HUMAN|HGNC=8706|UniProtKB=Q9Y5G5	HUMAN|HGNC=8704|UniProtKB=Q9Y5G7	Theria	Eutheria	PTN002513334	PTN002513328	32525	9347
PCDHGA8	PCDHGA12	HUMAN|HGNC=8706|UniProtKB=Q9Y5G5	HUMAN|HGNC=8699|UniProtKB=O60330	Theria	Eutheria	PTN002513334	PTN002513324	32525	9347
PCDHGA8	PCDHGA11	HUMAN|HGNC=8706|UniProtKB=Q9Y5G5	HUMAN|HGNC=8698|UniProtKB=Q9Y5H2	Theria	Eutheria	PTN002513334	PTN002513322	32525	9347
PCDHGA8	PCDHGA5	HUMAN|HGNC=8706|UniProtKB=Q9Y5G5	HUMAN|HGNC=8703|UniProtKB=Q9Y5G8	Theria	Eutheria	PTN002513334	PTN002513320	32525	9347
PCDHGA8	PCDHGA2	HUMAN|HGNC=8706|UniProtKB=Q9Y5G5	HUMAN|HGNC=8700|UniProtKB=Q9Y5H1	Eutheria	Euarchontoglires	PTN002513334	PTN002513332	9347	314146
PCDHGA8	PCDHGA10	HUMAN|HGNC=8706|UniProtKB=Q9Y5G5	HUMAN|HGNC=8697|UniProtKB=Q9Y5H3	Eutheria	Euarchontoglires	PTN002513334	PTN002513319	9347	314146
PCDHGA8	PCDHGA9	HUMAN|HGNC=8706|UniProtKB=Q9Y5G5	HUMAN|HGNC=8707|UniProtKB=Q9Y5G4	Eutheria	Euarchontoglires	PTN002513334	PTN002513335	9347	314146
PCDHGA8	PCDHGA3	HUMAN|HGNC=8706|UniProtKB=Q9Y5G5	HUMAN|HGNC=8701|UniProtKB=Q9Y5H0	Eutheria	Euarchontoglires	PTN002513334	PTN002513326	9347	314146
PCDHGA8	PCDHGB2	HUMAN|HGNC=8706|UniProtKB=Q9Y5G5	HUMAN|HGNC=8709|UniProtKB=Q9Y5G2	Tetrapoda	Amniota	PTN002513334	PTN002513277	32523	32524
PCDHGA8	PCDHGB1	HUMAN|HGNC=8706|UniProtKB=Q9Y5G5	HUMAN|HGNC=8708|UniProtKB=Q9Y5G3	Tetrapoda	Amniota	PTN002513334	PTN002513283	32523	32524
PCDHGA8	PCDHGB6	HUMAN|HGNC=8706|UniProtKB=Q9Y5G5	HUMAN|HGNC=8713|UniProtKB=Q9Y5F9	Tetrapoda	Amniota	PTN002513334	PTN002513275	32523	32524
PCDHGA8	PCDHGB7	HUMAN|HGNC=8706|UniProtKB=Q9Y5G5	HUMAN|HGNC=8714|UniProtKB=Q9Y5F8	Tetrapoda	Amniota	PTN002513334	PTN002513276	32523	32524
PCDHGA8	PCDHGB4	HUMAN|HGNC=8706|UniProtKB=Q9Y5G5	HUMAN|HGNC=8711|UniProtKB=Q9UN71	Tetrapoda	Amniota	PTN002513334	PTN002513280	32523	32524
PCDHGA8	PCDHGB3	HUMAN|HGNC=8706|UniProtKB=Q9Y5G5	HUMAN|HGNC=8710|UniProtKB=Q9Y5G1	Tetrapoda	Amniota	PTN002513334	PTN002513282	32523	32524
PCDHGA8	PCDHGB5	HUMAN|HGNC=8706|UniProtKB=Q9Y5G5	HUMAN|HGNC=8712|UniProtKB=Q9Y5G0	Tetrapoda	Amniota	PTN002513334	PTN002513279	32523	32524
PCDHGA8	PCDH17	HUMAN|HGNC=8706|UniProtKB=Q9Y5G5	HUMAN|HGNC=14267|UniProtKB=O14917	Craniata-Tunicata	Euteleostomi	PTN002513334	PTN002513380	-1	117571
PGPEP1L	PGPEP1	HUMAN|HGNC=27080|UniProtKB=A6NFU8	HUMAN|HGNC=13568|UniProtKB=Q9NXJ5	Euteleostomi	Tetrapoda	PTN002511737	PTN002511738	117571	32523
PKD1L2	PKD1L3	HUMAN|HGNC=21715|UniProtKB=Q7Z442	HUMAN|HGNC=21716|UniProtKB=Q7Z443	Euteleostomi	Tetrapoda	PTN002474651	PTN002474650	117571	32523
PKD2L1	PKD2	HUMAN|HGNC=9011|UniProtKB=Q9P0L9	HUMAN|HGNC=9009|UniProtKB=Q13563	Craniata-Tunicata	Euteleostomi	PTN002474669	PTN002474665	-1	117571
PKD2L1	PKD2L2	HUMAN|HGNC=9011|UniProtKB=Q9P0L9	HUMAN|HGNC=9012|UniProtKB=Q9NZM6	Craniata-Tunicata	Euteleostomi	PTN002474669	PTN002474664	-1	117571
PNLIPRP2	PNLIPRP1	HUMAN|HGNC=9157|UniProtKB=P54317	HUMAN|HGNC=9156|UniProtKB=P54315	Tetrapoda	Theria	PTN002480903	PTN002480901	32523	32525
PNLIPRP2	PNLIPRP3	HUMAN|HGNC=9157|UniProtKB=P54317	HUMAN|HGNC=23492|UniProtKB=Q17RR3	Euteleostomi	Tetrapoda	PTN002480903	PTN002480905	117571	32523
PNLIPRP2	PNLIP	HUMAN|HGNC=9157|UniProtKB=P54317	HUMAN|HGNC=9155|UniProtKB=P16233	Euteleostomi	Tetrapoda	PTN002480903	PTN002480906	117571	32523
PRB1	RBL2	HUMAN|HGNC=9893|UniProtKB=P28749	HUMAN|HGNC=9894|UniProtKB=Q08999	Craniata-Tunicata	Euteleostomi	PTN002492548	PTN002492547	-1	117571
PRB1	PRH2	HUMAN|HGNC=9893|UniProtKB=P28749	HUMAN|HGNC=9366|UniProtKB=P02810	Catarrhini	Homininae	PTN002492548	PTN002509280	9526	207598
PRB1	PRR4	HUMAN|HGNC=9893|UniProtKB=P28749	HUMAN|HGNC=18020|UniProtKB=Q16378	Catarrhini	Homininae	PTN002492548	PTN000574742	9526	207598
PRB1	PRB3	HUMAN|HGNC=9893|UniProtKB=P28749	HUMAN|HGNC=9339|UniProtKB=Q04118	Catarrhini	Homininae	PTN002492548	PTN002509277	9526	207598
PRB1	PRB4	HUMAN|HGNC=9893|UniProtKB=P28749	HUMAN|HGNC=9340|UniProtKB=P10163	Catarrhini	Homininae	PTN002492548	PTN002509278	9526	207598
PRB1	PRB1	HUMAN|HGNC=9893|UniProtKB=P28749	HUMAN|HGNC=9337|UniProtKB=P04280	Homo-Pan	HUMAN	PTN002492548	PTN002509274	-1	9606
PRB1	RBL2	HUMAN|HGNC=9337|UniProtKB=P04280	HUMAN|HGNC=9894|UniProtKB=Q08999	Craniata-Tunicata	Euteleostomi	PTN002509274	PTN002492547	-1	117571
PRB1	PRH2	HUMAN|HGNC=9337|UniProtKB=P04280	HUMAN|HGNC=9366|UniProtKB=P02810	Catarrhini	Homininae	PTN002509274	PTN002509280	9526	207598
PRB1	PRR4	HUMAN|HGNC=9337|UniProtKB=P04280	HUMAN|HGNC=18020|UniProtKB=Q16378	Catarrhini	Homininae	PTN002509274	PTN000574742	9526	207598
PRB1	PRB3	HUMAN|HGNC=9337|UniProtKB=P04280	HUMAN|HGNC=9339|UniProtKB=Q04118	Catarrhini	Homininae	PTN002509274	PTN002509277	9526	207598
PRB1	PRB4	HUMAN|HGNC=9337|UniProtKB=P04280	HUMAN|HGNC=9340|UniProtKB=P10163	Catarrhini	Homininae	PTN002509274	PTN002509278	9526	207598
PRB1	PRB2	HUMAN|HGNC=9337|UniProtKB=P04280	HUMAN|HGNC=9338|UniProtKB=P02812	Homo-Pan	HUMAN	PTN002509274	PTN002509275	-1	9606
PRSS48	PRSS54	HUMAN|HGNC=24635|UniProtKB=Q7RTY5	HUMAN|HGNC=26336|UniProtKB=Q6PEW0	Mammalia	Theria	PTN002517768	PTN002554689	40674	32525
PRSS48	PRSS42P	HUMAN|HGNC=24635|UniProtKB=Q7RTY5	HUMAN|HGNC=30716|UniProtKB=Q7Z5A4	Mammalia	Theria	PTN002517768	PTN002517776	40674	32525
PRSS48	PRSS21	HUMAN|HGNC=24635|UniProtKB=Q7RTY5	HUMAN|HGNC=9485|UniProtKB=Q9Y6M0	Mammalia	Theria	PTN002517768	PTN002517779	40674	32525
PRSS48	PRSS47P	HUMAN|HGNC=24635|UniProtKB=Q7RTY5	HUMAN|HGNC=37326|UniProtKB=A8MTI9	Mammalia	Theria	PTN002517768	PTN002517766	40674	32525
PRSS48	TPSG1	HUMAN|HGNC=24635|UniProtKB=Q7RTY5	HUMAN|HGNC=14134|UniProtKB=Q9NRR2	Mammalia	Theria	PTN002517768	PTN002517770	40674	32525
PRSS48	PRSS33	HUMAN|HGNC=24635|UniProtKB=Q7RTY5	HUMAN|HGNC=30405|UniProtKB=Q8NF86	Mammalia	Theria	PTN002517768	PTN002517772	40674	32525
PSG1	CEACAM20	HUMAN|HGNC=9514|UniProtKB=P11464	HUMAN|HGNC=24879|UniProtKB=Q6UY09	Theria	Eutheria	PTN002555372	PTN002893161	32525	9347
PSG1	PSG8	HUMAN|HGNC=9514|UniProtKB=P11464	HUMAN|HGNC=9525|UniProtKB=Q9UQ74	Homininae	Homo-Pan	PTN002555372	PTN002555363	207598	-1
PSG1	PSG3	HUMAN|HGNC=9514|UniProtKB=P11464	HUMAN|HGNC=9520|UniProtKB=Q16557	Homininae	Homo-Pan	PTN002555372	PTN002555358	207598	-1
PSG1	PSG7	HUMAN|HGNC=9514|UniProtKB=P11464	HUMAN|HGNC=9524|UniProtKB=Q13046	Catarrhini	Homininae	PTN002555372	PTN002555368	9526	207598
PSG1	PSG9	HUMAN|HGNC=9514|UniProtKB=P11464	HUMAN|HGNC=9526|UniProtKB=Q00887	Catarrhini	Homininae	PTN002555372	PTN002555355	9526	207598
PSG1	PSG6	HUMAN|HGNC=9514|UniProtKB=P11464	HUMAN|HGNC=9523|UniProtKB=Q00889	Catarrhini	Homininae	PTN002555372	PTN002555367	9526	207598
PSG1	PSG4	HUMAN|HGNC=9514|UniProtKB=P11464	HUMAN|HGNC=9521|UniProtKB=Q00888	Catarrhini	Homininae	PTN002555372	PTN002555369	9526	207598
PSG1	CEACAM3	HUMAN|HGNC=9514|UniProtKB=P11464	HUMAN|HGNC=1815|UniProtKB=P40198	Euarchontoglires	Catarrhini	PTN002555372	PTN002893178	314146	9526
PSG1	CEACAM4	HUMAN|HGNC=9514|UniProtKB=P11464	HUMAN|HGNC=1816|UniProtKB=O75871	Euarchontoglires	Catarrhini	PTN002555372	PTN002893188	314146	9526
PSG1	CEACAM1	HUMAN|HGNC=9514|UniProtKB=P11464	HUMAN|HGNC=1814|UniProtKB=P13688	Euarchontoglires	Catarrhini	PTN002555372	PTN002548151	314146	9526
PSG1	CEACAM7	HUMAN|HGNC=9514|UniProtKB=P11464	HUMAN|HGNC=1819|UniProtKB=Q14002	Euarchontoglires	Catarrhini	PTN002555372	PTN002486104	314146	9526
PSG1	CEACAM16	HUMAN|HGNC=9514|UniProtKB=P11464	HUMAN|HGNC=31948|UniProtKB=Q2WEN9	Mammalia	Theria	PTN002555372	PTN002557549	40674	32525
PSG1	VSIG10L	HUMAN|HGNC=9514|UniProtKB=P11464	HUMAN|HGNC=27111|UniProtKB=Q86VR7	ND	Euteleostomi	PTN002555372	PTN002555472	No info...	117571
PSG7	CEACAM20	HUMAN|HGNC=9524|UniProtKB=Q13046	HUMAN|HGNC=24879|UniProtKB=Q6UY09	Theria	Eutheria	PTN002555368	PTN002893161	32525	9347
PSG7	CEACAM20	HUMAN|HGNC=9524|UniProtKB=Q13046	HUMAN|HGNC=24879|UniProtKB=Q6UY09	Theria	Eutheria	PTN002555368	PTN002893161	32525	9347
PSG7	PSG8	HUMAN|HGNC=9524|UniProtKB=Q13046	HUMAN|HGNC=9525|UniProtKB=Q9UQ74	Catarrhini	Homininae	PTN002555368	PTN002555363	9526	207598
PSG7	PSG8	HUMAN|HGNC=9524|UniProtKB=Q13046	HUMAN|HGNC=9525|UniProtKB=Q9UQ74	Catarrhini	Homininae	PTN002555368	PTN002555363	9526	207598
PSG7	PSG1	HUMAN|HGNC=9524|UniProtKB=Q13046	HUMAN|HGNC=9514|UniProtKB=P11464	Catarrhini	Homininae	PTN002555368	PTN002555372	9526	207598
PSG7	PSG1	HUMAN|HGNC=9524|UniProtKB=Q13046	HUMAN|HGNC=9514|UniProtKB=P11464	Catarrhini	Homininae	PTN002555368	PTN002555372	9526	207598
PSG7	PSG3	HUMAN|HGNC=9524|UniProtKB=Q13046	HUMAN|HGNC=9520|UniProtKB=Q16557	Catarrhini	Homininae	PTN002555368	PTN002555358	9526	207598
PSG7	PSG3	HUMAN|HGNC=9524|UniProtKB=Q13046	HUMAN|HGNC=9520|UniProtKB=Q16557	Catarrhini	Homininae	PTN002555368	PTN002555358	9526	207598
PSG7	PSG9	HUMAN|HGNC=9524|UniProtKB=Q13046	HUMAN|HGNC=9526|UniProtKB=Q00887	Homininae	Homo-Pan	PTN002555368	PTN002555355	207598	-1
PSG7	PSG6	HUMAN|HGNC=9524|UniProtKB=Q13046	HUMAN|HGNC=9523|UniProtKB=Q00889	Homininae	Homo-Pan	PTN002555368	PTN002555367	207598	-1
PSG7	PSG4	HUMAN|HGNC=9524|UniProtKB=Q13046	HUMAN|HGNC=9521|UniProtKB=Q00888	Homininae	Homo-Pan	PTN002555368	PTN002555369	207598	-1
PSG7	CEACAM3	HUMAN|HGNC=9524|UniProtKB=Q13046	HUMAN|HGNC=1815|UniProtKB=P40198	Euarchontoglires	Catarrhini	PTN002555368	PTN002893178	314146	9526
PSG7	CEACAM4	HUMAN|HGNC=9524|UniProtKB=Q13046	HUMAN|HGNC=1816|UniProtKB=O75871	Euarchontoglires	Catarrhini	PTN002555368	PTN002893188	314146	9526
PSG7	CEACAM1	HUMAN|HGNC=9524|UniProtKB=Q13046	HUMAN|HGNC=1814|UniProtKB=P13688	Euarchontoglires	Catarrhini	PTN002555368	PTN002548151	314146	9526
PSG7	CEACAM7	HUMAN|HGNC=9524|UniProtKB=Q13046	HUMAN|HGNC=1819|UniProtKB=Q14002	Euarchontoglires	Catarrhini	PTN002555368	PTN002486104	314146	9526
PSG7	CEACAM16	HUMAN|HGNC=9524|UniProtKB=Q13046	HUMAN|HGNC=31948|UniProtKB=Q2WEN9	Mammalia	Theria	PTN002555368	PTN002557549	40674	32525
PSG7	VSIG10L	HUMAN|HGNC=9524|UniProtKB=Q13046	HUMAN|HGNC=27111|UniProtKB=Q86VR7	ND	Euteleostomi	PTN002555368	PTN002555472	No info...	117571
PSG7	PSG9	HUMAN|HGNC=9524|UniProtKB=Q13046	HUMAN|HGNC=9526|UniProtKB=Q00887	Homininae	Homo-Pan	PTN002555368	PTN002555355	207598	-1
PSG7	PSG9	HUMAN|HGNC=9524|UniProtKB=Q13046	HUMAN|HGNC=9526|UniProtKB=Q00887	Homininae	Homo-Pan	PTN002555368	PTN002555355	207598	-1
PSG7	PSG9	HUMAN|HGNC=9524|UniProtKB=Q13046	HUMAN|HGNC=9526|UniProtKB=Q00887	Euarchontoglires	Catarrhini	PTN002555368	PTN002555355	314146	9526
PSG7	PSG9	HUMAN|HGNC=9524|UniProtKB=Q13046	HUMAN|HGNC=9526|UniProtKB=Q00887	Euarchontoglires	Catarrhini	PTN002555368	PTN002555355	314146	9526
PSG7	PSG9	HUMAN|HGNC=9524|UniProtKB=Q13046	HUMAN|HGNC=9526|UniProtKB=Q00887	Euarchontoglires	Catarrhini	PTN002555368	PTN002555355	314146	9526
PSG7	PSG9	HUMAN|HGNC=9524|UniProtKB=Q13046	HUMAN|HGNC=9526|UniProtKB=Q00887	Euarchontoglires	Catarrhini	PTN002555368	PTN002555355	314146	9526
PSG7	PSG9	HUMAN|HGNC=9524|UniProtKB=Q13046	HUMAN|HGNC=9526|UniProtKB=Q00887	Mammalia	Theria	PTN002555368	PTN002555355	40674	32525
PSG7	PSG9	HUMAN|HGNC=9524|UniProtKB=Q13046	HUMAN|HGNC=9526|UniProtKB=Q00887	ND	Euteleostomi	PTN002555368	PTN002555355	No info...	117571
PSG7	CEACAM20	HUMAN|HGNC=9526|UniProtKB=Q00887	HUMAN|HGNC=24879|UniProtKB=Q6UY09	Theria	Eutheria	PTN002555355	PTN002893161	32525	9347
PSG7	CEACAM20	HUMAN|HGNC=9526|UniProtKB=Q00887	HUMAN|HGNC=24879|UniProtKB=Q6UY09	Theria	Eutheria	PTN002555355	PTN002893161	32525	9347
PSG7	PSG8	HUMAN|HGNC=9526|UniProtKB=Q00887	HUMAN|HGNC=9525|UniProtKB=Q9UQ74	Catarrhini	Homininae	PTN002555355	PTN002555363	9526	207598
PSG7	PSG8	HUMAN|HGNC=9526|UniProtKB=Q00887	HUMAN|HGNC=9525|UniProtKB=Q9UQ74	Catarrhini	Homininae	PTN002555355	PTN002555363	9526	207598
PSG7	PSG1	HUMAN|HGNC=9526|UniProtKB=Q00887	HUMAN|HGNC=9514|UniProtKB=P11464	Catarrhini	Homininae	PTN002555355	PTN002555372	9526	207598
PSG7	PSG1	HUMAN|HGNC=9526|UniProtKB=Q00887	HUMAN|HGNC=9514|UniProtKB=P11464	Catarrhini	Homininae	PTN002555355	PTN002555372	9526	207598
PSG7	PSG3	HUMAN|HGNC=9526|UniProtKB=Q00887	HUMAN|HGNC=9520|UniProtKB=Q16557	Catarrhini	Homininae	PTN002555355	PTN002555358	9526	207598
PSG7	PSG3	HUMAN|HGNC=9526|UniProtKB=Q00887	HUMAN|HGNC=9520|UniProtKB=Q16557	Catarrhini	Homininae	PTN002555355	PTN002555358	9526	207598
PSG7	PSG7	HUMAN|HGNC=9526|UniProtKB=Q00887	HUMAN|HGNC=9524|UniProtKB=Q13046	Homininae	Homo-Pan	PTN002555355	PTN002555368	207598	-1
PSG7	PSG7	HUMAN|HGNC=9526|UniProtKB=Q00887	HUMAN|HGNC=9524|UniProtKB=Q13046	Homininae	Homo-Pan	PTN002555355	PTN002555368	207598	-1
PSG7	PSG7	HUMAN|HGNC=9526|UniProtKB=Q00887	HUMAN|HGNC=9524|UniProtKB=Q13046	Homininae	Homo-Pan	PTN002555355	PTN002555368	207598	-1
PSG7	PSG7	HUMAN|HGNC=9526|UniProtKB=Q00887	HUMAN|HGNC=9524|UniProtKB=Q13046	Euarchontoglires	Catarrhini	PTN002555355	PTN002555368	314146	9526
PSG7	PSG7	HUMAN|HGNC=9526|UniProtKB=Q00887	HUMAN|HGNC=9524|UniProtKB=Q13046	Euarchontoglires	Catarrhini	PTN002555355	PTN002555368	314146	9526
PSG7	PSG7	HUMAN|HGNC=9526|UniProtKB=Q00887	HUMAN|HGNC=9524|UniProtKB=Q13046	Euarchontoglires	Catarrhini	PTN002555355	PTN002555368	314146	9526
PSG7	PSG7	HUMAN|HGNC=9526|UniProtKB=Q00887	HUMAN|HGNC=9524|UniProtKB=Q13046	Euarchontoglires	Catarrhini	PTN002555355	PTN002555368	314146	9526
PSG7	PSG7	HUMAN|HGNC=9526|UniProtKB=Q00887	HUMAN|HGNC=9524|UniProtKB=Q13046	Mammalia	Theria	PTN002555355	PTN002555368	40674	32525
PSG7	PSG7	HUMAN|HGNC=9526|UniProtKB=Q00887	HUMAN|HGNC=9524|UniProtKB=Q13046	ND	Euteleostomi	PTN002555355	PTN002555368	No info...	117571
PSG7	PSG6	HUMAN|HGNC=9526|UniProtKB=Q00887	HUMAN|HGNC=9523|UniProtKB=Q00889	Homininae	Homo-Pan	PTN002555355	PTN002555367	207598	-1
PSG7	PSG4	HUMAN|HGNC=9526|UniProtKB=Q00887	HUMAN|HGNC=9521|UniProtKB=Q00888	Homininae	Homo-Pan	PTN002555355	PTN002555369	207598	-1
PSG7	CEACAM3	HUMAN|HGNC=9526|UniProtKB=Q00887	HUMAN|HGNC=1815|UniProtKB=P40198	Euarchontoglires	Catarrhini	PTN002555355	PTN002893178	314146	9526
PSG7	CEACAM4	HUMAN|HGNC=9526|UniProtKB=Q00887	HUMAN|HGNC=1816|UniProtKB=O75871	Euarchontoglires	Catarrhini	PTN002555355	PTN002893188	314146	9526
PSG7	CEACAM1	HUMAN|HGNC=9526|UniProtKB=Q00887	HUMAN|HGNC=1814|UniProtKB=P13688	Euarchontoglires	Catarrhini	PTN002555355	PTN002548151	314146	9526
PSG7	CEACAM7	HUMAN|HGNC=9526|UniProtKB=Q00887	HUMAN|HGNC=1819|UniProtKB=Q14002	Euarchontoglires	Catarrhini	PTN002555355	PTN002486104	314146	9526
PSG7	CEACAM16	HUMAN|HGNC=9526|UniProtKB=Q00887	HUMAN|HGNC=31948|UniProtKB=Q2WEN9	Mammalia	Theria	PTN002555355	PTN002557549	40674	32525
PSG7	VSIG10L	HUMAN|HGNC=9526|UniProtKB=Q00887	HUMAN|HGNC=27111|UniProtKB=Q86VR7	ND	Euteleostomi	PTN002555355	PTN002555472	No info...	117571
PSG8	CEACAM20	HUMAN|HGNC=9525|UniProtKB=Q9UQ74	HUMAN|HGNC=24879|UniProtKB=Q6UY09	Theria	Eutheria	PTN002555363	PTN002893161	32525	9347
PSG8	PSG1	HUMAN|HGNC=9525|UniProtKB=Q9UQ74	HUMAN|HGNC=9514|UniProtKB=P11464	Homininae	Homo-Pan	PTN002555363	PTN002555372	207598	-1
PSG8	PSG3	HUMAN|HGNC=9525|UniProtKB=Q9UQ74	HUMAN|HGNC=9520|UniProtKB=Q16557	Homininae	Homo-Pan	PTN002555363	PTN002555358	207598	-1
PSG8	PSG7	HUMAN|HGNC=9525|UniProtKB=Q9UQ74	HUMAN|HGNC=9524|UniProtKB=Q13046	Catarrhini	Homininae	PTN002555363	PTN002555368	9526	207598
PSG8	PSG9	HUMAN|HGNC=9525|UniProtKB=Q9UQ74	HUMAN|HGNC=9526|UniProtKB=Q00887	Catarrhini	Homininae	PTN002555363	PTN002555355	9526	207598
PSG8	PSG6	HUMAN|HGNC=9525|UniProtKB=Q9UQ74	HUMAN|HGNC=9523|UniProtKB=Q00889	Catarrhini	Homininae	PTN002555363	PTN002555367	9526	207598
PSG8	PSG4	HUMAN|HGNC=9525|UniProtKB=Q9UQ74	HUMAN|HGNC=9521|UniProtKB=Q00888	Catarrhini	Homininae	PTN002555363	PTN002555369	9526	207598
PSG8	CEACAM3	HUMAN|HGNC=9525|UniProtKB=Q9UQ74	HUMAN|HGNC=1815|UniProtKB=P40198	Euarchontoglires	Catarrhini	PTN002555363	PTN002893178	314146	9526
PSG8	CEACAM4	HUMAN|HGNC=9525|UniProtKB=Q9UQ74	HUMAN|HGNC=1816|UniProtKB=O75871	Euarchontoglires	Catarrhini	PTN002555363	PTN002893188	314146	9526
PSG8	CEACAM1	HUMAN|HGNC=9525|UniProtKB=Q9UQ74	HUMAN|HGNC=1814|UniProtKB=P13688	Euarchontoglires	Catarrhini	PTN002555363	PTN002548151	314146	9526
PSG8	CEACAM7	HUMAN|HGNC=9525|UniProtKB=Q9UQ74	HUMAN|HGNC=1819|UniProtKB=Q14002	Euarchontoglires	Catarrhini	PTN002555363	PTN002486104	314146	9526
PSG8	CEACAM16	HUMAN|HGNC=9525|UniProtKB=Q9UQ74	HUMAN|HGNC=31948|UniProtKB=Q2WEN9	Mammalia	Theria	PTN002555363	PTN002557549	40674	32525
PSG8	VSIG10L	HUMAN|HGNC=9525|UniProtKB=Q9UQ74	HUMAN|HGNC=27111|UniProtKB=Q86VR7	ND	Euteleostomi	PTN002555363	PTN002555472	No info...	117571
PSG9	CEACAM20	HUMAN|HGNC=9526|UniProtKB=Q00887	HUMAN|HGNC=24879|UniProtKB=Q6UY09	Theria	Eutheria	PTN002555355	PTN002893161	32525	9347
PSG9	CEACAM20	HUMAN|HGNC=9526|UniProtKB=Q00887	HUMAN|HGNC=24879|UniProtKB=Q6UY09	Theria	Eutheria	PTN002555355	PTN002893161	32525	9347
PSG9	PSG8	HUMAN|HGNC=9526|UniProtKB=Q00887	HUMAN|HGNC=9525|UniProtKB=Q9UQ74	Catarrhini	Homininae	PTN002555355	PTN002555363	9526	207598
PSG9	PSG8	HUMAN|HGNC=9526|UniProtKB=Q00887	HUMAN|HGNC=9525|UniProtKB=Q9UQ74	Catarrhini	Homininae	PTN002555355	PTN002555363	9526	207598
PSG9	PSG1	HUMAN|HGNC=9526|UniProtKB=Q00887	HUMAN|HGNC=9514|UniProtKB=P11464	Catarrhini	Homininae	PTN002555355	PTN002555372	9526	207598
PSG9	PSG1	HUMAN|HGNC=9526|UniProtKB=Q00887	HUMAN|HGNC=9514|UniProtKB=P11464	Catarrhini	Homininae	PTN002555355	PTN002555372	9526	207598
PSG9	PSG3	HUMAN|HGNC=9526|UniProtKB=Q00887	HUMAN|HGNC=9520|UniProtKB=Q16557	Catarrhini	Homininae	PTN002555355	PTN002555358	9526	207598
PSG9	PSG3	HUMAN|HGNC=9526|UniProtKB=Q00887	HUMAN|HGNC=9520|UniProtKB=Q16557	Catarrhini	Homininae	PTN002555355	PTN002555358	9526	207598
PSG9	PSG7	HUMAN|HGNC=9526|UniProtKB=Q00887	HUMAN|HGNC=9524|UniProtKB=Q13046	Homininae	Homo-Pan	PTN002555355	PTN002555368	207598	-1
PSG9	PSG7	HUMAN|HGNC=9526|UniProtKB=Q00887	HUMAN|HGNC=9524|UniProtKB=Q13046	Homininae	Homo-Pan	PTN002555355	PTN002555368	207598	-1
PSG9	PSG6	HUMAN|HGNC=9526|UniProtKB=Q00887	HUMAN|HGNC=9523|UniProtKB=Q00889	Homininae	Homo-Pan	PTN002555355	PTN002555367	207598	-1
PSG9	PSG4	HUMAN|HGNC=9526|UniProtKB=Q00887	HUMAN|HGNC=9521|UniProtKB=Q00888	Homininae	Homo-Pan	PTN002555355	PTN002555369	207598	-1
PSG9	CEACAM3	HUMAN|HGNC=9526|UniProtKB=Q00887	HUMAN|HGNC=1815|UniProtKB=P40198	Euarchontoglires	Catarrhini	PTN002555355	PTN002893178	314146	9526
PSG9	CEACAM4	HUMAN|HGNC=9526|UniProtKB=Q00887	HUMAN|HGNC=1816|UniProtKB=O75871	Euarchontoglires	Catarrhini	PTN002555355	PTN002893188	314146	9526
PSG9	CEACAM1	HUMAN|HGNC=9526|UniProtKB=Q00887	HUMAN|HGNC=1814|UniProtKB=P13688	Euarchontoglires	Catarrhini	PTN002555355	PTN002548151	314146	9526
PSG9	CEACAM7	HUMAN|HGNC=9526|UniProtKB=Q00887	HUMAN|HGNC=1819|UniProtKB=Q14002	Euarchontoglires	Catarrhini	PTN002555355	PTN002486104	314146	9526
PSG9	CEACAM16	HUMAN|HGNC=9526|UniProtKB=Q00887	HUMAN|HGNC=31948|UniProtKB=Q2WEN9	Mammalia	Theria	PTN002555355	PTN002557549	40674	32525
PSG9	VSIG10L	HUMAN|HGNC=9526|UniProtKB=Q00887	HUMAN|HGNC=27111|UniProtKB=Q86VR7	ND	Euteleostomi	PTN002555355	PTN002555472	No info...	117571
PSG9	PSG6	HUMAN|HGNC=9526|UniProtKB=Q00887	HUMAN|HGNC=9523|UniProtKB=Q00889	Homo-Pan	HUMAN	PTN002555355	PTN002555367	-1	9606
PSG9	PSG4	HUMAN|HGNC=9526|UniProtKB=Q00887	HUMAN|HGNC=9521|UniProtKB=Q00888	Euarchontoglires	Catarrhini	PTN002555355	PTN002555369	314146	9526
PSG9	PSG4	HUMAN|HGNC=9526|UniProtKB=Q00887	HUMAN|HGNC=9521|UniProtKB=Q00888	Euarchontoglires	Catarrhini	PTN002555355	PTN002555369	314146	9526
PSG9	PSG4	HUMAN|HGNC=9526|UniProtKB=Q00887	HUMAN|HGNC=9521|UniProtKB=Q00888	Euarchontoglires	Catarrhini	PTN002555355	PTN002555369	314146	9526
PSG9	PSG4	HUMAN|HGNC=9526|UniProtKB=Q00887	HUMAN|HGNC=9521|UniProtKB=Q00888	Euarchontoglires	Catarrhini	PTN002555355	PTN002555369	314146	9526
PSG9	PSG4	HUMAN|HGNC=9526|UniProtKB=Q00887	HUMAN|HGNC=9521|UniProtKB=Q00888	Mammalia	Theria	PTN002555355	PTN002555369	40674	32525
PSG9	PSG4	HUMAN|HGNC=9526|UniProtKB=Q00887	HUMAN|HGNC=9521|UniProtKB=Q00888	ND	Euteleostomi	PTN002555355	PTN002555369	No info...	117571
PSG9	CEACAM20	HUMAN|HGNC=9521|UniProtKB=Q00888	HUMAN|HGNC=24879|UniProtKB=Q6UY09	Theria	Eutheria	PTN002555369	PTN002893161	32525	9347
PSG9	CEACAM20	HUMAN|HGNC=9521|UniProtKB=Q00888	HUMAN|HGNC=24879|UniProtKB=Q6UY09	Theria	Eutheria	PTN002555369	PTN002893161	32525	9347
PSG9	PSG8	HUMAN|HGNC=9521|UniProtKB=Q00888	HUMAN|HGNC=9525|UniProtKB=Q9UQ74	Catarrhini	Homininae	PTN002555369	PTN002555363	9526	207598
PSG9	PSG8	HUMAN|HGNC=9521|UniProtKB=Q00888	HUMAN|HGNC=9525|UniProtKB=Q9UQ74	Catarrhini	Homininae	PTN002555369	PTN002555363	9526	207598
PSG9	PSG1	HUMAN|HGNC=9521|UniProtKB=Q00888	HUMAN|HGNC=9514|UniProtKB=P11464	Catarrhini	Homininae	PTN002555369	PTN002555372	9526	207598
PSG9	PSG1	HUMAN|HGNC=9521|UniProtKB=Q00888	HUMAN|HGNC=9514|UniProtKB=P11464	Catarrhini	Homininae	PTN002555369	PTN002555372	9526	207598
PSG9	PSG3	HUMAN|HGNC=9521|UniProtKB=Q00888	HUMAN|HGNC=9520|UniProtKB=Q16557	Catarrhini	Homininae	PTN002555369	PTN002555358	9526	207598
PSG9	PSG3	HUMAN|HGNC=9521|UniProtKB=Q00888	HUMAN|HGNC=9520|UniProtKB=Q16557	Catarrhini	Homininae	PTN002555369	PTN002555358	9526	207598
PSG9	PSG7	HUMAN|HGNC=9521|UniProtKB=Q00888	HUMAN|HGNC=9524|UniProtKB=Q13046	Homininae	Homo-Pan	PTN002555369	PTN002555368	207598	-1
PSG9	PSG7	HUMAN|HGNC=9521|UniProtKB=Q00888	HUMAN|HGNC=9524|UniProtKB=Q13046	Homininae	Homo-Pan	PTN002555369	PTN002555368	207598	-1
PSG9	PSG9	HUMAN|HGNC=9521|UniProtKB=Q00888	HUMAN|HGNC=9526|UniProtKB=Q00887	Homininae	Homo-Pan	PTN002555369	PTN002555355	207598	-1
PSG9	PSG9	HUMAN|HGNC=9521|UniProtKB=Q00888	HUMAN|HGNC=9526|UniProtKB=Q00887	Homininae	Homo-Pan	PTN002555369	PTN002555355	207598	-1
PSG9	PSG9	HUMAN|HGNC=9521|UniProtKB=Q00888	HUMAN|HGNC=9526|UniProtKB=Q00887	Euarchontoglires	Catarrhini	PTN002555369	PTN002555355	314146	9526
PSG9	PSG9	HUMAN|HGNC=9521|UniProtKB=Q00888	HUMAN|HGNC=9526|UniProtKB=Q00887	Euarchontoglires	Catarrhini	PTN002555369	PTN002555355	314146	9526
PSG9	PSG9	HUMAN|HGNC=9521|UniProtKB=Q00888	HUMAN|HGNC=9526|UniProtKB=Q00887	Euarchontoglires	Catarrhini	PTN002555369	PTN002555355	314146	9526
PSG9	PSG9	HUMAN|HGNC=9521|UniProtKB=Q00888	HUMAN|HGNC=9526|UniProtKB=Q00887	Euarchontoglires	Catarrhini	PTN002555369	PTN002555355	314146	9526
PSG9	PSG9	HUMAN|HGNC=9521|UniProtKB=Q00888	HUMAN|HGNC=9526|UniProtKB=Q00887	Mammalia	Theria	PTN002555369	PTN002555355	40674	32525
PSG9	PSG9	HUMAN|HGNC=9521|UniProtKB=Q00888	HUMAN|HGNC=9526|UniProtKB=Q00887	ND	Euteleostomi	PTN002555369	PTN002555355	No info...	117571
PSG9	PSG6	HUMAN|HGNC=9521|UniProtKB=Q00888	HUMAN|HGNC=9523|UniProtKB=Q00889	Homo-Pan	HUMAN	PTN002555369	PTN002555367	-1	9606
PSG9	CEACAM3	HUMAN|HGNC=9521|UniProtKB=Q00888	HUMAN|HGNC=1815|UniProtKB=P40198	Euarchontoglires	Catarrhini	PTN002555369	PTN002893178	314146	9526
PSG9	CEACAM4	HUMAN|HGNC=9521|UniProtKB=Q00888	HUMAN|HGNC=1816|UniProtKB=O75871	Euarchontoglires	Catarrhini	PTN002555369	PTN002893188	314146	9526
PSG9	CEACAM1	HUMAN|HGNC=9521|UniProtKB=Q00888	HUMAN|HGNC=1814|UniProtKB=P13688	Euarchontoglires	Catarrhini	PTN002555369	PTN002548151	314146	9526
PSG9	CEACAM7	HUMAN|HGNC=9521|UniProtKB=Q00888	HUMAN|HGNC=1819|UniProtKB=Q14002	Euarchontoglires	Catarrhini	PTN002555369	PTN002486104	314146	9526
PSG9	CEACAM16	HUMAN|HGNC=9521|UniProtKB=Q00888	HUMAN|HGNC=31948|UniProtKB=Q2WEN9	Mammalia	Theria	PTN002555369	PTN002557549	40674	32525
PSG9	VSIG10L	HUMAN|HGNC=9521|UniProtKB=Q00888	HUMAN|HGNC=27111|UniProtKB=Q86VR7	ND	Euteleostomi	PTN002555369	PTN002555472	No info...	117571
PTCHD3	PTCHD4	HUMAN|HGNC=24776|UniProtKB=Q3KNS1	HUMAN|HGNC=21345|UniProtKB=Q6ZW05	Chordata	Euteleostomi	PTN002473778	PTN002473777	7711	117571
PTCHD3	PTCHD1	HUMAN|HGNC=24776|UniProtKB=Q3KNS1	HUMAN|HGNC=26392|UniProtKB=Q96NR3	Chordata	Euteleostomi	PTN002473778	PTN002473776	7711	117571
RABL2A	RABL2B	HUMAN|HGNC=9799|UniProtKB=Q9UBK7	HUMAN|HGNC=9800|UniProtKB=Q9UNT1	Homo-Pan	HUMAN	PTN002514891	PTN002514892	-1	9606
RETNLB	RETN	HUMAN|HGNC=20388|UniProtKB=Q9BQ08	HUMAN|HGNC=20389|UniProtKB=Q9HD89	Mammalia	Theria	PTN002501350	PTN002501349	40674	32525
RFPL1	TRIM49	HUMAN|HGNC=9977|UniProtKB=O75677	HUMAN|HGNC=13431|UniProtKB=P0CI25	Amniota	Mammalia	PTN002521714	PTN002541825	32524	40674
RFPL1	TRIM49C	HUMAN|HGNC=9977|UniProtKB=O75677	HUMAN|HGNC=38877|UniProtKB=P0CI26	Amniota	Mammalia	PTN002521714	PTN002541826	32524	40674
RFPL1	TRIM49B	HUMAN|HGNC=9977|UniProtKB=O75677	HUMAN|HGNC=42955|UniProtKB=A6NDI0	Amniota	Mammalia	PTN002521714	PTN002541830	32524	40674
RFPL1	TRIM49D2	HUMAN|HGNC=9977|UniProtKB=O75677	HUMAN|HGNC=37217|UniProtKB=C9J1S8	Amniota	Mammalia	PTN002521714	PTN002541821	32524	40674
RFPL1	TRIM48	HUMAN|HGNC=9977|UniProtKB=O75677	HUMAN|HGNC=19021|UniProtKB=Q8IWZ4	Amniota	Mammalia	PTN002521714	PTN002541822	32524	40674
RFPL1	TRIM51G	HUMAN|HGNC=9977|UniProtKB=O75677	HUMAN|HGNC=43972|UniProtKB=A0A3B3IT33	Amniota	Mammalia	PTN002521714	PTN007774262	32524	40674
RFPL1	TRIM51	HUMAN|HGNC=9977|UniProtKB=O75677	HUMAN|HGNC=19023|UniProtKB=Q9BSJ1	Amniota	Mammalia	PTN002521714	PTN002541827	32524	40674
RFPL1	TRIM43B	HUMAN|HGNC=9977|UniProtKB=O75677	HUMAN|HGNC=37146|UniProtKB=A6NCK2	Amniota	Mammalia	PTN002521714	PTN002541816	32524	40674
RFPL1	TRIM43	HUMAN|HGNC=9977|UniProtKB=O75677	HUMAN|HGNC=19015|UniProtKB=Q96BQ3	Amniota	Mammalia	PTN002521714	PTN002541817	32524	40674
RFPL1	TRIM64	HUMAN|HGNC=9977|UniProtKB=O75677	HUMAN|HGNC=14663|UniProtKB=A6NGJ6	Amniota	Mammalia	PTN002521714	PTN002541812	32524	40674
RFPL1	TRIM64B	HUMAN|HGNC=9977|UniProtKB=O75677	HUMAN|HGNC=37147|UniProtKB=A6NI03	Amniota	Mammalia	PTN002521714	PTN002541813	32524	40674
RFPL1	TRIM64C	HUMAN|HGNC=9977|UniProtKB=O75677	HUMAN|HGNC=37148|UniProtKB=A6NLI5	Amniota	Mammalia	PTN002521714	PTN002541810	32524	40674
RFPL1	TRIM77	HUMAN|HGNC=9977|UniProtKB=O75677	HUMAN|HGNC=34228|UniProtKB=I1YAP6	Amniota	Mammalia	PTN002521714	PTN002541806	32524	40674
RFPL1	TRIML2	HUMAN|HGNC=9977|UniProtKB=O75677	HUMAN|HGNC=26378|UniProtKB=Q8N7C3	Amniota	Mammalia	PTN002521714	PTN000715000	32524	40674
RFPL1	TRIML1	HUMAN|HGNC=9977|UniProtKB=O75677	HUMAN|HGNC=26698|UniProtKB=Q8N9V2	Amniota	Mammalia	PTN002521714	PTN002515842	32524	40674
RFPL1	RFPL4B	HUMAN|HGNC=9977|UniProtKB=O75677	HUMAN|HGNC=33264|UniProtKB=Q6ZWI9	Theria	Eutheria	PTN002521714	PTN002521708	32525	9347
RFPL1	RFPL3	HUMAN|HGNC=9977|UniProtKB=O75677	HUMAN|HGNC=9980|UniProtKB=O75679	Homininae	Homo-Pan	PTN002521714	PTN002521712	207598	-1
RFPL1	RFPL4A	HUMAN|HGNC=9977|UniProtKB=O75677	HUMAN|HGNC=16449|UniProtKB=A6NLU0	Euarchontoglires	Catarrhini	PTN002521714	PTN002521711	314146	9526
RHBG	RHCE	HUMAN|HGNC=14572|UniProtKB=Q9H310	HUMAN|HGNC=10008|UniProtKB=P18577	Craniata-Tunicata	Euteleostomi	PTN002482440	PTN002482436	-1	117571
RHBG	RHD	HUMAN|HGNC=14572|UniProtKB=Q9H310	HUMAN|HGNC=10009|UniProtKB=Q02161	Craniata-Tunicata	Euteleostomi	PTN002482440	PTN002482437	-1	117571
RHBG	RHCG	HUMAN|HGNC=14572|UniProtKB=Q9H310	HUMAN|HGNC=18140|UniProtKB=Q9UBD6	Craniata-Tunicata	Euteleostomi	PTN002482440	PTN002482432	-1	117571
RHBG	RHAG	HUMAN|HGNC=14572|UniProtKB=Q9H310	HUMAN|HGNC=10006|UniProtKB=Q02094	Craniata-Tunicata	Euteleostomi	PTN002482440	PTN002482442	-1	117571
RHD	RHCE	HUMAN|HGNC=10009|UniProtKB=Q02161	HUMAN|HGNC=10008|UniProtKB=P18577	Homo-Pan	HUMAN	PTN002482437	PTN002482436	-1	9606
RHD	RHCG	HUMAN|HGNC=10009|UniProtKB=Q02161	HUMAN|HGNC=18140|UniProtKB=Q9UBD6	Craniata-Tunicata	Euteleostomi	PTN002482437	PTN002482432	-1	117571
RHD	RHBG	HUMAN|HGNC=10009|UniProtKB=Q02161	HUMAN|HGNC=14572|UniProtKB=Q9H310	Craniata-Tunicata	Euteleostomi	PTN002482437	PTN002482440	-1	117571
RHD	RHAG	HUMAN|HGNC=10009|UniProtKB=Q02161	HUMAN|HGNC=10006|UniProtKB=Q02094	Craniata-Tunicata	Euteleostomi	PTN002482437	PTN002482442	-1	117571
SDR42E1	SDR42E2	HUMAN|HGNC=29834|UniProtKB=Q8WUS8	HUMAN|HGNC=35414|UniProtKB=A6NKP2	Chordata	Euteleostomi	PTN002470338	PTN002470336	7711	117571
SEC14L4	SEC14L6	HUMAN|HGNC=20627|UniProtKB=Q9UDX3	HUMAN|HGNC=40047|UniProtKB=B5MCN3	Theria	Eutheria	PTN002511328	PTN002511327	32525	9347
SEC14L4	SEC14L3	HUMAN|HGNC=20627|UniProtKB=Q9UDX3	HUMAN|HGNC=18655|UniProtKB=Q9UDX4	Mammalia	Theria	PTN002511328	PTN002511329	40674	32525
SEC14L4	SEC14L2	HUMAN|HGNC=20627|UniProtKB=Q9UDX3	HUMAN|HGNC=10699|UniProtKB=O76054	Amniota	Mammalia	PTN002511328	PTN002511331	32524	40674
SERPINA2	SERPINF1	HUMAN|HGNC=8985|UniProtKB=P20848	HUMAN|HGNC=8824|UniProtKB=P36955	Craniata-Tunicata	Euteleostomi	PTN002479180	PTN002479191	-1	117571
SERPINA2	SERPINF2	HUMAN|HGNC=8985|UniProtKB=P20848	HUMAN|HGNC=9075|UniProtKB=P08697	Craniata-Tunicata	Euteleostomi	PTN002479180	PTN002479202	-1	117571
SERPINA2	SERPINI1	HUMAN|HGNC=8985|UniProtKB=P20848	HUMAN|HGNC=8943|UniProtKB=Q99574	Craniata-Tunicata	Euteleostomi	PTN002479180	PTN002479197	-1	117571
SERPINA2	SERPINA6	HUMAN|HGNC=8985|UniProtKB=P20848	HUMAN|HGNC=1540|UniProtKB=P08185	Euteleostomi	Tetrapoda	PTN002479180	PTN002479164	117571	32523
SERPINA2	SERPINA9	HUMAN|HGNC=8985|UniProtKB=P20848	HUMAN|HGNC=15995|UniProtKB=Q86WD7	Euteleostomi	Tetrapoda	PTN002479180	PTN002479168	117571	32523
SERPINA2	SERPINA7	HUMAN|HGNC=8985|UniProtKB=P20848	HUMAN|HGNC=11583|UniProtKB=P05543	Euteleostomi	Tetrapoda	PTN002479180	PTN002479169	117571	32523
SERPINA2	SERPINA4	HUMAN|HGNC=8985|UniProtKB=P20848	HUMAN|HGNC=8948|UniProtKB=P29622	Euteleostomi	Tetrapoda	PTN002479180	PTN002479167	117571	32523
SERPINA2	SERPINA11	HUMAN|HGNC=8985|UniProtKB=P20848	HUMAN|HGNC=19193|UniProtKB=Q86U17	Euteleostomi	Tetrapoda	PTN002479180	PTN002479171	117571	32523
SERPINA2	SERPINA5	HUMAN|HGNC=8985|UniProtKB=P20848	HUMAN|HGNC=8723|UniProtKB=P05154	Euteleostomi	Tetrapoda	PTN002479180	PTN002479170	117571	32523
SERPINA2	SERPINA3	HUMAN|HGNC=8985|UniProtKB=P20848	HUMAN|HGNC=16|UniProtKB=P01011	Euteleostomi	Tetrapoda	PTN002479180	PTN002479174	117571	32523
SERPINA2	SERPINA12	HUMAN|HGNC=8985|UniProtKB=P20848	HUMAN|HGNC=18359|UniProtKB=Q8IW75	Amniota	Mammalia	PTN002479180	PTN002479177	32524	40674
SERPINA2	SERPINA1	HUMAN|HGNC=8985|UniProtKB=P20848	HUMAN|HGNC=8941|UniProtKB=P01009	Euarchontoglires	Catarrhini	PTN002479180	PTN002479181	314146	9526
SERPINA2	SERPIND1	HUMAN|HGNC=8985|UniProtKB=P20848	HUMAN|HGNC=4838|UniProtKB=P05546	Craniata-Tunicata	Euteleostomi	PTN002479180	PTN002479195	-1	117571
SERPINA2	SERPING1	HUMAN|HGNC=8985|UniProtKB=P20848	HUMAN|HGNC=1228|UniProtKB=P05155	Craniata-Tunicata	Euteleostomi	PTN002479180	PTN002479193	-1	117571
SERPINA2	AGT	HUMAN|HGNC=8985|UniProtKB=P20848	HUMAN|HGNC=333|UniProtKB=P01019	Craniata-Tunicata	Euteleostomi	PTN002479180	PTN002479194	-1	117571
SERPINA2	SERPINC1	HUMAN|HGNC=8985|UniProtKB=P20848	HUMAN|HGNC=775|UniProtKB=P01008	Craniata-Tunicata	Euteleostomi	PTN002479180	PTN002479185	-1	117571
SERPINA2	SERPINE2	HUMAN|HGNC=8985|UniProtKB=P20848	HUMAN|HGNC=8951|UniProtKB=P07093	Craniata-Tunicata	Euteleostomi	PTN002479180	PTN002479189	-1	117571
SERPINA2	SERPINB5	HUMAN|HGNC=8985|UniProtKB=P20848	HUMAN|HGNC=8949|UniProtKB=P36952	Craniata-Tunicata	Euteleostomi	PTN002479180	PTN002479207	-1	117571
SERPINA2	SERPINB11	HUMAN|HGNC=8985|UniProtKB=P20848	HUMAN|HGNC=14221|UniProtKB=Q96P15	Craniata-Tunicata	Euteleostomi	PTN002479180	PTN002479218	-1	117571
SERPINA2	SERPINB7	HUMAN|HGNC=8985|UniProtKB=P20848	HUMAN|HGNC=13902|UniProtKB=O75635	Craniata-Tunicata	Euteleostomi	PTN002479180	PTN002479220	-1	117571
SERPINA2	SERPINI2	HUMAN|HGNC=8985|UniProtKB=P20848	HUMAN|HGNC=8945|UniProtKB=O75830	Craniata-Tunicata	Euteleostomi	PTN002479180	PTN002479196	-1	117571
SERPINA2	SERPINB12	HUMAN|HGNC=8985|UniProtKB=P20848	HUMAN|HGNC=14220|UniProtKB=Q96P63	Craniata-Tunicata	Euteleostomi	PTN002479180	PTN002479219	-1	117571
SERPINA2	SERPINB13	HUMAN|HGNC=8985|UniProtKB=P20848	HUMAN|HGNC=8944|UniProtKB=Q9UIV8	Craniata-Tunicata	Euteleostomi	PTN002479180	PTN002479221	-1	117571
SERPINA2	SERPINB3	HUMAN|HGNC=8985|UniProtKB=P20848	HUMAN|HGNC=10569|UniProtKB=P29508	Craniata-Tunicata	Euteleostomi	PTN002479180	PTN002479224	-1	117571
SERPINA2	SERPINB4	HUMAN|HGNC=8985|UniProtKB=P20848	HUMAN|HGNC=10570|UniProtKB=P48594	Craniata-Tunicata	Euteleostomi	PTN002479180	PTN002479223	-1	117571
SERPINA2	SERPINB1	HUMAN|HGNC=8985|UniProtKB=P20848	HUMAN|HGNC=3311|UniProtKB=P30740	Craniata-Tunicata	Euteleostomi	PTN002479180	PTN002479228	-1	117571
SERPINB11	SERPINF1	HUMAN|HGNC=14221|UniProtKB=Q96P15	HUMAN|HGNC=8824|UniProtKB=P36955	Craniata-Tunicata	Euteleostomi	PTN002479218	PTN002479191	-1	117571
SERPINB11	SERPINF2	HUMAN|HGNC=14221|UniProtKB=Q96P15	HUMAN|HGNC=9075|UniProtKB=P08697	Craniata-Tunicata	Euteleostomi	PTN002479218	PTN002479202	-1	117571
SERPINB11	SERPINI1	HUMAN|HGNC=14221|UniProtKB=Q96P15	HUMAN|HGNC=8943|UniProtKB=Q99574	Craniata-Tunicata	Euteleostomi	PTN002479218	PTN002479197	-1	117571
SERPINB11	SERPINA6	HUMAN|HGNC=14221|UniProtKB=Q96P15	HUMAN|HGNC=1540|UniProtKB=P08185	Craniata-Tunicata	Euteleostomi	PTN002479218	PTN002479164	-1	117571
SERPINB11	SERPINA9	HUMAN|HGNC=14221|UniProtKB=Q96P15	HUMAN|HGNC=15995|UniProtKB=Q86WD7	Craniata-Tunicata	Euteleostomi	PTN002479218	PTN002479168	-1	117571
SERPINB11	SERPINA7	HUMAN|HGNC=14221|UniProtKB=Q96P15	HUMAN|HGNC=11583|UniProtKB=P05543	Craniata-Tunicata	Euteleostomi	PTN002479218	PTN002479169	-1	117571
SERPINB11	SERPINA4	HUMAN|HGNC=14221|UniProtKB=Q96P15	HUMAN|HGNC=8948|UniProtKB=P29622	Craniata-Tunicata	Euteleostomi	PTN002479218	PTN002479167	-1	117571
SERPINB11	SERPINA11	HUMAN|HGNC=14221|UniProtKB=Q96P15	HUMAN|HGNC=19193|UniProtKB=Q86U17	Craniata-Tunicata	Euteleostomi	PTN002479218	PTN002479171	-1	117571
SERPINB11	SERPINA5	HUMAN|HGNC=14221|UniProtKB=Q96P15	HUMAN|HGNC=8723|UniProtKB=P05154	Craniata-Tunicata	Euteleostomi	PTN002479218	PTN002479170	-1	117571
SERPINB11	SERPINA3	HUMAN|HGNC=14221|UniProtKB=Q96P15	HUMAN|HGNC=16|UniProtKB=P01011	Craniata-Tunicata	Euteleostomi	PTN002479218	PTN002479174	-1	117571
SERPINB11	SERPINA12	HUMAN|HGNC=14221|UniProtKB=Q96P15	HUMAN|HGNC=18359|UniProtKB=Q8IW75	Craniata-Tunicata	Euteleostomi	PTN002479218	PTN002479177	-1	117571
SERPINB11	SERPINA2	HUMAN|HGNC=14221|UniProtKB=Q96P15	HUMAN|HGNC=8985|UniProtKB=P20848	Craniata-Tunicata	Euteleostomi	PTN002479218	PTN002479180	-1	117571
SERPINB11	SERPINA1	HUMAN|HGNC=14221|UniProtKB=Q96P15	HUMAN|HGNC=8941|UniProtKB=P01009	Craniata-Tunicata	Euteleostomi	PTN002479218	PTN002479181	-1	117571
SERPINB11	SERPIND1	HUMAN|HGNC=14221|UniProtKB=Q96P15	HUMAN|HGNC=4838|UniProtKB=P05546	Craniata-Tunicata	Euteleostomi	PTN002479218	PTN002479195	-1	117571
SERPINB11	SERPING1	HUMAN|HGNC=14221|UniProtKB=Q96P15	HUMAN|HGNC=1228|UniProtKB=P05155	Craniata-Tunicata	Euteleostomi	PTN002479218	PTN002479193	-1	117571
SERPINB11	AGT	HUMAN|HGNC=14221|UniProtKB=Q96P15	HUMAN|HGNC=333|UniProtKB=P01019	Craniata-Tunicata	Euteleostomi	PTN002479218	PTN002479194	-1	117571
SERPINB11	SERPINC1	HUMAN|HGNC=14221|UniProtKB=Q96P15	HUMAN|HGNC=775|UniProtKB=P01008	Craniata-Tunicata	Euteleostomi	PTN002479218	PTN002479185	-1	117571
SERPINB11	SERPINE2	HUMAN|HGNC=14221|UniProtKB=Q96P15	HUMAN|HGNC=8951|UniProtKB=P07093	Craniata-Tunicata	Euteleostomi	PTN002479218	PTN002479189	-1	117571
SERPINB11	SERPINB5	HUMAN|HGNC=14221|UniProtKB=Q96P15	HUMAN|HGNC=8949|UniProtKB=P36952	Euteleostomi	Tetrapoda	PTN002479218	PTN002479207	117571	32523
SERPINB11	SERPINB7	HUMAN|HGNC=14221|UniProtKB=Q96P15	HUMAN|HGNC=13902|UniProtKB=O75635	Tetrapoda	Amniota	PTN002479218	PTN002479220	32523	32524
SERPINB11	SERPINI2	HUMAN|HGNC=14221|UniProtKB=Q96P15	HUMAN|HGNC=8945|UniProtKB=O75830	Tetrapoda	Amniota	PTN002479218	PTN002479196	32523	32524
SERPINB11	SERPINB12	HUMAN|HGNC=14221|UniProtKB=Q96P15	HUMAN|HGNC=14220|UniProtKB=Q96P63	Tetrapoda	Amniota	PTN002479218	PTN002479219	32523	32524
SERPINB11	SERPINB13	HUMAN|HGNC=14221|UniProtKB=Q96P15	HUMAN|HGNC=8944|UniProtKB=Q9UIV8	Tetrapoda	Amniota	PTN002479218	PTN002479221	32523	32524
SERPINB11	SERPINB3	HUMAN|HGNC=14221|UniProtKB=Q96P15	HUMAN|HGNC=10569|UniProtKB=P29508	Tetrapoda	Amniota	PTN002479218	PTN002479224	32523	32524
SERPINB11	SERPINB4	HUMAN|HGNC=14221|UniProtKB=Q96P15	HUMAN|HGNC=10570|UniProtKB=P48594	Tetrapoda	Amniota	PTN002479218	PTN002479223	32523	32524
SERPINB11	SERPINB1	HUMAN|HGNC=14221|UniProtKB=Q96P15	HUMAN|HGNC=3311|UniProtKB=P30740	Euteleostomi	Tetrapoda	PTN002479218	PTN002479228	117571	32523
SIGLEC12	SIGLEC16	HUMAN|HGNC=15482|UniProtKB=Q96PQ1	HUMAN|HGNC=24851|UniProtKB=A6NMB1	Mammalia	Theria	PTN002485981	PTN002485971	40674	32525
SIGLEC12	SIGLEC11	HUMAN|HGNC=15482|UniProtKB=Q96PQ1	HUMAN|HGNC=15622|UniProtKB=Q96RL6	Mammalia	Theria	PTN002485981	PTN002485972	40674	32525
SIGLEC12	SIGLEC10	HUMAN|HGNC=15482|UniProtKB=Q96PQ1	HUMAN|HGNC=15620|UniProtKB=Q96LC7	Mammalia	Theria	PTN002485981	PTN002485974	40674	32525
SIGLEC12	SIGLEC14	HUMAN|HGNC=15482|UniProtKB=Q96PQ1	HUMAN|HGNC=32926|UniProtKB=Q08ET2	Theria	Eutheria	PTN002485981	PTN002485976	32525	9347
SIGLEC12	SIGLEC5	HUMAN|HGNC=15482|UniProtKB=Q96PQ1	HUMAN|HGNC=10874|UniProtKB=O15389	Theria	Eutheria	PTN002485981	PTN002485977	32525	9347
SIGLEC12	SIGLEC8	HUMAN|HGNC=15482|UniProtKB=Q96PQ1	HUMAN|HGNC=10877|UniProtKB=Q9NYZ4	Catarrhini	Homininae	PTN002485981	PTN002485982	9526	207598
SIGLEC12	SIGLEC7	HUMAN|HGNC=15482|UniProtKB=Q96PQ1	HUMAN|HGNC=10876|UniProtKB=Q9Y286	Catarrhini	Homininae	PTN002485981	PTN002485984	9526	207598
SIGLEC12	SIGLEC9	HUMAN|HGNC=15482|UniProtKB=Q96PQ1	HUMAN|HGNC=10878|UniProtKB=Q9Y336	Catarrhini	Homininae	PTN002485981	PTN002485985	9526	207598
SIGLEC12	SIGLEC6	HUMAN|HGNC=15482|UniProtKB=Q96PQ1	HUMAN|HGNC=10875|UniProtKB=O43699	Eutheria	Euarchontoglires	PTN002485981	PTN002485991	9347	314146
SIGLEC12	CD33	HUMAN|HGNC=15482|UniProtKB=Q96PQ1	HUMAN|HGNC=1659|UniProtKB=P20138	Eutheria	Euarchontoglires	PTN002485981	PTN002485992	9347	314146
SIGLEC12	MAG	HUMAN|HGNC=15482|UniProtKB=Q96PQ1	HUMAN|HGNC=6783|UniProtKB=P20916	Euteleostomi	Tetrapoda	PTN002485981	PTN002485961	117571	32523
SIGLEC16	SIGLEC11	HUMAN|HGNC=24851|UniProtKB=A6NMB1	HUMAN|HGNC=15622|UniProtKB=Q96RL6	Catarrhini	Homininae	PTN002485971	PTN002485972	9526	207598
SIGLEC16	SIGLEC10	HUMAN|HGNC=24851|UniProtKB=A6NMB1	HUMAN|HGNC=15620|UniProtKB=Q96LC7	Euarchontoglires	Catarrhini	PTN002485971	PTN002485974	314146	9526
SIGLEC16	SIGLEC14	HUMAN|HGNC=24851|UniProtKB=A6NMB1	HUMAN|HGNC=32926|UniProtKB=Q08ET2	Mammalia	Theria	PTN002485971	PTN002485976	40674	32525
SIGLEC16	SIGLEC5	HUMAN|HGNC=24851|UniProtKB=A6NMB1	HUMAN|HGNC=10874|UniProtKB=O15389	Mammalia	Theria	PTN002485971	PTN002485977	40674	32525
SIGLEC16	SIGLEC8	HUMAN|HGNC=24851|UniProtKB=A6NMB1	HUMAN|HGNC=10877|UniProtKB=Q9NYZ4	Mammalia	Theria	PTN002485971	PTN002485982	40674	32525
SIGLEC16	SIGLEC7	HUMAN|HGNC=24851|UniProtKB=A6NMB1	HUMAN|HGNC=10876|UniProtKB=Q9Y286	Mammalia	Theria	PTN002485971	PTN002485984	40674	32525
SIGLEC16	SIGLEC12	HUMAN|HGNC=24851|UniProtKB=A6NMB1	HUMAN|HGNC=15482|UniProtKB=Q96PQ1	Mammalia	Theria	PTN002485971	PTN002485981	40674	32525
SIGLEC16	SIGLEC9	HUMAN|HGNC=24851|UniProtKB=A6NMB1	HUMAN|HGNC=10878|UniProtKB=Q9Y336	Mammalia	Theria	PTN002485971	PTN002485985	40674	32525
SIGLEC16	SIGLEC6	HUMAN|HGNC=24851|UniProtKB=A6NMB1	HUMAN|HGNC=10875|UniProtKB=O43699	Mammalia	Theria	PTN002485971	PTN002485991	40674	32525
SIGLEC16	CD33	HUMAN|HGNC=24851|UniProtKB=A6NMB1	HUMAN|HGNC=1659|UniProtKB=P20138	Mammalia	Theria	PTN002485971	PTN002485992	40674	32525
SIGLEC16	MAG	HUMAN|HGNC=24851|UniProtKB=A6NMB1	HUMAN|HGNC=6783|UniProtKB=P20916	Euteleostomi	Tetrapoda	PTN002485971	PTN002485961	117571	32523
SIGLEC5	SIGLEC16	HUMAN|HGNC=10874|UniProtKB=O15389	HUMAN|HGNC=24851|UniProtKB=A6NMB1	Mammalia	Theria	PTN002485977	PTN002485971	40674	32525
SIGLEC5	SIGLEC11	HUMAN|HGNC=10874|UniProtKB=O15389	HUMAN|HGNC=15622|UniProtKB=Q96RL6	Mammalia	Theria	PTN002485977	PTN002485972	40674	32525
SIGLEC5	SIGLEC10	HUMAN|HGNC=10874|UniProtKB=O15389	HUMAN|HGNC=15620|UniProtKB=Q96LC7	Mammalia	Theria	PTN002485977	PTN002485974	40674	32525
SIGLEC5	SIGLEC14	HUMAN|HGNC=10874|UniProtKB=O15389	HUMAN|HGNC=32926|UniProtKB=Q08ET2	Catarrhini	Homininae	PTN002485977	PTN002485976	9526	207598
SIGLEC5	SIGLEC8	HUMAN|HGNC=10874|UniProtKB=O15389	HUMAN|HGNC=10877|UniProtKB=Q9NYZ4	Theria	Eutheria	PTN002485977	PTN002485982	32525	9347
SIGLEC5	SIGLEC7	HUMAN|HGNC=10874|UniProtKB=O15389	HUMAN|HGNC=10876|UniProtKB=Q9Y286	Theria	Eutheria	PTN002485977	PTN002485984	32525	9347
SIGLEC5	SIGLEC12	HUMAN|HGNC=10874|UniProtKB=O15389	HUMAN|HGNC=15482|UniProtKB=Q96PQ1	Theria	Eutheria	PTN002485977	PTN002485981	32525	9347
SIGLEC5	SIGLEC9	HUMAN|HGNC=10874|UniProtKB=O15389	HUMAN|HGNC=10878|UniProtKB=Q9Y336	Theria	Eutheria	PTN002485977	PTN002485985	32525	9347
SIGLEC5	SIGLEC6	HUMAN|HGNC=10874|UniProtKB=O15389	HUMAN|HGNC=10875|UniProtKB=O43699	Theria	Eutheria	PTN002485977	PTN002485991	32525	9347
SIGLEC5	CD33	HUMAN|HGNC=10874|UniProtKB=O15389	HUMAN|HGNC=1659|UniProtKB=P20138	Theria	Eutheria	PTN002485977	PTN002485992	32525	9347
SIGLEC5	MAG	HUMAN|HGNC=10874|UniProtKB=O15389	HUMAN|HGNC=6783|UniProtKB=P20916	Euteleostomi	Tetrapoda	PTN002485977	PTN002485961	117571	32523
SLC22A10	SLC22A7	HUMAN|HGNC=18057|UniProtKB=Q63ZE4	HUMAN|HGNC=10971|UniProtKB=Q9Y694	Craniata-Tunicata	Euteleostomi	PTN002781957	PTN002781864	-1	117571
SLC22A10	SLC22A9	HUMAN|HGNC=18057|UniProtKB=Q63ZE4	HUMAN|HGNC=16261|UniProtKB=Q8IVM8	Mammalia	Eutheria	PTN002781957	PTN002781991	40674	9347
SLC22A10	SLC22A25	HUMAN|HGNC=18057|UniProtKB=Q63ZE4	HUMAN|HGNC=32935|UniProtKB=Q6T423	Mammalia	Eutheria	PTN002781957	PTN002781986	40674	9347
SLC22A10	SLC22A24	HUMAN|HGNC=18057|UniProtKB=Q63ZE4	HUMAN|HGNC=28542|UniProtKB=Q8N4F4	Mammalia	Eutheria	PTN002781957	PTN002781977	40674	9347
SLC22A10	SLC22A11	HUMAN|HGNC=18057|UniProtKB=Q63ZE4	HUMAN|HGNC=18120|UniProtKB=Q9NSA0	Mammalia	Eutheria	PTN002781957	PTN002782034	40674	9347
SLC22A10	SLC22A12	HUMAN|HGNC=18057|UniProtKB=Q63ZE4	HUMAN|HGNC=17989|UniProtKB=Q96S37	Amniota	Mammalia	PTN002781957	PTN002782053	32524	40674
SLC22A10	SLC22A6	HUMAN|HGNC=18057|UniProtKB=Q63ZE4	HUMAN|HGNC=10970|UniProtKB=Q4U2R8	Amniota	Mammalia	PTN002781957	PTN002782074	32524	40674
SLC22A10	SLC22A20P	HUMAN|HGNC=18057|UniProtKB=Q63ZE4	HUMAN|HGNC=29867|UniProtKB=A6NK97	Craniata-Tunicata	Euteleostomi	PTN002781957	PTN002781929	-1	117571
SLC22A10	SLC22A8	HUMAN|HGNC=18057|UniProtKB=Q63ZE4	HUMAN|HGNC=10972|UniProtKB=Q8TCC7	Craniata-Tunicata	Euteleostomi	PTN002781957	PTN002782106	-1	117571
SLC22A10	SLC22A23	HUMAN|HGNC=18057|UniProtKB=Q63ZE4	HUMAN|HGNC=21106|UniProtKB=A1A5C7	Craniata-Tunicata	Euteleostomi	PTN002781957	PTN002782169	-1	117571
SLC22A10	SLC22A17	HUMAN|HGNC=18057|UniProtKB=Q63ZE4	HUMAN|HGNC=23095|UniProtKB=Q8WUG5	Craniata-Tunicata	Euteleostomi	PTN002781957	PTN002782207	-1	117571
SLC22A10	SLC22A1	HUMAN|HGNC=18057|UniProtKB=Q63ZE4	HUMAN|HGNC=10963|UniProtKB=O15245	Craniata-Tunicata	Euteleostomi	PTN002781957	PTN002782743	-1	117571
SLC22A10	SLC22A2	HUMAN|HGNC=18057|UniProtKB=Q63ZE4	HUMAN|HGNC=10966|UniProtKB=O15244	Craniata-Tunicata	Euteleostomi	PTN002781957	PTN002782770	-1	117571
SLC22A10	SLC22A4	HUMAN|HGNC=18057|UniProtKB=Q63ZE4	HUMAN|HGNC=10968|UniProtKB=Q9H015	Craniata-Tunicata	Euteleostomi	PTN002781957	PTN002782302	-1	117571
SLC22A10	SLC22A5	HUMAN|HGNC=18057|UniProtKB=Q63ZE4	HUMAN|HGNC=10969|UniProtKB=O76082	Craniata-Tunicata	Euteleostomi	PTN002781957	PTN002782239	-1	117571
SLC22A10	SLC22A16	HUMAN|HGNC=18057|UniProtKB=Q63ZE4	HUMAN|HGNC=20302|UniProtKB=Q86VW1	Craniata-Tunicata	Euteleostomi	PTN002781957	PTN002782673	-1	117571
SLC22A10	SLC22A3	HUMAN|HGNC=18057|UniProtKB=Q63ZE4	HUMAN|HGNC=10967|UniProtKB=O75751	Craniata-Tunicata	Euteleostomi	PTN002781957	PTN002782711	-1	117571
SLC22A10	SLC22A14	HUMAN|HGNC=18057|UniProtKB=Q63ZE4	HUMAN|HGNC=8495|UniProtKB=Q9Y267	Craniata-Tunicata	Euteleostomi	PTN002781957	PTN002782820	-1	117571
SLC22A10	SLC22A13	HUMAN|HGNC=18057|UniProtKB=Q63ZE4	HUMAN|HGNC=8494|UniProtKB=Q9Y226	Craniata-Tunicata	Euteleostomi	PTN002781957	PTN002782843	-1	117571
SLC22A10	SLC22A31	HUMAN|HGNC=18057|UniProtKB=Q63ZE4	HUMAN|HGNC=27091|UniProtKB=A6NKX4	Craniata-Tunicata	Euteleostomi	PTN002781957	PTN002782277	-1	117571
SLC22A10	SLC22A15	HUMAN|HGNC=18057|UniProtKB=Q63ZE4	HUMAN|HGNC=20301|UniProtKB=Q8IZD6	Craniata-Tunicata	Euteleostomi	PTN002781957	PTN002782571	-1	117571
SLC22A14	SLC22A7	HUMAN|HGNC=8495|UniProtKB=Q9Y267	HUMAN|HGNC=10971|UniProtKB=Q9Y694	Craniata-Tunicata	Euteleostomi	PTN002782820	PTN002781864	-1	117571
SLC22A14	SLC22A9	HUMAN|HGNC=8495|UniProtKB=Q9Y267	HUMAN|HGNC=16261|UniProtKB=Q8IVM8	Craniata-Tunicata	Euteleostomi	PTN002782820	PTN002781991	-1	117571
SLC22A14	SLC22A25	HUMAN|HGNC=8495|UniProtKB=Q9Y267	HUMAN|HGNC=32935|UniProtKB=Q6T423	Craniata-Tunicata	Euteleostomi	PTN002782820	PTN002781986	-1	117571
SLC22A14	SLC22A10	HUMAN|HGNC=8495|UniProtKB=Q9Y267	HUMAN|HGNC=18057|UniProtKB=Q63ZE4	Craniata-Tunicata	Euteleostomi	PTN002782820	PTN002781957	-1	117571
SLC22A14	SLC22A24	HUMAN|HGNC=8495|UniProtKB=Q9Y267	HUMAN|HGNC=28542|UniProtKB=Q8N4F4	Craniata-Tunicata	Euteleostomi	PTN002782820	PTN002781977	-1	117571
SLC22A14	SLC22A11	HUMAN|HGNC=8495|UniProtKB=Q9Y267	HUMAN|HGNC=18120|UniProtKB=Q9NSA0	Craniata-Tunicata	Euteleostomi	PTN002782820	PTN002782034	-1	117571
SLC22A14	SLC22A12	HUMAN|HGNC=8495|UniProtKB=Q9Y267	HUMAN|HGNC=17989|UniProtKB=Q96S37	Craniata-Tunicata	Euteleostomi	PTN002782820	PTN002782053	-1	117571
SLC22A14	SLC22A6	HUMAN|HGNC=8495|UniProtKB=Q9Y267	HUMAN|HGNC=10970|UniProtKB=Q4U2R8	Craniata-Tunicata	Euteleostomi	PTN002782820	PTN002782074	-1	117571
SLC22A14	SLC22A20P	HUMAN|HGNC=8495|UniProtKB=Q9Y267	HUMAN|HGNC=29867|UniProtKB=A6NK97	Craniata-Tunicata	Euteleostomi	PTN002782820	PTN002781929	-1	117571
SLC22A14	SLC22A8	HUMAN|HGNC=8495|UniProtKB=Q9Y267	HUMAN|HGNC=10972|UniProtKB=Q8TCC7	Craniata-Tunicata	Euteleostomi	PTN002782820	PTN002782106	-1	117571
SLC22A14	SLC22A23	HUMAN|HGNC=8495|UniProtKB=Q9Y267	HUMAN|HGNC=21106|UniProtKB=A1A5C7	Craniata-Tunicata	Euteleostomi	PTN002782820	PTN002782169	-1	117571
SLC22A14	SLC22A17	HUMAN|HGNC=8495|UniProtKB=Q9Y267	HUMAN|HGNC=23095|UniProtKB=Q8WUG5	Craniata-Tunicata	Euteleostomi	PTN002782820	PTN002782207	-1	117571
SLC22A14	SLC22A1	HUMAN|HGNC=8495|UniProtKB=Q9Y267	HUMAN|HGNC=10963|UniProtKB=O15245	Craniata-Tunicata	Euteleostomi	PTN002782820	PTN002782743	-1	117571
SLC22A14	SLC22A2	HUMAN|HGNC=8495|UniProtKB=Q9Y267	HUMAN|HGNC=10966|UniProtKB=O15244	Craniata-Tunicata	Euteleostomi	PTN002782820	PTN002782770	-1	117571
SLC22A14	SLC22A4	HUMAN|HGNC=8495|UniProtKB=Q9Y267	HUMAN|HGNC=10968|UniProtKB=Q9H015	Craniata-Tunicata	Euteleostomi	PTN002782820	PTN002782302	-1	117571
SLC22A14	SLC22A5	HUMAN|HGNC=8495|UniProtKB=Q9Y267	HUMAN|HGNC=10969|UniProtKB=O76082	Craniata-Tunicata	Euteleostomi	PTN002782820	PTN002782239	-1	117571
SLC22A14	SLC22A16	HUMAN|HGNC=8495|UniProtKB=Q9Y267	HUMAN|HGNC=20302|UniProtKB=Q86VW1	Craniata-Tunicata	Euteleostomi	PTN002782820	PTN002782673	-1	117571
SLC22A14	SLC22A3	HUMAN|HGNC=8495|UniProtKB=Q9Y267	HUMAN|HGNC=10967|UniProtKB=O75751	Craniata-Tunicata	Euteleostomi	PTN002782820	PTN002782711	-1	117571
SLC22A14	SLC22A13	HUMAN|HGNC=8495|UniProtKB=Q9Y267	HUMAN|HGNC=8494|UniProtKB=Q9Y226	Theria	Eutheria	PTN002782820	PTN002782843	32525	9347
SLC22A14	SLC22A31	HUMAN|HGNC=8495|UniProtKB=Q9Y267	HUMAN|HGNC=27091|UniProtKB=A6NKX4	Craniata-Tunicata	Euteleostomi	PTN002782820	PTN002782277	-1	117571
SLC22A14	SLC22A15	HUMAN|HGNC=8495|UniProtKB=Q9Y267	HUMAN|HGNC=20301|UniProtKB=Q8IZD6	Craniata-Tunicata	Euteleostomi	PTN002782820	PTN002782571	-1	117571
SLC22A25	SLC22A7	HUMAN|HGNC=32935|UniProtKB=Q6T423	HUMAN|HGNC=10971|UniProtKB=Q9Y694	Craniata-Tunicata	Euteleostomi	PTN002781986	PTN002781864	-1	117571
SLC22A25	SLC22A9	HUMAN|HGNC=32935|UniProtKB=Q6T423	HUMAN|HGNC=16261|UniProtKB=Q8IVM8	Euarchontoglires	Homininae	PTN002781986	PTN002781991	314146	207598
SLC22A25	SLC22A10	HUMAN|HGNC=32935|UniProtKB=Q6T423	HUMAN|HGNC=18057|UniProtKB=Q63ZE4	Mammalia	Eutheria	PTN002781986	PTN002781957	40674	9347
SLC22A25	SLC22A24	HUMAN|HGNC=32935|UniProtKB=Q6T423	HUMAN|HGNC=28542|UniProtKB=Q8N4F4	Mammalia	Eutheria	PTN002781986	PTN002781977	40674	9347
SLC22A25	SLC22A11	HUMAN|HGNC=32935|UniProtKB=Q6T423	HUMAN|HGNC=18120|UniProtKB=Q9NSA0	Mammalia	Eutheria	PTN002781986	PTN002782034	40674	9347
SLC22A25	SLC22A12	HUMAN|HGNC=32935|UniProtKB=Q6T423	HUMAN|HGNC=17989|UniProtKB=Q96S37	Amniota	Mammalia	PTN002781986	PTN002782053	32524	40674
SLC22A25	SLC22A6	HUMAN|HGNC=32935|UniProtKB=Q6T423	HUMAN|HGNC=10970|UniProtKB=Q4U2R8	Amniota	Mammalia	PTN002781986	PTN002782074	32524	40674
SLC22A25	SLC22A20P	HUMAN|HGNC=32935|UniProtKB=Q6T423	HUMAN|HGNC=29867|UniProtKB=A6NK97	Craniata-Tunicata	Euteleostomi	PTN002781986	PTN002781929	-1	117571
SLC22A25	SLC22A8	HUMAN|HGNC=32935|UniProtKB=Q6T423	HUMAN|HGNC=10972|UniProtKB=Q8TCC7	Craniata-Tunicata	Euteleostomi	PTN002781986	PTN002782106	-1	117571
SLC22A25	SLC22A23	HUMAN|HGNC=32935|UniProtKB=Q6T423	HUMAN|HGNC=21106|UniProtKB=A1A5C7	Craniata-Tunicata	Euteleostomi	PTN002781986	PTN002782169	-1	117571
SLC22A25	SLC22A17	HUMAN|HGNC=32935|UniProtKB=Q6T423	HUMAN|HGNC=23095|UniProtKB=Q8WUG5	Craniata-Tunicata	Euteleostomi	PTN002781986	PTN002782207	-1	117571
SLC22A25	SLC22A1	HUMAN|HGNC=32935|UniProtKB=Q6T423	HUMAN|HGNC=10963|UniProtKB=O15245	Craniata-Tunicata	Euteleostomi	PTN002781986	PTN002782743	-1	117571
SLC22A25	SLC22A2	HUMAN|HGNC=32935|UniProtKB=Q6T423	HUMAN|HGNC=10966|UniProtKB=O15244	Craniata-Tunicata	Euteleostomi	PTN002781986	PTN002782770	-1	117571
SLC22A25	SLC22A4	HUMAN|HGNC=32935|UniProtKB=Q6T423	HUMAN|HGNC=10968|UniProtKB=Q9H015	Craniata-Tunicata	Euteleostomi	PTN002781986	PTN002782302	-1	117571
SLC22A25	SLC22A5	HUMAN|HGNC=32935|UniProtKB=Q6T423	HUMAN|HGNC=10969|UniProtKB=O76082	Craniata-Tunicata	Euteleostomi	PTN002781986	PTN002782239	-1	117571
SLC22A25	SLC22A16	HUMAN|HGNC=32935|UniProtKB=Q6T423	HUMAN|HGNC=20302|UniProtKB=Q86VW1	Craniata-Tunicata	Euteleostomi	PTN002781986	PTN002782673	-1	117571
SLC22A25	SLC22A3	HUMAN|HGNC=32935|UniProtKB=Q6T423	HUMAN|HGNC=10967|UniProtKB=O75751	Craniata-Tunicata	Euteleostomi	PTN002781986	PTN002782711	-1	117571
SLC22A25	SLC22A14	HUMAN|HGNC=32935|UniProtKB=Q6T423	HUMAN|HGNC=8495|UniProtKB=Q9Y267	Craniata-Tunicata	Euteleostomi	PTN002781986	PTN002782820	-1	117571
SLC22A25	SLC22A13	HUMAN|HGNC=32935|UniProtKB=Q6T423	HUMAN|HGNC=8494|UniProtKB=Q9Y226	Craniata-Tunicata	Euteleostomi	PTN002781986	PTN002782843	-1	117571
SLC22A25	SLC22A31	HUMAN|HGNC=32935|UniProtKB=Q6T423	HUMAN|HGNC=27091|UniProtKB=A6NKX4	Craniata-Tunicata	Euteleostomi	PTN002781986	PTN002782277	-1	117571
SLC22A25	SLC22A15	HUMAN|HGNC=32935|UniProtKB=Q6T423	HUMAN|HGNC=20301|UniProtKB=Q8IZD6	Craniata-Tunicata	Euteleostomi	PTN002781986	PTN002782571	-1	117571
SLC6A18	SLC6A20	HUMAN|HGNC=26441|UniProtKB=Q96N87	HUMAN|HGNC=30927|UniProtKB=Q9NP91	Craniata-Tunicata	Euteleostomi	PTN002481053	PTN002481054	-1	117571
SLC6A18	SLC6A19	HUMAN|HGNC=26441|UniProtKB=Q96N87	HUMAN|HGNC=27960|UniProtKB=Q695T7	Craniata-Tunicata	Euteleostomi	PTN002481053	PTN002481052	-1	117571
SLFN12L	SLFN13	HUMAN|HGNC=33920|UniProtKB=Q6IEE8	HUMAN|HGNC=26481|UniProtKB=Q68D06	Theria	Eutheria	PTN002486478	PTN002486481	32525	9347
SLFN12L	SLFN11	HUMAN|HGNC=33920|UniProtKB=Q6IEE8	HUMAN|HGNC=26633|UniProtKB=Q7Z7L1	Theria	Eutheria	PTN002486478	PTN002486482	32525	9347
SLFN12L	SLFN12	HUMAN|HGNC=33920|UniProtKB=Q6IEE8	HUMAN|HGNC=25500|UniProtKB=Q8IYM2	Euarchontoglires	Catarrhini	PTN002486478	PTN002486479	314146	9526
SLFN12L	SLFN5	HUMAN|HGNC=33920|UniProtKB=Q6IEE8	HUMAN|HGNC=28286|UniProtKB=Q08AF3	Theria	Eutheria	PTN002486478	PTN002486480	32525	9347
SLFN12L	SLFN14	HUMAN|HGNC=33920|UniProtKB=Q6IEE8	HUMAN|HGNC=32689|UniProtKB=P0C7P3	Theria	Eutheria	PTN002486478	PTN002486483	32525	9347
SLFN13	SLFN11	HUMAN|HGNC=26481|UniProtKB=Q68D06	HUMAN|HGNC=26633|UniProtKB=Q7Z7L1	Euarchontoglires	Catarrhini	PTN002486481	PTN002486482	314146	9526
SLFN13	SLFN12L	HUMAN|HGNC=26481|UniProtKB=Q68D06	HUMAN|HGNC=33920|UniProtKB=Q6IEE8	Theria	Eutheria	PTN002486481	PTN002486478	32525	9347
SLFN13	SLFN12	HUMAN|HGNC=26481|UniProtKB=Q68D06	HUMAN|HGNC=25500|UniProtKB=Q8IYM2	Theria	Eutheria	PTN002486481	PTN002486479	32525	9347
SLFN13	SLFN5	HUMAN|HGNC=26481|UniProtKB=Q68D06	HUMAN|HGNC=28286|UniProtKB=Q08AF3	Theria	Eutheria	PTN002486481	PTN002486480	32525	9347
SLFN13	SLFN14	HUMAN|HGNC=26481|UniProtKB=Q68D06	HUMAN|HGNC=32689|UniProtKB=P0C7P3	Theria	Eutheria	PTN002486481	PTN002486483	32525	9347
SPEGNB	SPEG	HUMAN|HGNC=51251|UniProtKB=A0A087WV53	HUMAN|HGNC=16901|UniProtKB=Q15772	Craniata-Tunicata	Euteleostomi	PTN008454792	PTN002553954	-1	117571
TAAR2	TAAR8	HUMAN|HGNC=4514|UniProtKB=Q9P1P5	HUMAN|HGNC=14964|UniProtKB=Q969N4	Chordata	Euteleostomi	PTN002517661	PTN002517651	7711	117571
TAAR2	TAAR6	HUMAN|HGNC=4514|UniProtKB=Q9P1P5	HUMAN|HGNC=20978|UniProtKB=Q96RI8	Chordata	Euteleostomi	PTN002517661	PTN002517655	7711	117571
TAAR2	TAAR9	HUMAN|HGNC=4514|UniProtKB=Q9P1P5	HUMAN|HGNC=20977|UniProtKB=Q96RI9	Chordata	Euteleostomi	PTN002517661	PTN002517649	7711	117571
TAAR2	TAAR5	HUMAN|HGNC=4514|UniProtKB=Q9P1P5	HUMAN|HGNC=30236|UniProtKB=O14804	Chordata	Euteleostomi	PTN002517661	PTN002517659	7711	117571
TAAR2	TAAR3P	HUMAN|HGNC=4514|UniProtKB=Q9P1P5	HUMAN|HGNC=4513|UniProtKB=Q9P1P4	Amniota	Mammalia	PTN002517661	PTN002517660	32524	40674
TAAR2	TAAR1	HUMAN|HGNC=4514|UniProtKB=Q9P1P5	HUMAN|HGNC=17734|UniProtKB=Q96RJ0	Chordata	Euteleostomi	PTN002517661	PTN002517666	7711	117571
TEX26	MEDAG	HUMAN|HGNC=28622|UniProtKB=Q8N6G2	HUMAN|HGNC=25926|UniProtKB=Q5VYS4	Craniata-Tunicata	Euteleostomi	PTN002531270	PTN002531269	-1	117571
TIGD6	TIGD1	HUMAN|HGNC=18332|UniProtKB=Q17RP2	HUMAN|HGNC=14523|UniProtKB=Q96MW7	Chordata	Euteleostomi	PTN002554502	PTN002546996	7711	117571
TIGD6	TIGD5	HUMAN|HGNC=18332|UniProtKB=Q17RP2	HUMAN|HGNC=18336|UniProtKB=Q53EQ6	Euteleostomi	Tetrapoda	PTN002554502	PTN002556655	117571	32523
TIGD6	TIGD7	HUMAN|HGNC=18332|UniProtKB=Q17RP2	HUMAN|HGNC=18331|UniProtKB=Q6NT04	Tetrapoda	Amniota	PTN002554502	PTN000447412	32523	32524
TIGD6	TIGD2	HUMAN|HGNC=18332|UniProtKB=Q17RP2	HUMAN|HGNC=18333|UniProtKB=Q4W5G0	Tetrapoda	Amniota	PTN002554502	PTN002544809	32523	32524
TIGD6	JRKL	HUMAN|HGNC=18332|UniProtKB=Q17RP2	HUMAN|HGNC=6200|UniProtKB=Q9Y4A0	Tetrapoda	Amniota	PTN002554502	PTN002544812	32523	32524
TIGD6	POGK	HUMAN|HGNC=18332|UniProtKB=Q17RP2	HUMAN|HGNC=18800|UniProtKB=Q9P215	Amniota	Mammalia	PTN002554502	PTN002548498	32524	40674
TIGD6	JRK	HUMAN|HGNC=18332|UniProtKB=Q17RP2	HUMAN|HGNC=6199|UniProtKB=O75564	Theria	Eutheria	PTN002554502	PTN002544811	32525	9347
TPSB2	PRSS45P	HUMAN|HGNC=14120|UniProtKB=P20231	HUMAN|HGNC=30717|UniProtKB=Q7RTY3	Mammalia	Theria	PTN002517762	PTN002517751	40674	32525
TPSB2	PRSS29P	HUMAN|HGNC=14120|UniProtKB=P20231	HUMAN|HGNC=17542|UniProtKB=A6NIE9	Eutheria	Euarchontoglires	PTN002517762	PTN002517753	9347	314146
TPSB2	TPSD1	HUMAN|HGNC=14120|UniProtKB=P20231	HUMAN|HGNC=14118|UniProtKB=Q9BZJ3	Eutheria	Euarchontoglires	PTN002517762	PTN002517760	9347	314146
TPSB2	TPSAB1	HUMAN|HGNC=14120|UniProtKB=P20231	HUMAN|HGNC=12019|UniProtKB=Q15661	Catarrhini	HUMAN	PTN002517762	PTN002517763	9526	9606
TPSD1	PRSS45P	HUMAN|HGNC=14118|UniProtKB=Q9BZJ3	HUMAN|HGNC=30717|UniProtKB=Q7RTY3	Mammalia	Theria	PTN002517760	PTN002517751	40674	32525
TPSD1	PRSS29P	HUMAN|HGNC=14118|UniProtKB=Q9BZJ3	HUMAN|HGNC=17542|UniProtKB=A6NIE9	Eutheria	Euarchontoglires	PTN002517760	PTN002517753	9347	314146
TPSD1	TPSB2	HUMAN|HGNC=14118|UniProtKB=Q9BZJ3	HUMAN|HGNC=14120|UniProtKB=P20231	Eutheria	Euarchontoglires	PTN002517760	PTN002517762	9347	314146
TPSD1	TPSAB1	HUMAN|HGNC=14118|UniProtKB=Q9BZJ3	HUMAN|HGNC=12019|UniProtKB=Q15661	Eutheria	Euarchontoglires	PTN002517760	PTN002517763	9347	314146
TRBV10-1	TRBV30	HUMAN|HGNC=12177|UniProtKB=A0A0K0K1A3	HUMAN|HGNC=12214|UniProtKB=A0A0K0K1B3	ND	Euteleostomi	PTN002510575	PTN002510562	No info...	117571
TRBV10-1	TRBV23-1	HUMAN|HGNC=12177|UniProtKB=A0A0K0K1A3	HUMAN|HGNC=12201|UniProtKB=A0A0A0MS06	Euteleostomi	Amniota	PTN002510575	PTN002510623	117571	32524
TRBV10-1	TRBV16	HUMAN|HGNC=12177|UniProtKB=A0A0K0K1A3	HUMAN|HGNC=12191|UniProtKB=A0A087WV62	Euteleostomi	Amniota	PTN002510575	PTN002510625	117571	32524
TRBV10-1	TRBV5-8	HUMAN|HGNC=12177|UniProtKB=A0A0K0K1A3	HUMAN|HGNC=12225|UniProtKB=A0A5A2	Euteleostomi	Amniota	PTN002510575	PTN002510614	117571	32524
TRBV10-1	TRBV5-1	HUMAN|HGNC=12177|UniProtKB=A0A0K0K1A3	HUMAN|HGNC=12218|UniProtKB=A0A578	Euteleostomi	Amniota	PTN002510575	PTN002510616	117571	32524
TRBV10-1	TRBV13	HUMAN|HGNC=12177|UniProtKB=A0A0K0K1A3	HUMAN|HGNC=12188|UniProtKB=A0A0A6YYD4	Euteleostomi	Amniota	PTN002510575	PTN002510606	117571	32524
TRBV10-1	TRBV5-4	HUMAN|HGNC=12177|UniProtKB=A0A0K0K1A3	HUMAN|HGNC=12221|UniProtKB=A0A0C4DH59	Euteleostomi	Amniota	PTN002510575	PTN002510609	117571	32524
TRBV10-1	TRBV5-7	HUMAN|HGNC=12177|UniProtKB=A0A0K0K1A3	HUMAN|HGNC=12224|UniProtKB=A0A0A0MS05	Euteleostomi	Amniota	PTN002510575	PTN002510611	117571	32524
TRBV10-1	TRBV5-5	HUMAN|HGNC=12177|UniProtKB=A0A0K0K1A3	HUMAN|HGNC=12222|UniProtKB=A0A597	Euteleostomi	Amniota	PTN002510575	PTN002357664	117571	32524
TRBV10-1	TRBV5-3	HUMAN|HGNC=12177|UniProtKB=A0A0K0K1A3	HUMAN|HGNC=12220|UniProtKB=A0A0A0MS03	Euteleostomi	Amniota	PTN002510575	PTN002510615	117571	32524
TRBV10-1	TRBV5-6	HUMAN|HGNC=12177|UniProtKB=A0A0K0K1A3	HUMAN|HGNC=12223|UniProtKB=A0A599	Euteleostomi	Amniota	PTN002510575	PTN002510612	117571	32524
TRBV10-1	TRBV9	HUMAN|HGNC=12177|UniProtKB=A0A0K0K1A3	HUMAN|HGNC=12246|UniProtKB=A0A0B4J1U6	Euteleostomi	Amniota	PTN002510575	PTN002510617	117571	32524
TRBV10-1	TRBV7-9	HUMAN|HGNC=12177|UniProtKB=A0A0K0K1A3	HUMAN|HGNC=12243|UniProtKB=P04435	Euteleostomi	Amniota	PTN002510575	PTN002510594	117571	32524
TRBV10-1	TRBV7-3	HUMAN|HGNC=12177|UniProtKB=A0A0K0K1A3	HUMAN|HGNC=12237|UniProtKB=A0A075B6L6	Euteleostomi	Amniota	PTN002510575	PTN002510592	117571	32524
TRBV10-1	TRBV7-1	HUMAN|HGNC=12177|UniProtKB=A0A0K0K1A3	HUMAN|HGNC=12235|UniProtKB=A0A0A6YYK4	Euteleostomi	Amniota	PTN002510575	PTN002510587	117571	32524
TRBV10-1	TRBV7-2	HUMAN|HGNC=12177|UniProtKB=A0A0K0K1A3	HUMAN|HGNC=12236|UniProtKB=A0A1B0GXF2	Euteleostomi	Amniota	PTN002510575	PTN002510591	117571	32524
TRBV10-1	TRBV17	HUMAN|HGNC=12177|UniProtKB=A0A0K0K1A3	HUMAN|HGNC=12192|UniProtKB=A0A087X0K7	Euteleostomi	Amniota	PTN002510575	PTN002510593	117571	32524
TRBV10-1	TRBV7-4	HUMAN|HGNC=12177|UniProtKB=A0A0K0K1A3	HUMAN|HGNC=12238|UniProtKB=A0A1B0GX95	Euteleostomi	Amniota	PTN002510575	PTN002510589	117571	32524
TRBV10-1	TRBV7-7	HUMAN|HGNC=12177|UniProtKB=A0A0K0K1A3	HUMAN|HGNC=12241|UniProtKB=A0A0K0K1E9	Euteleostomi	Amniota	PTN002510575	PTN002510590	117571	32524
TRBV10-1	TRBV7-6	HUMAN|HGNC=12177|UniProtKB=A0A0K0K1A3	HUMAN|HGNC=12240|UniProtKB=A0A1B0GX31	Euteleostomi	Amniota	PTN002510575	PTN002510595	117571	32524
TRBV10-1	TRBV7-8	HUMAN|HGNC=12177|UniProtKB=A0A0K0K1A3	HUMAN|HGNC=12242|UniProtKB=A0A1B0GX51	Euteleostomi	Amniota	PTN002510575	PTN002510596	117571	32524
TRBV10-1	TRBV18	HUMAN|HGNC=12177|UniProtKB=A0A0K0K1A3	HUMAN|HGNC=12193|UniProtKB=A0A087X0M5	Euteleostomi	Amniota	PTN002510575	PTN002510582	117571	32524
TRBV10-1	TRBV11-3	HUMAN|HGNC=12177|UniProtKB=A0A0K0K1A3	HUMAN|HGNC=12182|UniProtKB=A0A5A6	Euteleostomi	Amniota	PTN002510575	PTN002510600	117571	32524
TRBV10-1	TRBV11-2	HUMAN|HGNC=12177|UniProtKB=A0A0K0K1A3	HUMAN|HGNC=12181|UniProtKB=A0A584	Euteleostomi	Amniota	PTN002510575	PTN004624733	117571	32524
TRBV10-1	TRBV11-1	HUMAN|HGNC=12177|UniProtKB=A0A0K0K1A3	HUMAN|HGNC=12180|UniProtKB=A0A0K0K1C0	Euteleostomi	Amniota	PTN002510575	PTN002510601	117571	32524
TRBV10-1	TRBV2	HUMAN|HGNC=12177|UniProtKB=A0A0K0K1A3	HUMAN|HGNC=12195|UniProtKB=A0A1B0GX68	Euteleostomi	Amniota	PTN002510575	PTN002510599	117571	32524
TRBV10-1	TRBV14	HUMAN|HGNC=12177|UniProtKB=A0A0K0K1A3	HUMAN|HGNC=12189|UniProtKB=A0A5B0	Euteleostomi	Amniota	PTN002510575	PTN002510598	117571	32524
TRBV10-1	TRBV12-5	HUMAN|HGNC=12177|UniProtKB=A0A0K0K1A3	HUMAN|HGNC=12187|UniProtKB=A0A1B0GX78	Euteleostomi	Amniota	PTN002510575	PTN002357625	117571	32524
TRBV10-1	TRBV12-4	HUMAN|HGNC=12177|UniProtKB=A0A0K0K1A3	HUMAN|HGNC=12186|UniProtKB=A0A0B4J2E0	Euteleostomi	Amniota	PTN002510575	PTN002510585	117571	32524
TRBV10-1	TRBV12-3	HUMAN|HGNC=12177|UniProtKB=A0A0K0K1A3	HUMAN|HGNC=12185|UniProtKB=P01733	Euteleostomi	Amniota	PTN002510575	PTN002510584	117571	32524
TRBV10-1	TRBV15	HUMAN|HGNC=12177|UniProtKB=A0A0K0K1A3	HUMAN|HGNC=12190|UniProtKB=A0A087WZ39	Euteleostomi	Amniota	PTN002510575	PTN002510597	117571	32524
TRBV10-1	TRBV3-1	HUMAN|HGNC=12177|UniProtKB=A0A0K0K1A3	HUMAN|HGNC=12212|UniProtKB=A0A576	Euteleostomi	Amniota	PTN002510575	PTN002510629	117571	32524
TRBV10-1	TRBV4-1	HUMAN|HGNC=12177|UniProtKB=A0A0K0K1A3	HUMAN|HGNC=12215|UniProtKB=A0A577	Euteleostomi	Amniota	PTN002510575	PTN002357710	117571	32524
TRBV10-1	TRBV4-3	HUMAN|HGNC=12177|UniProtKB=A0A0K0K1A3	HUMAN|HGNC=12217|UniProtKB=A0A589	Euteleostomi	Amniota	PTN002510575	PTN002759982	117571	32524
TRBV10-1	TRBV4-2	HUMAN|HGNC=12177|UniProtKB=A0A0K0K1A3	HUMAN|HGNC=12216|UniProtKB=A0A539	Euteleostomi	Amniota	PTN002510575	PTN002510628	117571	32524
TRBV10-1	TRBV19	HUMAN|HGNC=12177|UniProtKB=A0A0K0K1A3	HUMAN|HGNC=12194|UniProtKB=A0A075B6N1	Mammalia	Theria	PTN002510575	PTN002510633	40674	32525
TRBV10-1	TRBV10-3	HUMAN|HGNC=12177|UniProtKB=A0A0K0K1A3	HUMAN|HGNC=12179|UniProtKB=A0A0K0K1G6	Euarchontoglires	Catarrhini	PTN002510575	PTN002510576	314146	9526
TRBV10-1	TRBV10-2	HUMAN|HGNC=12177|UniProtKB=A0A0K0K1A3	HUMAN|HGNC=12178|UniProtKB=A0A0K0K1G8	Homo-Pan	HUMAN	PTN002510575	PTN002510574	-1	9606
TRBV10-1	TRBV24-1	HUMAN|HGNC=12177|UniProtKB=A0A0K0K1A3	HUMAN|HGNC=12203|UniProtKB=A0A075B6N3	Theria	Eutheria	PTN002510575	PTN002510640	32525	9347
TRBV10-1	TRB	HUMAN|HGNC=12177|UniProtKB=A0A0K0K1A3	HUMAN|HGNC=12155|UniProtKB=P0DTU4	Theria	Eutheria	PTN002510575	PTN008384699	32525	9347
TRBV10-1	TRBV25-1	HUMAN|HGNC=12177|UniProtKB=A0A0K0K1A3	HUMAN|HGNC=12205|UniProtKB=A0A075B6N4	Theria	Eutheria	PTN002510575	PTN002510639	32525	9347
TRBV10-1	TRBV6-9	HUMAN|HGNC=12177|UniProtKB=A0A0K0K1A3	HUMAN|HGNC=12234|UniProtKB=A0A0J9YX75	Theria	Eutheria	PTN002510575	PTN002510572	32525	9347
TRBV10-1	TRBV6-7	HUMAN|HGNC=12177|UniProtKB=A0A0K0K1A3	HUMAN|HGNC=12232|UniProtKB=A0A0A0MS04	Theria	Eutheria	PTN002510575	PTN002510569	32525	9347
TRBV10-1	TRBV6-5	HUMAN|HGNC=12177|UniProtKB=A0A0K0K1A3	HUMAN|HGNC=12230|UniProtKB=A0A0K0K1A5	Theria	Eutheria	PTN002510575	PTN002510568	32525	9347
TRBV10-1	TRBV6-6	HUMAN|HGNC=12177|UniProtKB=A0A0K0K1A3	HUMAN|HGNC=12231|UniProtKB=A0A0A6YYG2	Theria	Eutheria	PTN002510575	PTN002510570	32525	9347
TRBV10-1	TRBV6-8	HUMAN|HGNC=12177|UniProtKB=A0A0K0K1A3	HUMAN|HGNC=12233|UniProtKB=A0A0A6YYG3	Theria	Eutheria	PTN002510575	PTN002510565	32525	9347
TRBV10-1	TRBV6-1	HUMAN|HGNC=12177|UniProtKB=A0A0K0K1A3	HUMAN|HGNC=12226|UniProtKB=A0A0K0K1D8	Theria	Eutheria	PTN002510575	PTN002510571	32525	9347
TRBV10-1	TRBV6-2	HUMAN|HGNC=12177|UniProtKB=A0A0K0K1A3	HUMAN|HGNC=12227|UniProtKB=A0A0J9YXY3	Theria	Eutheria	PTN002510575	PTN002510567	32525	9347
TRBV10-1	TRBV6-4	HUMAN|HGNC=12177|UniProtKB=A0A0K0K1A3	HUMAN|HGNC=12229|UniProtKB=A0A1B0GX49	Theria	Eutheria	PTN002510575	PTN002510566	32525	9347
TRBV10-1	TRBV6-3	HUMAN|HGNC=12177|UniProtKB=A0A0K0K1A3	HUMAN|HGNC=12228|UniProtKB=P0DPF7	Theria	Eutheria	PTN002510575	PTN004624689	32525	9347
TRBV10-1	TRBV27	HUMAN|HGNC=12177|UniProtKB=A0A0K0K1A3	HUMAN|HGNC=12208|UniProtKB=A0A0K0K1C4	Theria	Eutheria	PTN002510575	PTN002510641	32525	9347
TRBV10-1	TRBV20-1	HUMAN|HGNC=12177|UniProtKB=A0A0K0K1A3	HUMAN|HGNC=12196|UniProtKB=A0A075B6N2	Amniota	Mammalia	PTN002510575	PTN002510559	32524	40674
TRBV10-1	TRBV20OR9-2	HUMAN|HGNC=12177|UniProtKB=A0A0K0K1A3	HUMAN|HGNC=12197|UniProtKB=A0A075B6H5	Amniota	Mammalia	PTN002510575	PTN002510560	32524	40674
TRBV10-1	TRBV29-1	HUMAN|HGNC=12177|UniProtKB=A0A0K0K1A3	HUMAN|HGNC=12210|UniProtKB=A0A5B7	Amniota	Mammalia	PTN002510575	PTN002510561	32524	40674
TRBV10-1	TRBV28	HUMAN|HGNC=12177|UniProtKB=A0A0K0K1A3	HUMAN|HGNC=12209|UniProtKB=A0A5B6	Amniota	Mammalia	PTN002510575	PTN002510636	32524	40674
TRBV16	TRBV30	HUMAN|HGNC=12191|UniProtKB=A0A087WV62	HUMAN|HGNC=12214|UniProtKB=A0A0K0K1B3	ND	Euteleostomi	PTN002510625	PTN002510562	No info...	117571
TRBV16	TRBV23-1	HUMAN|HGNC=12191|UniProtKB=A0A087WV62	HUMAN|HGNC=12201|UniProtKB=A0A0A0MS06	Eutheria	Euarchontoglires	PTN002510625	PTN002510623	9347	314146
TRBV16	TRBV5-8	HUMAN|HGNC=12191|UniProtKB=A0A087WV62	HUMAN|HGNC=12225|UniProtKB=A0A5A2	Amniota	Mammalia	PTN002510625	PTN002510614	32524	40674
TRBV16	TRBV5-1	HUMAN|HGNC=12191|UniProtKB=A0A087WV62	HUMAN|HGNC=12218|UniProtKB=A0A578	Amniota	Mammalia	PTN002510625	PTN002510616	32524	40674
TRBV16	TRBV13	HUMAN|HGNC=12191|UniProtKB=A0A087WV62	HUMAN|HGNC=12188|UniProtKB=A0A0A6YYD4	Amniota	Mammalia	PTN002510625	PTN002510606	32524	40674
TRBV16	TRBV5-4	HUMAN|HGNC=12191|UniProtKB=A0A087WV62	HUMAN|HGNC=12221|UniProtKB=A0A0C4DH59	Amniota	Mammalia	PTN002510625	PTN002510609	32524	40674
TRBV16	TRBV5-7	HUMAN|HGNC=12191|UniProtKB=A0A087WV62	HUMAN|HGNC=12224|UniProtKB=A0A0A0MS05	Amniota	Mammalia	PTN002510625	PTN002510611	32524	40674
TRBV16	TRBV5-5	HUMAN|HGNC=12191|UniProtKB=A0A087WV62	HUMAN|HGNC=12222|UniProtKB=A0A597	Amniota	Mammalia	PTN002510625	PTN002357664	32524	40674
TRBV16	TRBV5-3	HUMAN|HGNC=12191|UniProtKB=A0A087WV62	HUMAN|HGNC=12220|UniProtKB=A0A0A0MS03	Amniota	Mammalia	PTN002510625	PTN002510615	32524	40674
TRBV16	TRBV5-6	HUMAN|HGNC=12191|UniProtKB=A0A087WV62	HUMAN|HGNC=12223|UniProtKB=A0A599	Amniota	Mammalia	PTN002510625	PTN002510612	32524	40674
TRBV16	TRBV9	HUMAN|HGNC=12191|UniProtKB=A0A087WV62	HUMAN|HGNC=12246|UniProtKB=A0A0B4J1U6	Amniota	Mammalia	PTN002510625	PTN002510617	32524	40674
TRBV16	TRBV7-9	HUMAN|HGNC=12191|UniProtKB=A0A087WV62	HUMAN|HGNC=12243|UniProtKB=P04435	Amniota	Mammalia	PTN002510625	PTN002510594	32524	40674
TRBV16	TRBV7-3	HUMAN|HGNC=12191|UniProtKB=A0A087WV62	HUMAN|HGNC=12237|UniProtKB=A0A075B6L6	Amniota	Mammalia	PTN002510625	PTN002510592	32524	40674
TRBV16	TRBV7-1	HUMAN|HGNC=12191|UniProtKB=A0A087WV62	HUMAN|HGNC=12235|UniProtKB=A0A0A6YYK4	Amniota	Mammalia	PTN002510625	PTN002510587	32524	40674
TRBV16	TRBV7-2	HUMAN|HGNC=12191|UniProtKB=A0A087WV62	HUMAN|HGNC=12236|UniProtKB=A0A1B0GXF2	Amniota	Mammalia	PTN002510625	PTN002510591	32524	40674
TRBV16	TRBV17	HUMAN|HGNC=12191|UniProtKB=A0A087WV62	HUMAN|HGNC=12192|UniProtKB=A0A087X0K7	Amniota	Mammalia	PTN002510625	PTN002510593	32524	40674
TRBV16	TRBV7-4	HUMAN|HGNC=12191|UniProtKB=A0A087WV62	HUMAN|HGNC=12238|UniProtKB=A0A1B0GX95	Amniota	Mammalia	PTN002510625	PTN002510589	32524	40674
TRBV16	TRBV7-7	HUMAN|HGNC=12191|UniProtKB=A0A087WV62	HUMAN|HGNC=12241|UniProtKB=A0A0K0K1E9	Amniota	Mammalia	PTN002510625	PTN002510590	32524	40674
TRBV16	TRBV7-6	HUMAN|HGNC=12191|UniProtKB=A0A087WV62	HUMAN|HGNC=12240|UniProtKB=A0A1B0GX31	Amniota	Mammalia	PTN002510625	PTN002510595	32524	40674
TRBV16	TRBV7-8	HUMAN|HGNC=12191|UniProtKB=A0A087WV62	HUMAN|HGNC=12242|UniProtKB=A0A1B0GX51	Amniota	Mammalia	PTN002510625	PTN002510596	32524	40674
TRBV16	TRBV18	HUMAN|HGNC=12191|UniProtKB=A0A087WV62	HUMAN|HGNC=12193|UniProtKB=A0A087X0M5	Amniota	Mammalia	PTN002510625	PTN002510582	32524	40674
TRBV16	TRBV11-3	HUMAN|HGNC=12191|UniProtKB=A0A087WV62	HUMAN|HGNC=12182|UniProtKB=A0A5A6	Amniota	Mammalia	PTN002510625	PTN002510600	32524	40674
TRBV16	TRBV11-2	HUMAN|HGNC=12191|UniProtKB=A0A087WV62	HUMAN|HGNC=12181|UniProtKB=A0A584	Amniota	Mammalia	PTN002510625	PTN004624733	32524	40674
TRBV16	TRBV11-1	HUMAN|HGNC=12191|UniProtKB=A0A087WV62	HUMAN|HGNC=12180|UniProtKB=A0A0K0K1C0	Amniota	Mammalia	PTN002510625	PTN002510601	32524	40674
TRBV16	TRBV2	HUMAN|HGNC=12191|UniProtKB=A0A087WV62	HUMAN|HGNC=12195|UniProtKB=A0A1B0GX68	Amniota	Mammalia	PTN002510625	PTN002510599	32524	40674
TRBV16	TRBV14	HUMAN|HGNC=12191|UniProtKB=A0A087WV62	HUMAN|HGNC=12189|UniProtKB=A0A5B0	Amniota	Mammalia	PTN002510625	PTN002510598	32524	40674
TRBV16	TRBV12-5	HUMAN|HGNC=12191|UniProtKB=A0A087WV62	HUMAN|HGNC=12187|UniProtKB=A0A1B0GX78	Amniota	Mammalia	PTN002510625	PTN002357625	32524	40674
TRBV16	TRBV12-4	HUMAN|HGNC=12191|UniProtKB=A0A087WV62	HUMAN|HGNC=12186|UniProtKB=A0A0B4J2E0	Amniota	Mammalia	PTN002510625	PTN002510585	32524	40674
TRBV16	TRBV12-3	HUMAN|HGNC=12191|UniProtKB=A0A087WV62	HUMAN|HGNC=12185|UniProtKB=P01733	Amniota	Mammalia	PTN002510625	PTN002510584	32524	40674
TRBV16	TRBV15	HUMAN|HGNC=12191|UniProtKB=A0A087WV62	HUMAN|HGNC=12190|UniProtKB=A0A087WZ39	Amniota	Mammalia	PTN002510625	PTN002510597	32524	40674
TRBV16	TRBV3-1	HUMAN|HGNC=12191|UniProtKB=A0A087WV62	HUMAN|HGNC=12212|UniProtKB=A0A576	Amniota	Mammalia	PTN002510625	PTN002510629	32524	40674
TRBV16	TRBV4-1	HUMAN|HGNC=12191|UniProtKB=A0A087WV62	HUMAN|HGNC=12215|UniProtKB=A0A577	Amniota	Mammalia	PTN002510625	PTN002357710	32524	40674
TRBV16	TRBV4-3	HUMAN|HGNC=12191|UniProtKB=A0A087WV62	HUMAN|HGNC=12217|UniProtKB=A0A589	Amniota	Mammalia	PTN002510625	PTN002759982	32524	40674
TRBV16	TRBV4-2	HUMAN|HGNC=12191|UniProtKB=A0A087WV62	HUMAN|HGNC=12216|UniProtKB=A0A539	Amniota	Mammalia	PTN002510625	PTN002510628	32524	40674
TRBV16	TRBV19	HUMAN|HGNC=12191|UniProtKB=A0A087WV62	HUMAN|HGNC=12194|UniProtKB=A0A075B6N1	Euteleostomi	Amniota	PTN002510625	PTN002510633	117571	32524
TRBV16	TRBV10-3	HUMAN|HGNC=12191|UniProtKB=A0A087WV62	HUMAN|HGNC=12179|UniProtKB=A0A0K0K1G6	Euteleostomi	Amniota	PTN002510625	PTN002510576	117571	32524
TRBV16	TRBV10-2	HUMAN|HGNC=12191|UniProtKB=A0A087WV62	HUMAN|HGNC=12178|UniProtKB=A0A0K0K1G8	Euteleostomi	Amniota	PTN002510625	PTN002510574	117571	32524
TRBV16	TRBV10-1	HUMAN|HGNC=12191|UniProtKB=A0A087WV62	HUMAN|HGNC=12177|UniProtKB=A0A0K0K1A3	Euteleostomi	Amniota	PTN002510625	PTN002510575	117571	32524
TRBV16	TRBV24-1	HUMAN|HGNC=12191|UniProtKB=A0A087WV62	HUMAN|HGNC=12203|UniProtKB=A0A075B6N3	Euteleostomi	Amniota	PTN002510625	PTN002510640	117571	32524
TRBV16	TRB	HUMAN|HGNC=12191|UniProtKB=A0A087WV62	HUMAN|HGNC=12155|UniProtKB=P0DTU4	Euteleostomi	Amniota	PTN002510625	PTN008384699	117571	32524
TRBV16	TRBV25-1	HUMAN|HGNC=12191|UniProtKB=A0A087WV62	HUMAN|HGNC=12205|UniProtKB=A0A075B6N4	Euteleostomi	Amniota	PTN002510625	PTN002510639	117571	32524
TRBV16	TRBV6-9	HUMAN|HGNC=12191|UniProtKB=A0A087WV62	HUMAN|HGNC=12234|UniProtKB=A0A0J9YX75	Euteleostomi	Amniota	PTN002510625	PTN002510572	117571	32524
TRBV16	TRBV6-7	HUMAN|HGNC=12191|UniProtKB=A0A087WV62	HUMAN|HGNC=12232|UniProtKB=A0A0A0MS04	Euteleostomi	Amniota	PTN002510625	PTN002510569	117571	32524
TRBV16	TRBV6-5	HUMAN|HGNC=12191|UniProtKB=A0A087WV62	HUMAN|HGNC=12230|UniProtKB=A0A0K0K1A5	Euteleostomi	Amniota	PTN002510625	PTN002510568	117571	32524
TRBV16	TRBV6-6	HUMAN|HGNC=12191|UniProtKB=A0A087WV62	HUMAN|HGNC=12231|UniProtKB=A0A0A6YYG2	Euteleostomi	Amniota	PTN002510625	PTN002510570	117571	32524
TRBV16	TRBV6-8	HUMAN|HGNC=12191|UniProtKB=A0A087WV62	HUMAN|HGNC=12233|UniProtKB=A0A0A6YYG3	Euteleostomi	Amniota	PTN002510625	PTN002510565	117571	32524
TRBV16	TRBV6-1	HUMAN|HGNC=12191|UniProtKB=A0A087WV62	HUMAN|HGNC=12226|UniProtKB=A0A0K0K1D8	Euteleostomi	Amniota	PTN002510625	PTN002510571	117571	32524
TRBV16	TRBV6-2	HUMAN|HGNC=12191|UniProtKB=A0A087WV62	HUMAN|HGNC=12227|UniProtKB=A0A0J9YXY3	Euteleostomi	Amniota	PTN002510625	PTN002510567	117571	32524
TRBV16	TRBV6-4	HUMAN|HGNC=12191|UniProtKB=A0A087WV62	HUMAN|HGNC=12229|UniProtKB=A0A1B0GX49	Euteleostomi	Amniota	PTN002510625	PTN002510566	117571	32524
TRBV16	TRBV6-3	HUMAN|HGNC=12191|UniProtKB=A0A087WV62	HUMAN|HGNC=12228|UniProtKB=P0DPF7	Euteleostomi	Amniota	PTN002510625	PTN004624689	117571	32524
TRBV16	TRBV27	HUMAN|HGNC=12191|UniProtKB=A0A087WV62	HUMAN|HGNC=12208|UniProtKB=A0A0K0K1C4	Euteleostomi	Amniota	PTN002510625	PTN002510641	117571	32524
TRBV16	TRBV20-1	HUMAN|HGNC=12191|UniProtKB=A0A087WV62	HUMAN|HGNC=12196|UniProtKB=A0A075B6N2	Euteleostomi	Amniota	PTN002510625	PTN002510559	117571	32524
TRBV16	TRBV20OR9-2	HUMAN|HGNC=12191|UniProtKB=A0A087WV62	HUMAN|HGNC=12197|UniProtKB=A0A075B6H5	Euteleostomi	Amniota	PTN002510625	PTN002510560	117571	32524
TRBV16	TRBV29-1	HUMAN|HGNC=12191|UniProtKB=A0A087WV62	HUMAN|HGNC=12210|UniProtKB=A0A5B7	Euteleostomi	Amniota	PTN002510625	PTN002510561	117571	32524
TRBV16	TRBV28	HUMAN|HGNC=12191|UniProtKB=A0A087WV62	HUMAN|HGNC=12209|UniProtKB=A0A5B6	Euteleostomi	Amniota	PTN002510625	PTN002510636	117571	32524
TRBV30	TRBV23-1	HUMAN|HGNC=12214|UniProtKB=A0A0K0K1B3	HUMAN|HGNC=12201|UniProtKB=A0A0A0MS06	ND	Euteleostomi	PTN002510562	PTN002510623	No info...	117571
TRBV30	TRBV16	HUMAN|HGNC=12214|UniProtKB=A0A0K0K1B3	HUMAN|HGNC=12191|UniProtKB=A0A087WV62	ND	Euteleostomi	PTN002510562	PTN002510625	No info...	117571
TRBV30	TRBV5-8	HUMAN|HGNC=12214|UniProtKB=A0A0K0K1B3	HUMAN|HGNC=12225|UniProtKB=A0A5A2	ND	Euteleostomi	PTN002510562	PTN002510614	No info...	117571
TRBV30	TRBV5-1	HUMAN|HGNC=12214|UniProtKB=A0A0K0K1B3	HUMAN|HGNC=12218|UniProtKB=A0A578	ND	Euteleostomi	PTN002510562	PTN002510616	No info...	117571
TRBV30	TRBV13	HUMAN|HGNC=12214|UniProtKB=A0A0K0K1B3	HUMAN|HGNC=12188|UniProtKB=A0A0A6YYD4	ND	Euteleostomi	PTN002510562	PTN002510606	No info...	117571
TRBV30	TRBV5-4	HUMAN|HGNC=12214|UniProtKB=A0A0K0K1B3	HUMAN|HGNC=12221|UniProtKB=A0A0C4DH59	ND	Euteleostomi	PTN002510562	PTN002510609	No info...	117571
TRBV30	TRBV5-7	HUMAN|HGNC=12214|UniProtKB=A0A0K0K1B3	HUMAN|HGNC=12224|UniProtKB=A0A0A0MS05	ND	Euteleostomi	PTN002510562	PTN002510611	No info...	117571
TRBV30	TRBV5-5	HUMAN|HGNC=12214|UniProtKB=A0A0K0K1B3	HUMAN|HGNC=12222|UniProtKB=A0A597	ND	Euteleostomi	PTN002510562	PTN002357664	No info...	117571
TRBV30	TRBV5-3	HUMAN|HGNC=12214|UniProtKB=A0A0K0K1B3	HUMAN|HGNC=12220|UniProtKB=A0A0A0MS03	ND	Euteleostomi	PTN002510562	PTN002510615	No info...	117571
TRBV30	TRBV5-6	HUMAN|HGNC=12214|UniProtKB=A0A0K0K1B3	HUMAN|HGNC=12223|UniProtKB=A0A599	ND	Euteleostomi	PTN002510562	PTN002510612	No info...	117571
TRBV30	TRBV9	HUMAN|HGNC=12214|UniProtKB=A0A0K0K1B3	HUMAN|HGNC=12246|UniProtKB=A0A0B4J1U6	ND	Euteleostomi	PTN002510562	PTN002510617	No info...	117571
TRBV30	TRBV7-9	HUMAN|HGNC=12214|UniProtKB=A0A0K0K1B3	HUMAN|HGNC=12243|UniProtKB=P04435	ND	Euteleostomi	PTN002510562	PTN002510594	No info...	117571
TRBV30	TRBV7-3	HUMAN|HGNC=12214|UniProtKB=A0A0K0K1B3	HUMAN|HGNC=12237|UniProtKB=A0A075B6L6	ND	Euteleostomi	PTN002510562	PTN002510592	No info...	117571
TRBV30	TRBV7-1	HUMAN|HGNC=12214|UniProtKB=A0A0K0K1B3	HUMAN|HGNC=12235|UniProtKB=A0A0A6YYK4	ND	Euteleostomi	PTN002510562	PTN002510587	No info...	117571
TRBV30	TRBV7-2	HUMAN|HGNC=12214|UniProtKB=A0A0K0K1B3	HUMAN|HGNC=12236|UniProtKB=A0A1B0GXF2	ND	Euteleostomi	PTN002510562	PTN002510591	No info...	117571
TRBV30	TRBV17	HUMAN|HGNC=12214|UniProtKB=A0A0K0K1B3	HUMAN|HGNC=12192|UniProtKB=A0A087X0K7	ND	Euteleostomi	PTN002510562	PTN002510593	No info...	117571
TRBV30	TRBV7-4	HUMAN|HGNC=12214|UniProtKB=A0A0K0K1B3	HUMAN|HGNC=12238|UniProtKB=A0A1B0GX95	ND	Euteleostomi	PTN002510562	PTN002510589	No info...	117571
TRBV30	TRBV7-7	HUMAN|HGNC=12214|UniProtKB=A0A0K0K1B3	HUMAN|HGNC=12241|UniProtKB=A0A0K0K1E9	ND	Euteleostomi	PTN002510562	PTN002510590	No info...	117571
TRBV30	TRBV7-6	HUMAN|HGNC=12214|UniProtKB=A0A0K0K1B3	HUMAN|HGNC=12240|UniProtKB=A0A1B0GX31	ND	Euteleostomi	PTN002510562	PTN002510595	No info...	117571
TRBV30	TRBV7-8	HUMAN|HGNC=12214|UniProtKB=A0A0K0K1B3	HUMAN|HGNC=12242|UniProtKB=A0A1B0GX51	ND	Euteleostomi	PTN002510562	PTN002510596	No info...	117571
TRBV30	TRBV18	HUMAN|HGNC=12214|UniProtKB=A0A0K0K1B3	HUMAN|HGNC=12193|UniProtKB=A0A087X0M5	ND	Euteleostomi	PTN002510562	PTN002510582	No info...	117571
TRBV30	TRBV11-3	HUMAN|HGNC=12214|UniProtKB=A0A0K0K1B3	HUMAN|HGNC=12182|UniProtKB=A0A5A6	ND	Euteleostomi	PTN002510562	PTN002510600	No info...	117571
TRBV30	TRBV11-2	HUMAN|HGNC=12214|UniProtKB=A0A0K0K1B3	HUMAN|HGNC=12181|UniProtKB=A0A584	ND	Euteleostomi	PTN002510562	PTN004624733	No info...	117571
TRBV30	TRBV11-1	HUMAN|HGNC=12214|UniProtKB=A0A0K0K1B3	HUMAN|HGNC=12180|UniProtKB=A0A0K0K1C0	ND	Euteleostomi	PTN002510562	PTN002510601	No info...	117571
TRBV30	TRBV2	HUMAN|HGNC=12214|UniProtKB=A0A0K0K1B3	HUMAN|HGNC=12195|UniProtKB=A0A1B0GX68	ND	Euteleostomi	PTN002510562	PTN002510599	No info...	117571
TRBV30	TRBV14	HUMAN|HGNC=12214|UniProtKB=A0A0K0K1B3	HUMAN|HGNC=12189|UniProtKB=A0A5B0	ND	Euteleostomi	PTN002510562	PTN002510598	No info...	117571
TRBV30	TRBV12-5	HUMAN|HGNC=12214|UniProtKB=A0A0K0K1B3	HUMAN|HGNC=12187|UniProtKB=A0A1B0GX78	ND	Euteleostomi	PTN002510562	PTN002357625	No info...	117571
TRBV30	TRBV12-4	HUMAN|HGNC=12214|UniProtKB=A0A0K0K1B3	HUMAN|HGNC=12186|UniProtKB=A0A0B4J2E0	ND	Euteleostomi	PTN002510562	PTN002510585	No info...	117571
TRBV30	TRBV12-3	HUMAN|HGNC=12214|UniProtKB=A0A0K0K1B3	HUMAN|HGNC=12185|UniProtKB=P01733	ND	Euteleostomi	PTN002510562	PTN002510584	No info...	117571
TRBV30	TRBV15	HUMAN|HGNC=12214|UniProtKB=A0A0K0K1B3	HUMAN|HGNC=12190|UniProtKB=A0A087WZ39	ND	Euteleostomi	PTN002510562	PTN002510597	No info...	117571
TRBV30	TRBV3-1	HUMAN|HGNC=12214|UniProtKB=A0A0K0K1B3	HUMAN|HGNC=12212|UniProtKB=A0A576	ND	Euteleostomi	PTN002510562	PTN002510629	No info...	117571
TRBV30	TRBV4-1	HUMAN|HGNC=12214|UniProtKB=A0A0K0K1B3	HUMAN|HGNC=12215|UniProtKB=A0A577	ND	Euteleostomi	PTN002510562	PTN002357710	No info...	117571
TRBV30	TRBV4-3	HUMAN|HGNC=12214|UniProtKB=A0A0K0K1B3	HUMAN|HGNC=12217|UniProtKB=A0A589	ND	Euteleostomi	PTN002510562	PTN002759982	No info...	117571
TRBV30	TRBV4-2	HUMAN|HGNC=12214|UniProtKB=A0A0K0K1B3	HUMAN|HGNC=12216|UniProtKB=A0A539	ND	Euteleostomi	PTN002510562	PTN002510628	No info...	117571
TRBV30	TRBV19	HUMAN|HGNC=12214|UniProtKB=A0A0K0K1B3	HUMAN|HGNC=12194|UniProtKB=A0A075B6N1	ND	Euteleostomi	PTN002510562	PTN002510633	No info...	117571
TRBV30	TRBV10-3	HUMAN|HGNC=12214|UniProtKB=A0A0K0K1B3	HUMAN|HGNC=12179|UniProtKB=A0A0K0K1G6	ND	Euteleostomi	PTN002510562	PTN002510576	No info...	117571
TRBV30	TRBV10-2	HUMAN|HGNC=12214|UniProtKB=A0A0K0K1B3	HUMAN|HGNC=12178|UniProtKB=A0A0K0K1G8	ND	Euteleostomi	PTN002510562	PTN002510574	No info...	117571
TRBV30	TRBV10-1	HUMAN|HGNC=12214|UniProtKB=A0A0K0K1B3	HUMAN|HGNC=12177|UniProtKB=A0A0K0K1A3	ND	Euteleostomi	PTN002510562	PTN002510575	No info...	117571
TRBV30	TRBV24-1	HUMAN|HGNC=12214|UniProtKB=A0A0K0K1B3	HUMAN|HGNC=12203|UniProtKB=A0A075B6N3	ND	Euteleostomi	PTN002510562	PTN002510640	No info...	117571
TRBV30	TRB	HUMAN|HGNC=12214|UniProtKB=A0A0K0K1B3	HUMAN|HGNC=12155|UniProtKB=P0DTU4	ND	Euteleostomi	PTN002510562	PTN008384699	No info...	117571
TRBV30	TRBV25-1	HUMAN|HGNC=12214|UniProtKB=A0A0K0K1B3	HUMAN|HGNC=12205|UniProtKB=A0A075B6N4	ND	Euteleostomi	PTN002510562	PTN002510639	No info...	117571
TRBV30	TRBV6-9	HUMAN|HGNC=12214|UniProtKB=A0A0K0K1B3	HUMAN|HGNC=12234|UniProtKB=A0A0J9YX75	ND	Euteleostomi	PTN002510562	PTN002510572	No info...	117571
TRBV30	TRBV6-7	HUMAN|HGNC=12214|UniProtKB=A0A0K0K1B3	HUMAN|HGNC=12232|UniProtKB=A0A0A0MS04	ND	Euteleostomi	PTN002510562	PTN002510569	No info...	117571
TRBV30	TRBV6-5	HUMAN|HGNC=12214|UniProtKB=A0A0K0K1B3	HUMAN|HGNC=12230|UniProtKB=A0A0K0K1A5	ND	Euteleostomi	PTN002510562	PTN002510568	No info...	117571
TRBV30	TRBV6-6	HUMAN|HGNC=12214|UniProtKB=A0A0K0K1B3	HUMAN|HGNC=12231|UniProtKB=A0A0A6YYG2	ND	Euteleostomi	PTN002510562	PTN002510570	No info...	117571
TRBV30	TRBV6-8	HUMAN|HGNC=12214|UniProtKB=A0A0K0K1B3	HUMAN|HGNC=12233|UniProtKB=A0A0A6YYG3	ND	Euteleostomi	PTN002510562	PTN002510565	No info...	117571
TRBV30	TRBV6-1	HUMAN|HGNC=12214|UniProtKB=A0A0K0K1B3	HUMAN|HGNC=12226|UniProtKB=A0A0K0K1D8	ND	Euteleostomi	PTN002510562	PTN002510571	No info...	117571
TRBV30	TRBV6-2	HUMAN|HGNC=12214|UniProtKB=A0A0K0K1B3	HUMAN|HGNC=12227|UniProtKB=A0A0J9YXY3	ND	Euteleostomi	PTN002510562	PTN002510567	No info...	117571
TRBV30	TRBV6-4	HUMAN|HGNC=12214|UniProtKB=A0A0K0K1B3	HUMAN|HGNC=12229|UniProtKB=A0A1B0GX49	ND	Euteleostomi	PTN002510562	PTN002510566	No info...	117571
TRBV30	TRBV6-3	HUMAN|HGNC=12214|UniProtKB=A0A0K0K1B3	HUMAN|HGNC=12228|UniProtKB=P0DPF7	ND	Euteleostomi	PTN002510562	PTN004624689	No info...	117571
TRBV30	TRBV27	HUMAN|HGNC=12214|UniProtKB=A0A0K0K1B3	HUMAN|HGNC=12208|UniProtKB=A0A0K0K1C4	ND	Euteleostomi	PTN002510562	PTN002510641	No info...	117571
TRBV30	TRBV20-1	HUMAN|HGNC=12214|UniProtKB=A0A0K0K1B3	HUMAN|HGNC=12196|UniProtKB=A0A075B6N2	ND	Euteleostomi	PTN002510562	PTN002510559	No info...	117571
TRBV30	TRBV20OR9-2	HUMAN|HGNC=12214|UniProtKB=A0A0K0K1B3	HUMAN|HGNC=12197|UniProtKB=A0A075B6H5	ND	Euteleostomi	PTN002510562	PTN002510560	No info...	117571
TRBV30	TRBV29-1	HUMAN|HGNC=12214|UniProtKB=A0A0K0K1B3	HUMAN|HGNC=12210|UniProtKB=A0A5B7	ND	Euteleostomi	PTN002510562	PTN002510561	No info...	117571
TRBV30	TRBV28	HUMAN|HGNC=12214|UniProtKB=A0A0K0K1B3	HUMAN|HGNC=12209|UniProtKB=A0A5B6	ND	Euteleostomi	PTN002510562	PTN002510636	No info...	117571
TRBV7-4	TRBV30	HUMAN|HGNC=12238|UniProtKB=A0A1B0GX95	HUMAN|HGNC=12214|UniProtKB=A0A0K0K1B3	ND	Euteleostomi	PTN002510589	PTN002510562	No info...	117571
TRBV7-4	TRBV23-1	HUMAN|HGNC=12238|UniProtKB=A0A1B0GX95	HUMAN|HGNC=12201|UniProtKB=A0A0A0MS06	Amniota	Mammalia	PTN002510589	PTN002510623	32524	40674
TRBV7-4	TRBV16	HUMAN|HGNC=12238|UniProtKB=A0A1B0GX95	HUMAN|HGNC=12191|UniProtKB=A0A087WV62	Amniota	Mammalia	PTN002510589	PTN002510625	32524	40674
TRBV7-4	TRBV5-8	HUMAN|HGNC=12238|UniProtKB=A0A1B0GX95	HUMAN|HGNC=12225|UniProtKB=A0A5A2	Mammalia	Theria	PTN002510589	PTN002510614	40674	32525
TRBV7-4	TRBV5-1	HUMAN|HGNC=12238|UniProtKB=A0A1B0GX95	HUMAN|HGNC=12218|UniProtKB=A0A578	Mammalia	Theria	PTN002510589	PTN002510616	40674	32525
TRBV7-4	TRBV13	HUMAN|HGNC=12238|UniProtKB=A0A1B0GX95	HUMAN|HGNC=12188|UniProtKB=A0A0A6YYD4	Mammalia	Theria	PTN002510589	PTN002510606	40674	32525
TRBV7-4	TRBV5-4	HUMAN|HGNC=12238|UniProtKB=A0A1B0GX95	HUMAN|HGNC=12221|UniProtKB=A0A0C4DH59	Mammalia	Theria	PTN002510589	PTN002510609	40674	32525
TRBV7-4	TRBV5-7	HUMAN|HGNC=12238|UniProtKB=A0A1B0GX95	HUMAN|HGNC=12224|UniProtKB=A0A0A0MS05	Mammalia	Theria	PTN002510589	PTN002510611	40674	32525
TRBV7-4	TRBV5-5	HUMAN|HGNC=12238|UniProtKB=A0A1B0GX95	HUMAN|HGNC=12222|UniProtKB=A0A597	Mammalia	Theria	PTN002510589	PTN002357664	40674	32525
TRBV7-4	TRBV5-3	HUMAN|HGNC=12238|UniProtKB=A0A1B0GX95	HUMAN|HGNC=12220|UniProtKB=A0A0A0MS03	Mammalia	Theria	PTN002510589	PTN002510615	40674	32525
TRBV7-4	TRBV5-6	HUMAN|HGNC=12238|UniProtKB=A0A1B0GX95	HUMAN|HGNC=12223|UniProtKB=A0A599	Mammalia	Theria	PTN002510589	PTN002510612	40674	32525
TRBV7-4	TRBV9	HUMAN|HGNC=12238|UniProtKB=A0A1B0GX95	HUMAN|HGNC=12246|UniProtKB=A0A0B4J1U6	Mammalia	Theria	PTN002510589	PTN002510617	40674	32525
TRBV7-4	TRBV7-9	HUMAN|HGNC=12238|UniProtKB=A0A1B0GX95	HUMAN|HGNC=12243|UniProtKB=P04435	Eutheria	Catarrhini	PTN002510589	PTN002510594	9347	9526
TRBV7-4	TRBV7-3	HUMAN|HGNC=12238|UniProtKB=A0A1B0GX95	HUMAN|HGNC=12237|UniProtKB=A0A075B6L6	Eutheria	Catarrhini	PTN002510589	PTN002510592	9347	9526
TRBV7-4	TRBV7-1	HUMAN|HGNC=12238|UniProtKB=A0A1B0GX95	HUMAN|HGNC=12235|UniProtKB=A0A0A6YYK4	Eutheria	Catarrhini	PTN002510589	PTN002510587	9347	9526
TRBV7-4	TRBV7-2	HUMAN|HGNC=12238|UniProtKB=A0A1B0GX95	HUMAN|HGNC=12236|UniProtKB=A0A1B0GXF2	Eutheria	Catarrhini	PTN002510589	PTN002510591	9347	9526
TRBV7-4	TRBV17	HUMAN|HGNC=12238|UniProtKB=A0A1B0GX95	HUMAN|HGNC=12192|UniProtKB=A0A087X0K7	Catarrhini	Homo-Pan	PTN002510589	PTN002510593	9526	-1
TRBV7-4	TRBV7-7	HUMAN|HGNC=12238|UniProtKB=A0A1B0GX95	HUMAN|HGNC=12241|UniProtKB=A0A0K0K1E9	Catarrhini	HUMAN	PTN002510589	PTN002510590	9526	9606
TRBV7-4	TRBV7-6	HUMAN|HGNC=12238|UniProtKB=A0A1B0GX95	HUMAN|HGNC=12240|UniProtKB=A0A1B0GX31	Catarrhini	HUMAN	PTN002510589	PTN002510595	9526	9606
TRBV7-4	TRBV7-8	HUMAN|HGNC=12238|UniProtKB=A0A1B0GX95	HUMAN|HGNC=12242|UniProtKB=A0A1B0GX51	Catarrhini	HUMAN	PTN002510589	PTN002510596	9526	9606
TRBV7-4	TRBV18	HUMAN|HGNC=12238|UniProtKB=A0A1B0GX95	HUMAN|HGNC=12193|UniProtKB=A0A087X0M5	Theria	Eutheria	PTN002510589	PTN002510582	32525	9347
TRBV7-4	TRBV11-3	HUMAN|HGNC=12238|UniProtKB=A0A1B0GX95	HUMAN|HGNC=12182|UniProtKB=A0A5A6	Theria	Eutheria	PTN002510589	PTN002510600	32525	9347
TRBV7-4	TRBV11-2	HUMAN|HGNC=12238|UniProtKB=A0A1B0GX95	HUMAN|HGNC=12181|UniProtKB=A0A584	Theria	Eutheria	PTN002510589	PTN004624733	32525	9347
TRBV7-4	TRBV11-1	HUMAN|HGNC=12238|UniProtKB=A0A1B0GX95	HUMAN|HGNC=12180|UniProtKB=A0A0K0K1C0	Theria	Eutheria	PTN002510589	PTN002510601	32525	9347
TRBV7-4	TRBV2	HUMAN|HGNC=12238|UniProtKB=A0A1B0GX95	HUMAN|HGNC=12195|UniProtKB=A0A1B0GX68	Mammalia	Theria	PTN002510589	PTN002510599	40674	32525
TRBV7-4	TRBV14	HUMAN|HGNC=12238|UniProtKB=A0A1B0GX95	HUMAN|HGNC=12189|UniProtKB=A0A5B0	Mammalia	Theria	PTN002510589	PTN002510598	40674	32525
TRBV7-4	TRBV12-5	HUMAN|HGNC=12238|UniProtKB=A0A1B0GX95	HUMAN|HGNC=12187|UniProtKB=A0A1B0GX78	Mammalia	Theria	PTN002510589	PTN002357625	40674	32525
TRBV7-4	TRBV12-4	HUMAN|HGNC=12238|UniProtKB=A0A1B0GX95	HUMAN|HGNC=12186|UniProtKB=A0A0B4J2E0	Mammalia	Theria	PTN002510589	PTN002510585	40674	32525
TRBV7-4	TRBV12-3	HUMAN|HGNC=12238|UniProtKB=A0A1B0GX95	HUMAN|HGNC=12185|UniProtKB=P01733	Mammalia	Theria	PTN002510589	PTN002510584	40674	32525
TRBV7-4	TRBV15	HUMAN|HGNC=12238|UniProtKB=A0A1B0GX95	HUMAN|HGNC=12190|UniProtKB=A0A087WZ39	Amniota	Mammalia	PTN002510589	PTN002510597	32524	40674
TRBV7-4	TRBV3-1	HUMAN|HGNC=12238|UniProtKB=A0A1B0GX95	HUMAN|HGNC=12212|UniProtKB=A0A576	Amniota	Mammalia	PTN002510589	PTN002510629	32524	40674
TRBV7-4	TRBV4-1	HUMAN|HGNC=12238|UniProtKB=A0A1B0GX95	HUMAN|HGNC=12215|UniProtKB=A0A577	Amniota	Mammalia	PTN002510589	PTN002357710	32524	40674
TRBV7-4	TRBV4-3	HUMAN|HGNC=12238|UniProtKB=A0A1B0GX95	HUMAN|HGNC=12217|UniProtKB=A0A589	Amniota	Mammalia	PTN002510589	PTN002759982	32524	40674
TRBV7-4	TRBV4-2	HUMAN|HGNC=12238|UniProtKB=A0A1B0GX95	HUMAN|HGNC=12216|UniProtKB=A0A539	Amniota	Mammalia	PTN002510589	PTN002510628	32524	40674
TRBV7-4	TRBV19	HUMAN|HGNC=12238|UniProtKB=A0A1B0GX95	HUMAN|HGNC=12194|UniProtKB=A0A075B6N1	Euteleostomi	Amniota	PTN002510589	PTN002510633	117571	32524
TRBV7-4	TRBV10-3	HUMAN|HGNC=12238|UniProtKB=A0A1B0GX95	HUMAN|HGNC=12179|UniProtKB=A0A0K0K1G6	Euteleostomi	Amniota	PTN002510589	PTN002510576	117571	32524
TRBV7-4	TRBV10-2	HUMAN|HGNC=12238|UniProtKB=A0A1B0GX95	HUMAN|HGNC=12178|UniProtKB=A0A0K0K1G8	Euteleostomi	Amniota	PTN002510589	PTN002510574	117571	32524
TRBV7-4	TRBV10-1	HUMAN|HGNC=12238|UniProtKB=A0A1B0GX95	HUMAN|HGNC=12177|UniProtKB=A0A0K0K1A3	Euteleostomi	Amniota	PTN002510589	PTN002510575	117571	32524
TRBV7-4	TRBV24-1	HUMAN|HGNC=12238|UniProtKB=A0A1B0GX95	HUMAN|HGNC=12203|UniProtKB=A0A075B6N3	Euteleostomi	Amniota	PTN002510589	PTN002510640	117571	32524
TRBV7-4	TRB	HUMAN|HGNC=12238|UniProtKB=A0A1B0GX95	HUMAN|HGNC=12155|UniProtKB=P0DTU4	Euteleostomi	Amniota	PTN002510589	PTN008384699	117571	32524
TRBV7-4	TRBV25-1	HUMAN|HGNC=12238|UniProtKB=A0A1B0GX95	HUMAN|HGNC=12205|UniProtKB=A0A075B6N4	Euteleostomi	Amniota	PTN002510589	PTN002510639	117571	32524
TRBV7-4	TRBV6-9	HUMAN|HGNC=12238|UniProtKB=A0A1B0GX95	HUMAN|HGNC=12234|UniProtKB=A0A0J9YX75	Euteleostomi	Amniota	PTN002510589	PTN002510572	117571	32524
TRBV7-4	TRBV6-7	HUMAN|HGNC=12238|UniProtKB=A0A1B0GX95	HUMAN|HGNC=12232|UniProtKB=A0A0A0MS04	Euteleostomi	Amniota	PTN002510589	PTN002510569	117571	32524
TRBV7-4	TRBV6-5	HUMAN|HGNC=12238|UniProtKB=A0A1B0GX95	HUMAN|HGNC=12230|UniProtKB=A0A0K0K1A5	Euteleostomi	Amniota	PTN002510589	PTN002510568	117571	32524
TRBV7-4	TRBV6-6	HUMAN|HGNC=12238|UniProtKB=A0A1B0GX95	HUMAN|HGNC=12231|UniProtKB=A0A0A6YYG2	Euteleostomi	Amniota	PTN002510589	PTN002510570	117571	32524
TRBV7-4	TRBV6-8	HUMAN|HGNC=12238|UniProtKB=A0A1B0GX95	HUMAN|HGNC=12233|UniProtKB=A0A0A6YYG3	Euteleostomi	Amniota	PTN002510589	PTN002510565	117571	32524
TRBV7-4	TRBV6-1	HUMAN|HGNC=12238|UniProtKB=A0A1B0GX95	HUMAN|HGNC=12226|UniProtKB=A0A0K0K1D8	Euteleostomi	Amniota	PTN002510589	PTN002510571	117571	32524
TRBV7-4	TRBV6-2	HUMAN|HGNC=12238|UniProtKB=A0A1B0GX95	HUMAN|HGNC=12227|UniProtKB=A0A0J9YXY3	Euteleostomi	Amniota	PTN002510589	PTN002510567	117571	32524
TRBV7-4	TRBV6-4	HUMAN|HGNC=12238|UniProtKB=A0A1B0GX95	HUMAN|HGNC=12229|UniProtKB=A0A1B0GX49	Euteleostomi	Amniota	PTN002510589	PTN002510566	117571	32524
TRBV7-4	TRBV6-3	HUMAN|HGNC=12238|UniProtKB=A0A1B0GX95	HUMAN|HGNC=12228|UniProtKB=P0DPF7	Euteleostomi	Amniota	PTN002510589	PTN004624689	117571	32524
TRBV7-4	TRBV27	HUMAN|HGNC=12238|UniProtKB=A0A1B0GX95	HUMAN|HGNC=12208|UniProtKB=A0A0K0K1C4	Euteleostomi	Amniota	PTN002510589	PTN002510641	117571	32524
TRBV7-4	TRBV20-1	HUMAN|HGNC=12238|UniProtKB=A0A1B0GX95	HUMAN|HGNC=12196|UniProtKB=A0A075B6N2	Euteleostomi	Amniota	PTN002510589	PTN002510559	117571	32524
TRBV7-4	TRBV20OR9-2	HUMAN|HGNC=12238|UniProtKB=A0A1B0GX95	HUMAN|HGNC=12197|UniProtKB=A0A075B6H5	Euteleostomi	Amniota	PTN002510589	PTN002510560	117571	32524
TRBV7-4	TRBV29-1	HUMAN|HGNC=12238|UniProtKB=A0A1B0GX95	HUMAN|HGNC=12210|UniProtKB=A0A5B7	Euteleostomi	Amniota	PTN002510589	PTN002510561	117571	32524
TRBV7-4	TRBV28	HUMAN|HGNC=12238|UniProtKB=A0A1B0GX95	HUMAN|HGNC=12209|UniProtKB=A0A5B6	Euteleostomi	Amniota	PTN002510589	PTN002510636	117571	32524
UBE2NL	UBE2N	HUMAN|HGNC=31710|UniProtKB=Q5JXB2	HUMAN|HGNC=12492|UniProtKB=P61088	Homininae	Homo-Pan	PTN002537619	PTN002537620	207598	-1
ULBP3	CD1B	HUMAN|HGNC=14895|UniProtKB=Q9BZM4	HUMAN|HGNC=1635|UniProtKB=P29016	Tetrapoda	Amniota	PTN002497587	PTN002497562	32523	32524
ULBP3	CD1C	HUMAN|HGNC=14895|UniProtKB=Q9BZM4	HUMAN|HGNC=1636|UniProtKB=P29017	Tetrapoda	Amniota	PTN002497587	PTN002497564	32523	32524
ULBP3	CD1A	HUMAN|HGNC=14895|UniProtKB=Q9BZM4	HUMAN|HGNC=1634|UniProtKB=P06126	Tetrapoda	Amniota	PTN002497587	PTN002497565	32523	32524
ULBP3	CD1E	HUMAN|HGNC=14895|UniProtKB=Q9BZM4	HUMAN|HGNC=1638|UniProtKB=P15812	Tetrapoda	Amniota	PTN002497587	PTN002497566	32523	32524
ULBP3	CD1D	HUMAN|HGNC=14895|UniProtKB=Q9BZM4	HUMAN|HGNC=1637|UniProtKB=P15813	Tetrapoda	Amniota	PTN002497587	PTN002497563	32523	32524
ULBP3	RAET1G	HUMAN|HGNC=14895|UniProtKB=Q9BZM4	HUMAN|HGNC=16795|UniProtKB=Q6H3X3	Eutheria	Catarrhini	PTN002497587	PTN002497586	9347	9526
ULBP3	RAET1L	HUMAN|HGNC=14895|UniProtKB=Q9BZM4	HUMAN|HGNC=16798|UniProtKB=Q5VY80	Eutheria	Catarrhini	PTN002497587	PTN002497589	9347	9526
ULBP3	ULBP2	HUMAN|HGNC=14895|UniProtKB=Q9BZM4	HUMAN|HGNC=14894|UniProtKB=Q9BZM5	Eutheria	Catarrhini	PTN002497587	PTN002497590	9347	9526
ULBP3	ULBP1	HUMAN|HGNC=14895|UniProtKB=Q9BZM4	HUMAN|HGNC=14893|UniProtKB=Q9BZM6	Eutheria	Catarrhini	PTN002497587	PTN002497584	9347	9526
ULBP3	RAET1E	HUMAN|HGNC=14895|UniProtKB=Q9BZM4	HUMAN|HGNC=16793|UniProtKB=Q8TD07	Theria	Eutheria	PTN002497587	PTN002497581	32525	9347
ULBP3	AZGP1	HUMAN|HGNC=14895|UniProtKB=Q9BZM4	HUMAN|HGNC=910|UniProtKB=P25311	Mammalia	Theria	PTN002497587	PTN002497616	40674	32525
ULBP3	FCGRT	HUMAN|HGNC=14895|UniProtKB=Q9BZM4	HUMAN|HGNC=3621|UniProtKB=P55899	Amniota	Mammalia	PTN002497587	PTN002497594	32524	40674
ULBP3	MR1	HUMAN|HGNC=14895|UniProtKB=Q9BZM4	HUMAN|HGNC=4975|UniProtKB=Q95460	Amniota	Mammalia	PTN002497587	PTN002497617	32524	40674
ULBP3	HFE	HUMAN|HGNC=14895|UniProtKB=Q9BZM4	HUMAN|HGNC=4886|UniProtKB=Q30201	Amniota	Mammalia	PTN002497587	PTN002497592	32524	40674
ULBP3	MICB	HUMAN|HGNC=14895|UniProtKB=Q9BZM4	HUMAN|HGNC=7091|UniProtKB=Q29980	Amniota	Mammalia	PTN002497587	PTN002497582	32524	40674
ULBP3	MICA	HUMAN|HGNC=14895|UniProtKB=Q9BZM4	HUMAN|HGNC=7090|UniProtKB=Q29983	Amniota	Mammalia	PTN002497587	PTN002497583	32524	40674
ULBP3	HLA-E	HUMAN|HGNC=14895|UniProtKB=Q9BZM4	HUMAN|HGNC=4962|UniProtKB=P13747	Amniota	Mammalia	PTN002497587	PTN002497596	32524	40674
ULBP3	HLA-G	HUMAN|HGNC=14895|UniProtKB=Q9BZM4	HUMAN|HGNC=4964|UniProtKB=P17693	Amniota	Mammalia	PTN002497587	PTN002497600	32524	40674
ULBP3	HLA-A	HUMAN|HGNC=14895|UniProtKB=Q9BZM4	HUMAN|HGNC=4931|UniProtKB=P04439	Amniota	Mammalia	PTN002497587	PTN002497597	32524	40674
ULBP3	HLA-F	HUMAN|HGNC=14895|UniProtKB=Q9BZM4	HUMAN|HGNC=4963|UniProtKB=P30511	Amniota	Mammalia	PTN002497587	PTN002497595	32524	40674
ULBP3	HLA-B	HUMAN|HGNC=14895|UniProtKB=Q9BZM4	HUMAN|HGNC=4932|UniProtKB=P01889	Amniota	Mammalia	PTN002497587	PTN002497606	32524	40674
ULBP3	HLA-H	HUMAN|HGNC=14895|UniProtKB=Q9BZM4	HUMAN|HGNC=4965|UniProtKB=P01893	Amniota	Mammalia	PTN002497587	PTN002497605	32524	40674
ULBP3	HLA-C	HUMAN|HGNC=14895|UniProtKB=Q9BZM4	HUMAN|HGNC=4933|UniProtKB=P10321	Amniota	Mammalia	PTN002497587	PTN002497601	32524	40674
VN1R5	VN1R3	HUMAN|HGNC=19870|UniProtKB=Q7Z5H4	HUMAN|HGNC=19867|UniProtKB=Q9BXE9	Mammalia	Theria	PTN002514321	PTN002514338	40674	32525
VN1R5	VN1R4	HUMAN|HGNC=19870|UniProtKB=Q7Z5H4	HUMAN|HGNC=19871|UniProtKB=Q7Z5H5	Mammalia	Theria	PTN002514321	PTN002514339	40674	32525
VN1R5	VN1R2	HUMAN|HGNC=19870|UniProtKB=Q7Z5H4	HUMAN|HGNC=19872|UniProtKB=Q8NFZ6	Mammalia	Theria	PTN002514321	PTN002514334	40674	32525
VN1R5	VN1R1	HUMAN|HGNC=19870|UniProtKB=Q7Z5H4	HUMAN|HGNC=13548|UniProtKB=Q9GZP7	Mammalia	Theria	PTN002514321	PTN002514330	40674	32525
ZACN	HTR3B	HUMAN|HGNC=29504|UniProtKB=Q401N2	HUMAN|HGNC=5298|UniProtKB=O95264	Craniata-Tunicata	Euteleostomi	PTN002498451	PTN002498442	-1	117571
ZACN	HTR3C	HUMAN|HGNC=29504|UniProtKB=Q401N2	HUMAN|HGNC=24003|UniProtKB=Q8WXA8	Craniata-Tunicata	Euteleostomi	PTN002498451	PTN002498443	-1	117571
ZACN	HTR3D	HUMAN|HGNC=29504|UniProtKB=Q401N2	HUMAN|HGNC=24004|UniProtKB=Q70Z44	Craniata-Tunicata	Euteleostomi	PTN002498451	PTN002498446	-1	117571
ZACN	HTR3E	HUMAN|HGNC=29504|UniProtKB=Q401N2	HUMAN|HGNC=24005|UniProtKB=A5X5Y0	Craniata-Tunicata	Euteleostomi	PTN002498451	PTN002498447	-1	117571
ZACN	HTR3A	HUMAN|HGNC=29504|UniProtKB=Q401N2	HUMAN|HGNC=5297|UniProtKB=P46098	Mammalia	Theria	PTN002498451	PTN002498452	40674	32525
ZAN	BMPER	HUMAN|HGNC=12857|UniProtKB=Q9Y493	HUMAN|HGNC=24154|UniProtKB=Q8N8U9	Craniata-Tunicata	Euteleostomi	PTN002478022	PTN002478018	-1	117571
ZAN	FCGBP	HUMAN|HGNC=12857|UniProtKB=Q9Y493	HUMAN|HGNC=13572|UniProtKB=Q9Y6R7	Craniata-Tunicata	Euteleostomi	PTN002478022	PTN002478007	-1	117571
ZNF117	GZF1	HUMAN|HGNC=12897|UniProtKB=Q03924	HUMAN|HGNC=15808|UniProtKB=Q9H116	Tetrapoda	Amniota	PTN002520738	PTN002553468	32523	32524
ZNF117	ZNF502	HUMAN|HGNC=12897|UniProtKB=Q03924	HUMAN|HGNC=23718|UniProtKB=Q8TBZ5	Theria	Eutheria	PTN002520738	PTN002520713	32525	9347
ZNF117	ZNF460	HUMAN|HGNC=12897|UniProtKB=Q03924	HUMAN|HGNC=21628|UniProtKB=Q14592	Theria	Eutheria	PTN002520738	PTN002520781	32525	9347
ZNF117	ZNF195	HUMAN|HGNC=12897|UniProtKB=Q03924	HUMAN|HGNC=12986|UniProtKB=O14628	Euarchontoglires	Catarrhini	PTN002520738	PTN002520736	314146	9526
ZNF117	ZNF431	HUMAN|HGNC=12897|UniProtKB=Q03924	HUMAN|HGNC=20809|UniProtKB=Q8TF32	Catarrhini	Homininae	PTN002520738	PTN002520777	9526	207598
ZNF117	ZNF100	HUMAN|HGNC=12897|UniProtKB=Q03924	HUMAN|HGNC=12880|UniProtKB=Q8IYN0	Catarrhini	Homininae	PTN002520738	PTN002520730	9526	207598
ZNF117	ZNF430	HUMAN|HGNC=12897|UniProtKB=Q03924	HUMAN|HGNC=20808|UniProtKB=Q9H8G1	Catarrhini	Homininae	PTN002520738	PTN002520720	9526	207598
ZNF117	ZNF714	HUMAN|HGNC=12897|UniProtKB=Q03924	HUMAN|HGNC=27124|UniProtKB=Q96N38	Catarrhini	Homininae	PTN002520738	PTN002520774	9526	207598
ZNF117	ZNF257	HUMAN|HGNC=12897|UniProtKB=Q03924	HUMAN|HGNC=13498|UniProtKB=Q9Y2Q1	Catarrhini	Homininae	PTN002520738	PTN002520775	9526	207598
ZNF117	ZNF519	HUMAN|HGNC=12897|UniProtKB=Q03924	HUMAN|HGNC=30574|UniProtKB=Q8TB69	Catarrhini	Homininae	PTN002520738	PTN002520773	9526	207598
ZNF117	ZNF730	HUMAN|HGNC=12897|UniProtKB=Q03924	HUMAN|HGNC=32470|UniProtKB=Q6ZMV8	Catarrhini	Homininae	PTN002520738	PTN002520745	9526	207598
ZNF117	ZNF492	HUMAN|HGNC=12897|UniProtKB=Q03924	HUMAN|HGNC=23707|UniProtKB=Q9P255	Catarrhini	Homo-Pan	PTN002520738	PTN002520747	9526	-1
ZNF117	ZNF98	HUMAN|HGNC=12897|UniProtKB=Q03924	HUMAN|HGNC=13174|UniProtKB=A6NK75	Catarrhini	Homo-Pan	PTN002520738	PTN002520748	9526	-1
ZNF117	ZNF675	HUMAN|HGNC=12897|UniProtKB=Q03924	HUMAN|HGNC=30768|UniProtKB=Q8TD23	Catarrhini	Homo-Pan	PTN002520738	PTN002520729	9526	-1
ZNF117	ZNF724	HUMAN|HGNC=12897|UniProtKB=Q03924	HUMAN|HGNC=32460|UniProtKB=A8MTY0	Catarrhini	Homo-Pan	PTN002520738	PTN002520725	9526	-1
ZNF117	ZNF695	HUMAN|HGNC=12897|UniProtKB=Q03924	HUMAN|HGNC=30954|UniProtKB=Q8IW36	Euarchontoglires	Catarrhini	PTN002520738	PTN002520767	314146	9526
ZNF117	ZNF676	HUMAN|HGNC=12897|UniProtKB=Q03924	HUMAN|HGNC=20429|UniProtKB=Q8N7Q3	Euarchontoglires	Catarrhini	PTN002520738	PTN002520772	314146	9526
ZNF117	ZNF723	HUMAN|HGNC=12897|UniProtKB=Q03924	HUMAN|HGNC=32286|UniProtKB=P0DPD5	Euarchontoglires	Catarrhini	PTN002520738	PTN004701704	314146	9526
ZNF117	ZNF92	HUMAN|HGNC=12897|UniProtKB=Q03924	HUMAN|HGNC=13168|UniProtKB=Q03936	Euarchontoglires	Catarrhini	PTN002520738	PTN002520762	314146	9526
ZNF117	ZNF682	HUMAN|HGNC=12897|UniProtKB=Q03924	HUMAN|HGNC=28857|UniProtKB=O95780	Euarchontoglires	Catarrhini	PTN002520738	PTN002520769	314146	9526
ZNF117	ZNF273	HUMAN|HGNC=12897|UniProtKB=Q03924	HUMAN|HGNC=13067|UniProtKB=Q14593	Euarchontoglires	Catarrhini	PTN002520738	PTN002520737	314146	9526
ZNF117	ZNF680	HUMAN|HGNC=12897|UniProtKB=Q03924	HUMAN|HGNC=26897|UniProtKB=Q8NEM1	Euarchontoglires	Catarrhini	PTN002520738	PTN002520731	314146	9526
ZNF117	ZNF718	HUMAN|HGNC=12897|UniProtKB=Q03924	HUMAN|HGNC=26889|UniProtKB=Q3SXZ3	Euarchontoglires	Catarrhini	PTN002520738	PTN002520756	314146	9526
ZNF117	ZNF141	HUMAN|HGNC=12897|UniProtKB=Q03924	HUMAN|HGNC=12926|UniProtKB=Q15928	Euarchontoglires	Catarrhini	PTN002520738	PTN002520751	314146	9526
ZNF117	ZNF735	HUMAN|HGNC=12897|UniProtKB=Q03924	HUMAN|HGNC=32466|UniProtKB=P0CB33	Euarchontoglires	Catarrhini	PTN002520738	PTN002520758	314146	9526
ZNF117	ZNF479	HUMAN|HGNC=12897|UniProtKB=Q03924	HUMAN|HGNC=23258|UniProtKB=Q96JC4	Euarchontoglires	Catarrhini	PTN002520738	PTN002520761	314146	9526
ZNF117	ZNF732	HUMAN|HGNC=12897|UniProtKB=Q03924	HUMAN|HGNC=37138|UniProtKB=B4DXR9	Euarchontoglires	Catarrhini	PTN002520738	PTN002520750	314146	9526
ZNF117	ZNF716	HUMAN|HGNC=12897|UniProtKB=Q03924	HUMAN|HGNC=32458|UniProtKB=A6NP11	Euarchontoglires	Catarrhini	PTN002520738	PTN002520760	314146	9526
ZNF117	ZNF679	HUMAN|HGNC=12897|UniProtKB=Q03924	HUMAN|HGNC=28650|UniProtKB=Q8IYX0	Euarchontoglires	Catarrhini	PTN002520738	PTN002520759	314146	9526
ZNF117	ZNF486	HUMAN|HGNC=12897|UniProtKB=Q03924	HUMAN|HGNC=20807|UniProtKB=Q96H40	Euarchontoglires	Catarrhini	PTN002520738	PTN002520770	314146	9526
ZNF117	ZNF253	HUMAN|HGNC=12897|UniProtKB=Q03924	HUMAN|HGNC=13497|UniProtKB=O75346	Euarchontoglires	Catarrhini	PTN002520738	PTN002520768	314146	9526
ZNF117	ZNF506	HUMAN|HGNC=12897|UniProtKB=Q03924	HUMAN|HGNC=23780|UniProtKB=Q5JVG8	Euarchontoglires	Catarrhini	PTN002520738	PTN002520735	314146	9526
ZNF117	ZNF678	HUMAN|HGNC=12897|UniProtKB=Q03924	HUMAN|HGNC=28652|UniProtKB=Q5SXM1	Euarchontoglires	Catarrhini	PTN002520738	PTN002394089	314146	9526
ZNF117	ZNF85	HUMAN|HGNC=12897|UniProtKB=Q03924	HUMAN|HGNC=13160|UniProtKB=Q03923	Euarchontoglires	Catarrhini	PTN002520738	PTN002520742	314146	9526
ZNF117	ZNF737	HUMAN|HGNC=12897|UniProtKB=Q03924	HUMAN|HGNC=32468|UniProtKB=O75373	Euarchontoglires	Catarrhini	PTN002520738	PTN002520727	314146	9526
ZNF117	ZNF90	HUMAN|HGNC=12897|UniProtKB=Q03924	HUMAN|HGNC=13165|UniProtKB=Q03938	Euarchontoglires	Catarrhini	PTN002520738	PTN002520722	314146	9526
ZNF117	ZNF736	HUMAN|HGNC=12897|UniProtKB=Q03924	HUMAN|HGNC=32467|UniProtKB=B4DX44	Euarchontoglires	Catarrhini	PTN002520738	PTN002520766	314146	9526
ZNF117	ZNF66	HUMAN|HGNC=12897|UniProtKB=Q03924	HUMAN|HGNC=13135|UniProtKB=Q6ZN08	Euarchontoglires	Catarrhini	PTN002520738	PTN002520723	314146	9526
ZNF117	ZNF727	HUMAN|HGNC=12897|UniProtKB=Q03924	HUMAN|HGNC=22785|UniProtKB=A8MUV8	Euarchontoglires	Catarrhini	PTN002520738	PTN002520765	314146	9526
ZNF117	ZNF626	HUMAN|HGNC=12897|UniProtKB=Q03924	HUMAN|HGNC=30461|UniProtKB=Q68DY1	Euarchontoglires	Catarrhini	PTN002520738	PTN002520739	314146	9526
ZNF117	ZNF114	HUMAN|HGNC=12897|UniProtKB=Q03924	HUMAN|HGNC=12894|UniProtKB=Q8NC26	Amniota	Theria	PTN002520738	PTN002520717	32524	32525
ZNF117	ZNF713	HUMAN|HGNC=12897|UniProtKB=Q03924	HUMAN|HGNC=22043|UniProtKB=Q8N859	Amniota	Theria	PTN002520738	PTN002520716	32524	32525
ZNF117	ZNF331	HUMAN|HGNC=12897|UniProtKB=Q03924	HUMAN|HGNC=15489|UniProtKB=Q9NQX6	Amniota	Theria	PTN002520738	PTN002520715	32524	32525
ZNF117	ZNF562	HUMAN|HGNC=12897|UniProtKB=Q03924	HUMAN|HGNC=25950|UniProtKB=Q6V9R5	Amniota	Theria	PTN002520738	PTN002520732	32524	32525
ZNF117	ZNF664	HUMAN|HGNC=12897|UniProtKB=Q03924	HUMAN|HGNC=25406|UniProtKB=Q8N3J9	Amniota	Theria	PTN002520738	PTN002520782	32524	32525
ZNF117	ZBTB11	HUMAN|HGNC=12897|UniProtKB=Q03924	HUMAN|HGNC=16740|UniProtKB=O95625	Euteleostomi	Tetrapoda	PTN002520738	PTN002552075	117571	32523
ZNF117	MZF1	HUMAN|HGNC=12897|UniProtKB=Q03924	HUMAN|HGNC=13108|UniProtKB=P28698	Euteleostomi	Tetrapoda	PTN002520738	PTN002520714	117571	32523
ZNF117	ZNF628	HUMAN|HGNC=12897|UniProtKB=Q03924	HUMAN|HGNC=28054|UniProtKB=Q5EBL2	Euteleostomi	Tetrapoda	PTN002520738	PTN000695080	117571	32523
ZNF480	ZNF467	HUMAN|HGNC=23305|UniProtKB=Q8WV37	HUMAN|HGNC=23154|UniProtKB=Q7Z7K2	Craniata-Tunicata	Euteleostomi	PTN002520311	PTN002555859	-1	117571
ZNF480	ZNF354C	HUMAN|HGNC=23305|UniProtKB=Q8WV37	HUMAN|HGNC=16736|UniProtKB=Q86Y25	Amniota	Eutheria	PTN002520311	PTN002520244	32524	9347
ZNF480	ZNF534	HUMAN|HGNC=23305|UniProtKB=Q8WV37	HUMAN|HGNC=26337|UniProtKB=Q76KX8	Euarchontoglires	Catarrhini	PTN002520311	PTN002520314	314146	9526
ZNF480	ZNF880	HUMAN|HGNC=23305|UniProtKB=Q8WV37	HUMAN|HGNC=37249|UniProtKB=Q6PDB4	Catarrhini	Homininae	PTN002520311	PTN002520310	9526	207598
ZNF480	ZNF610	HUMAN|HGNC=23305|UniProtKB=Q8WV37	HUMAN|HGNC=26687|UniProtKB=Q8N9Z0	Homininae	Homo-Pan	PTN002520311	PTN002520313	207598	-1
ZNF480	ZNF766	HUMAN|HGNC=23305|UniProtKB=Q8WV37	HUMAN|HGNC=28063|UniProtKB=Q5HY98	Catarrhini	Homininae	PTN002520311	PTN002520931	9526	207598
[truncated: 199 more rows]

## Sheet: No recent paralogues
No Paralogues
Gene symbol	results
ARMS2	None
BPHL	Ancient
C12orf60	None
CALML4	Ancient
CATSPER2	Ancient
CCDC163P	None
CCDC198	None
DEFB126	None
DHDH	Ancient
DNAJC28	None
DYNLT5	Ancient
EFCAB13	None
EXO5	None
GBA3	Ancient
GDPD4	Ancient
GEN1	Ancient
GPATCH4	Ancient
GUF1	Ancient
IL34	None
LPA	None
MDP1	None
MOK	Ancient
MYCT1	None
NUDT13	None
PBOV1	None
PKHD1L1	Ancient
PSORS1C1	None
PSORS1C2	None
RNF32	None
SCYGR10	None
SPATA4	Ancient
SPATA45	None
SPMAP2	Ancient
TCHHL1	Ancient
TLR5	Ancient
UNC93A	Ancient
VWDE	Ancient
ZNF474	Ancient
