# Supplementary material for: Polymorphic pseudogenes in the human genome - a comprehensive assessment
Source: Hum Genet. 2024 Nov 2;143(12):1465–79. doi: 10.1007/s00439-024-02715-9 (PMC11576641; doi:10.1007/s00439-024-02715-9)
Supplement: Supplementary file 2 — Supplementary Material 2 [file 439_2024_2715_MOESM2_ESM.xlsx]

## Sheet: Sheet1
Additional table 6
Gene Symbol	allele	Global Freq of LoF	Avana (crispr)	GeCKO (crispr)	Sanger (crispr)
OR4A8	rs192424769	0.002	Not found	Not found	Not found
OR2AG1	rs201084796	0.005	Non-essential	Non-essential	No Info
CNTNAP3B	rs191459199	0.005	Non-essential	Non-essential	Non-essential 95,6%
OR2S2	rs144882847	0.006	Non-essential	Non-essential	No Info
ADAM2	rs75268423	0.006	Non-essential	Non-essential	Non-essential
CFHR1	rs140799744	0.008	Non-essential	Non-essential	Non-essential
ATP13A5	rs74437357	0.01	Non-essential	Non-essential	Non-essential
OR2F1	rs115407164	0.011	No Info	Non-essential	No Info
GUF1	rs141526764	0.012	Non-essential	Non-essential	Non-essential
OR10A6	rs146182428	0.012	No Info	Non-essential	No Info
HTR3D	rs77099580	0.014	Non-essential	Non-essential	Non-essential
RHD	rs141833592	0.015	Non-essential	Non-essential	Non-essential
COL6A5	rs2201717	0.016	No Info	No Info	No Info
HNRNPA1L2	rs112829663	0.016	Non-essential	Non-essential	Non-essential 87,38%
TRBV7-4	rs149835058	0.017	Not found	Not found	Not found
OR3A1	rs7218125	0.022	Non-essential	Non-essential	No Info
IGKV3D-15	rs71241757	0.023	Not found	Not found	Not found
LPA	rs41272114	0.023	Not found	Not found	Not found
OR2T11	rs149866013	0.023	No Info	Non-essential	No Info
SPATA 45 (C1orf227)	rs80161538	0.026	Not found	Not found	Not found
OR2D2	rs10566026	0.027	Non-essential	Non-essential	No Info
EXO5	rs143142866	0.028	Non-essential	Non-essential	Non-essential
OR10C1	rs17184009	0.028	Non-essential	Non-essential 99,82%	No Info
CCR5	rs333	0.029	Non-essential	Non-essential	Non-essential
SEC14L4	rs35032582	0.03	Non-essential	Non-essential	Non-essential
CYP3A5	rs41303343	0.032	Non-essential	Non-essential	Non-essential
ULBP3	rs72501734	0.032	Non-essential	Non-essential	Non-essential
ANKRD36	rs199649518	0.033	No Info	Non-essential	Non-essential 95,08%
TCHHL1	rs150014958	0.033	Non-essential	Non-essential	Non-essential
GPR135	rs113897239	0.035	Non-essential	Non-essential	Non-essential
OR8B3	rs201661436	0.035	Non-essential	Non-essential	No Info
PRB1	rs113277863	0.037	Non-essential	Non-essential	Non-essential 95,38%
SPMAP2 (THEG)	rs73489977	0.037	Non-essential	Non-essential	Non-essential
COL16A1	rs72887331	0.039	Non-essential	Non-essential	Non-essential
BPHL	rs2231365	0.042	Non-essential	Non-essential	Non-essential
OR4D6	rs77048571	0.042	Non-essential	Non-essential	No Info
SPATA 4	rs28381989	0.042	Non-essential	Non-essential	Non-essential 99,08%
SIGLEC5	rs8108078	0.045	Non-essential	Non-essential	Non-essential
ACSM2A	rs59261767	0.046	Non-essential	Non-essential	Non-essential
OR2T27	rs141113411	0.046	Non-essential	Non-essential	No Info
HTN3	rs17147990	0.047	Non-essential	Non-essential	No Info
RABL2A	rs201528381	0.049	Non-essential 99,82%	Non-essential	Non-essential 87,08%
OR51B5	rs147062602	0.05	Non-essential	Non-essential	No Info
TLR5	rs5744168	0.05	Non-essential	Non-essential	Non-essential
DNAJB7	rs200971397	0.051	Not found	Not found	Not found
MOK	rs34931752	0.051	Not found	Not found	Not found
OR2D3	rs59264610	0.052	Non-essential	Non-essential	No Info
NUDT13	rs11381190	0.053	Non-essential	Non-essential	Non-essential
PSORS1C2	rs79153019	0.053	Non-essential	Non-essential	Non-essential
PKD2L1	rs7904983	0.055	Non-essential	Non-essential	Non-essential
PKHD1L1	rs17368310	0.055	Non-essential	Non-essential	Non-essential
CCDC163P	rs72898310	0.057	Not found	Not found	Not found
SPEGNB	rs11437065	0.058	Not found	Not found	Not found
GEN1	rs149936944	0.059	Non-essential	Non-essential	Non-essential 97,23%
TAAR2	rs8192646	0.059	Non-essential	Non-essential	Non-essential
SLC22A14	rs753331	0.06	Non-essential	Non-essential	Non-essential
HSD17B13	rs80182459	0.06	Not found	Not found	Not found
IL34	rs4985556	0.06	Non-essential	Non-essential	Non-essential
OR1D5	rs142753580	0.06	Non-essential	Non-essential	No Info
AGAP6	rs575835505	0.063	Non-essential 88,18%	Essential 97,67%	Non-essential 90,77%	Conflicting information
GPR142	rs59375334	0.066	Non-essential	Non-essential	Non-essential
SLFN12L	rs143471015	0.066	Non-essential	Non-essential	Non-essential 99,08%
GPRC6A	rs6907580	0.067	Non-essential	Non-essential	Non-essential
CBY2 (SPERT)	rs80072371	0.068	Non-essential	Non-essential	Non-essential
DDIT4L	rs58706659	0.068	Non-essential	Non-essential	Non-essential 99,69%
SERPINA2	rs149961411	0.068	Not found	Not found	Not found
APOL3	rs11089781	0.069	Non-essential	Non-essential	Non-essential
OR4C11	rs75423534	0.069	Non-essential	Non-essential	No Info
PSG1	rs12986075	0.072	Not found	Not found	Not found
SLC22A25	rs1783657	0.072	Non-essential	Non-essential	Non-essential
RNF32	rs3823617	0.073	Non-essential	Non-essential	Non-essential
SDR42E1	rs11542462	0.073	Non-essential	Non-essential	Non-essential
OR2V2	rs140598308	0.077	Non-essential	Non-essential	No Info
OR4D10	rs75898556	0.077	Non-essential	Non-essential	No Info
AKR1E2	rs12240276	0.078	Non-essential	Non-essential	Non-essential
ZNF860	rs4639011	0.081	Non-essential	Non-essential	Non-essential
CALML4	rs11071990	0.084	Non-essential	Non-essential	Non-essential
MYCT1	rs3841162	0.084	Non-essential	Non-essential	Non-essential
OR10J1	rs12409540	0.084	Non-essential	Non-essential	No Info
EGF	rs11569144	0.087	Not found	Not found	Not found
ABCA10	rs113082690	0.088	Non-essential	Non-essential	Non-essential
KCNMB3	rs143962239	0.089	Non-essential	Non-essential	Non-essential
EFCAB13	rs71377306	0.092	Non-essential	Non-essential	Non-essential
RETNLB	rs5851607	0.092	Non-essential	Non-essential	Non-essential
OR52D1	rs36066208	0.093	Non-essential	Non-essential	No Info
SLFN13	rs8072510	0.093	Non-essential	Non-essential	Non-essential
IFNE	rs2039381	0.098	Non-essential	Non-essential	Non-essential
PSG8	rs11355507	0.102	Non-essential	Non-essential	Non-essential
FMO2	rs28369860	0.103	Non-essential	Non-essential	Non-essential
CYP3A43	rs61469810	0.105	Non-essential	Non-essential	Non-essential 96,92%
GBA3	rs358231	0.108	No Info	No Info	No Info
UNC93A	rs2235197	0.11	Non-essential	Non-essential	Non-essential
IGKV1-39	rs13392194	0.1109	Not found	Not found	Not found
GOLGA8S	rs140059935	0.112	No Info	No Info	No Info
SCYGR10	rs144457324	0.113	Not found	Not found	Not found
ZNF681	rs61397759	0.113	Non-essential	Non-essential	Non-essential 99,69%
ARMS2	rs2736911	0.114	Non-essential	Non-essential	Non-essential
ERV3-1	rs67047829	0.115	Not found	Not found	Not found
OR6Q1	rs34846253	0.119	Non-essential	Non-essential	No Info
OR5K2	rs55639376	0.124	Not found	Not found	Not found
RFPL1	rs12484086	0.125	Non-essential	Non-essential	Non-essential
OR5M1	rs71931749	0.127	Non-essential	Non-essential	No Info
OR51I1	rs16930998	0.128	Non-essential	Non-essential	No Info
PCDHGA8	rs3214276	0.128	Non-essential	Non-essential	Non-essential
DYNLT5 (TCTEX1D1)	rs3816989	0.131	Non-essential	Non-essential	Non-essential
LGALS8	rs2273865	0.131	Non-essential	Non-essential	Non-essential
OR2W3	rs80255919	0.134	Non-essential	Non-essential	No Info
CYP4B1	rs3215983	0.135	Non-essential	Non-essential	Non-essential
PSORS1C1	rs9278990	0.139	Non-essential	Non-essential	Non-essential
TRBV30	rs17267	0.144	No Info	No Info	No Info
CELA1	rs17860363	0.146	Non-essential	Non-essential	Non-essential
NACA2	rs17610181	0.148	Non-essential	Non-essential	Non-essential
DNAJC28	rs3834674	0.152	Non-essential	Non-essential	Non-essential
TRBV16	rs17284	0.153	Not found	Not found	Not found
PBOV1	rs3841283	0.156	Non-essential	Non-essential	Non-essential
GRIN3B	rs10666583	0.159	Non-essential	Non-essential	Non-essential
VWDE	rs17165936	0.167	Non-essential	Non-essential	Non-essential
CD200R1L	rs58161637	0.168	Non-essential	Non-essential	Non-essential
OR51I2	rs35301588	0.17	Non-essential 99,82%	Non-essential	No Info
GLT6D1	rs34217442	0.172	Non-essential	Non-essential	Non-essential
KRT37	rs78158550	0.172	Non-essential	Non-essential	Non-essential
GABRR3	rs832032	0.173	No Info	No Info	No Info
OR4X2	rs7120775	0.175	No Info	Non-essential	No Info
ZAN	rs2293766	0.178	No Info	No Info	No Info
SIGLEC12	rs16982743	0.186	Non-essential	Non-essential	Non-essential
ZNF474	rs3217313	0.186	Non-essential	Non-essential	Non-essential
ZNF80	rs3732781	0.186	Non-essential	Non-essential	Non-essential
PSG9	rs3746297	0.189	Non-essential	Non-essential	Non-essential
ZACN	rs1043149	0.189	Non-essential	Non-essential	Non-essential
C12orf60	rs10556010	0.19	Non-essential	Non-essential	Non-essential 99,69%
OR52A1	rs112098990	0.196	Non-essential	Non-essential	No Info
KRTAP1-1	rs3213755	0.1993	Not found	Not found	Not found
OR10AD1	rs144247841	0.203	Non-essential	Non-essential	No Info
MDP1	rs3215610	0.204	Non-essential	Non-essential	Non-essential
EBLN2	rs3832186	0.207	Non-essential	Non-essential	Non-essential
PRSS48	rs77216366	0.212	Non-essential	Non-essential	Non-essential
OR52N4	rs4910844	0.214	Non-essential	Non-essential	No Info
KRTAP10-6	rs233303	0.216	Not found	Not found	Not found
OR51F1	rs34672924	0.216	No Info	Non-essential	No Info
VN1R5	rs1778540	0.218	No Info	No Info	No Info
IDO2	rs4503083	0.23	No Info	No Info	No Info
NAT8B	rs4852974	0.233	Not found	Not found	Not found
OR6C74	rs4522268	0.236	Non-essential	Non-essential	No Info
IGLV3-22	rs77364963	0.249	Not found	Not found	Not found
TRBV10-1	rs17249	0.249	Not found	Not found	Not found
GUCA1C	rs10933973	0.25	Non-essential	Non-essential	Non-essential 99,69%
OR4C16	rs1459101	0.253	No Info	Non-essential	No Info
GDPD4	rs34784710	0.254	Non-essential	Non-essential	Non-essential
DHDH	rs3830420	0.255	Non-essential	Non-essential	Non-essential
TEX26	rs12857479	0.255	Non-essential	Non-essential	Non-essential
FCGR2C	rs430178	0.259	No Info	No Info	No Info
KIR2DS4	rs551456772	0.266	No Info	No Info	No Info
TPSD1	rs3830782	0.268	Non-essential	Non-essential	Non-essential
RHBG	rs2245623	0.271	No Info	No Info	No Info
CYP2F1	rs3833221	0.272	Non-essential	Non-essential	Non-essential
GSTT2	rs201176441	0.272	No Info	Non-essential	Non-essential
GPR42	rs424241	0.28	No Info	No Info	No Info
OR4P4	rs76160133	0.285	Non-essential	Non-essential	No Info
H2BW2	rs2301384	0.306	Not found	Not found	Not found
FAM187B	rs541169	0.318	Non-essential	Non-essential	Non-essential
KRTAP13-2	rs877346	0.318	Not found	Not found	Not found
OR52B4	rs11310407	0.32	No Info	Non-essential	No Info
FUT2	rs601338	0.322	Non-essential	Non-essential	Non-essential
IFNA10	rs10119910	0.3231	Non-essential	Non-essential	Non-essential
OR6C1	rs5798345	0.329	Non-essential	Non-essential	No Info
OR5K4	rs11288615	0.336	Non-essential	Non-essential	No Info
OR2J1	rs2394517	0.337	No Info	No Info	No Info
ABO	rs8176719	0.344	No Info	No Info	No Info
SLC6A18	rs7447815	0.349	Non-essential	Non-essential	Non-essential
GAB4	rs28502153	0.354	Non-essential	Non-essential	Non-essential
IFNL4	rs11322783	0.368	No Info	No Info	No Info
CD300H	rs905709	0.384	Not found	Not found	Not found
CHRFAM7A	rs201490160	0.387	Non-essential	Non-essential	Non-essential 99,38%
PKD1L2	rs12925771	0.387	No Info	No Info	Non-essential
CYP2D7	rs149012039	0.389	Not found	Not found	Not found
TPSB2	rs72633259	0.399	No Info	No Info	No Info
ACTN3	rs1815739	0.401	No Info	No Info	No Info
OR2T4	rs34079073	0.401	Non-essential	Non-essential	No Info
OR1B1	rs11421222	0.409	No Info	Non-essential	No Info
SLC22A10	rs1790218	0.434	Non-essential	Non-essential	Non-essential
GPATCH4	rs3795733	0.436	Non-essential	Non-essential 72,09%	Non-essential
OR4C45	rs397826261	0.4386	Not found	Not found	Not found
OR52E1	rs5789358	0.443	Not found	Not found	Not found
PGPEP1L	rs5814919	0.443	Non-essential	Non-essential	Non-essential
OR2B11	rs35305980	0.449	Non-essential	Non-essential	No Info
ALG1L2	rs55800015	0.453	No Info	No Info	No Info
OR51Q1	rs2647574	0.454	Non-essential	Non-essential	No Info
KRT24	rs11309872	0.465	Non-essential	Non-essential	Non-essential
OR5H8	rs2316271	0.472	Not found	Not found	Not found
MS4A12	rs2298553	0.478	Non-essential	Non-essential	Non-essential
OR5AC1	rs5851097	0.5	No Info	No Info	No Info
OR10X1	rs863362	0.502	No Info	Non-essential	No Info
SIGLEC16	rs8111526	0.505	No Info	No Info	No Info
ANKDD1B	rs34358	0.507	Non-essential	Non-essential	Non-essential
TIGD6	rs3832324	0.519	Non-essential	Non-essential	Non-essential
PNLIPRP2	rs4751995	0.522	No Info	No Info	No Info
OR4L1	rs33965693	0.532	Non-essential	Non-essential	No Info
KLK12	rs3745540	0.534	Non-essential	Non-essential	Non-essential
OR11H7	rs1953558	0.536	No Info	No Info	No Info
DEFB126	rs11467417	0.5445	Non-essential	Non-essential	Non-essential
CATSPER2	rs7169097	0.548	Non-essential	Non-essential	Non-essential
PTCHD3	rs2505323	0.55	Non-essential	Non-essential	Non-essential
SERPINB11	rs4940595	0.55	No Info	No Info	No Info
OR8G1	rs4268525	0.555	No Info	No Info	No Info
KRTAP4-8	rs201764113	0.564	Not found	Not found	Not found
OR1S1	rs7103033	0.566	No Info	Non-essential	No Info
P2RX5	rs3215407	0.573	Non-essential	Non-essential	Non-essential
OR4Q2	rs34315947	0.576	No Info	No Info	No Info
MS4A14	rs3217518	0.587	Non-essential	Non-essential	Non-essential
ZNF480	rs3217319	0.599	Non-essential	Non-essential	Non-essential 98,77%
OR4X1	rs10838851	0.604	Non-essential	Non-essential	No Info
OR52P1	rs34463490	0.608	No Info	No Info	No Info
OR4K3	rs5807006	0.614	No Info	No Info	No Info
UBE2NL	rs237520	0.617	No Info	No Info	Non-essential 85,23%
OR5AR1	rs11228710	0.623	No Info	Non-essential	No Info
MROH5	rs6578185	0.654	No Info	No Info	No Info
OR2T7	rs1782240	0.669	No Info	No Info	No Info
CCDC198	rs1152522	0.685	Not found	Not found	Not found
OR1P1	rs7222006	0.718	No Info	No Info	No Info
OR5G3	rs75762927	0.727	Not found	Not found	Not found
OR2L8	rs10888281	0.746	No Info	Non-essential	No Info
OR10AC1	rs34333193	0.755	Not found	Not found	Not found
OR12D1	rs1011985	0.768	No Info	No Info	No Info
OR13C7	rs10814311	0.82	Not found	Not found	Not found
PSG7	rs113247044	0.858	No Info	No Info	No Info
ZNF117	rs1404453	0.882	Non-essential	Non-essential	Non-essential
OR5AL1	rs10633383	0.9	Not found	Not found	Not found
OR10J4	rs11419544	0.905	No Info	No Info	No Info
OR8J2	rs55684887	0.938	No Info	No Info	No Info
CASP12	rs497116	0.948	No Info	No Info	Non-essential
AKR7L	rs190747734	0.969	No Info	No Info	No Info
GPR33	rs17097921	0.97	No Info	No Info	No Info
