# Supplementary material for: Polymorphic pseudogenes in the human genome - a comprehensive assessment
Source: Hum Genet. 2024 Nov 2;143(12):1465–79. doi: 10.1007/s00439-024-02715-9 (PMC11576641; doi:10.1007/s00439-024-02715-9)
Supplement: Supplementary file 3 — Supplementary Material 3 [file 439_2024_2715_MOESM3_ESM.xlsx]

## Sheet: Additional table 4
Additional table 4
NON-OLFACTORY RECEPTOR GENES							OLFACTORY RECPTOR GENES
Column1	Column2	Column3	Column4	Column5	Column6		Column1	Column2	Column3	Column4	Column5	Column6
Term	Library	p-value	q-value	z-score	combined score		Term	Library	p-value	q-value	z-score	combined score
Metabolism of xenobiotics by cytochrome P450	KEGG_2021_Human	0.000037742	0.005133	10.72	109.2		Expression And Translocation Of Olfactory Receptors R-HSA-9752946	Reactome_2022	2.4886e-89	7.4658e-89	369.4	75370
Biological Oxidations R-HSA-211859	Reactome_2022	0.0004468	0.08761	4.793	36.97		Olfactory transduction	KEGG_2021_Human	7.4707e-89	7.4707e-89	371.1	75300
Xenobiotics R-HSA-211981	Reactome_2022	0.0009654	0.08761	17.58	122.1		Olfactory Signaling Pathway R-HSA-381753	Reactome_2022	8.5561e-89	1.2834e-88	360.7	73140
PMC3837137 Zbc0511368600006	PFOCR_Pathways	0.000981	0.1758	61.21	424		Sensory Perception R-HSA-9709957	Reactome_2022	1.491e-77	1.491e-77	219.5	38830
PMC5819904 IJMM-41-03-1201-g04	PFOCR_Pathways	0.000981	0.1758	61.21	424		GPCRs, Class A Rhodopsin-like WP455	WikiPathway_2021_Human	0.000021758	0.000065274	9.342	100.3
PMC3924201 Jcs-127-04-0709-F04	PFOCR_Pathways	0.000981	0.1758	61.21	424		GPCRs, Other WP117	WikiPathway_2021_Human	0.00339	0.005085	10.74	61.07
PMC5997150 Ksgt-09-05-1249043-G002	PFOCR_Pathways	0.000981	0.1758	61.21	424		PMC6011013 Fgene-09-00206-G0005	PFOCR_Pathways	0.02932	0.05187	38.32	135.3
Oxidation by Cytochrome P450 WP43	WikiPathway_2021_Human	0.001581	0.1025	8.675	55.95		PMC6650088 Pcbi.1007088.G002	PFOCR_Pathways	0.0389	0.05187	27.86	90.47
Phase I - Functionalization Of Compounds R-HSA-211945	Reactome_2022	0.001669	0.08761	6.269	40.09		PMC6011013 Fgene-09-00206-G0004	PFOCR_Pathways	0.0389	0.05187	27.86	90.47
Keratinization R-HSA-6805567	Reactome_2022	0.001672	0.08761	4.355	27.85		PMC3464266 Pone.0046887.G003	PFOCR_Pathways	0.07325	0.07325	13.92	36.4
PMC4270387 Bi-2014-013222 0002	PFOCR_Pathways	0.001812	0.1758	40.8	257.6		Male infertility WP4673	WikiPathway_2021_Human	0.3839	0.3839	2.1	2.01
Cytochrome P450 - Arranged By Substrate Type R-HSA-211897	Reactome_2022	0.002	0.08761	8.105	50.37
Overview of interferons-mediated signaling pathway WP4558	WikiPathway_2021_Human	0.003428	0.1025	10.85	61.6
Metapathway biotransformation Phase I and II WP702	WikiPathway_2021_Human	0.004047	0.1025	4.218	23.24
Drug metabolism	KEGG_2021_Human	0.01208	0.8214	4.743	20.95
Phototransduction	KEGG_2021_Human	0.02197	0.8281	9.406	35.91
GPCRs, Other WP117	WikiPathway_2021_Human	0.03894	0.6106	4.182	13.57
Catalytic cycle of mammalian Flavin-containing MonoOxygenases (FMOs) WP688	WikiPathway_2021_Human	0.04034	0.6106	30.42	97.65
Salivary secretion	KEGG_2021_Human	0.04111	0.8281	4.088	13.05
Nicotine addiction	KEGG_2021_Human	0.04254	0.8281	6.432	20.31
Metabolism of xenobiotics by cytochrome P450	KEGG_2021_Human	0.000037742	0.005133	10.72	109.2
Biological Oxidations R-HSA-211859	Reactome_2022	0.0004468	0.08761	4.793	36.97
Xenobiotics R-HSA-211981	Reactome_2022	0.0009654	0.08761	17.58	122.1
PMC3837137 Zbc0511368600006	PFOCR_Pathways	0.000981	0.1758	61.21	424
PMC5819904 IJMM-41-03-1201-g04	PFOCR_Pathways	0.000981	0.1758	61.21	424
PMC3924201 Jcs-127-04-0709-F04	PFOCR_Pathways	0.000981	0.1758	61.21	424
PMC5997150 Ksgt-09-05-1249043-G002	PFOCR_Pathways	0.000981	0.1758	61.21	424
Oxidation by Cytochrome P450 WP43	WikiPathway_2021_Human	0.001581	0.1025	8.675	55.95
Phase I - Functionalization Of Compounds R-HSA-211945	Reactome_2022	0.001669	0.08761	6.269	40.09
Keratinization R-HSA-6805567	Reactome_2022	0.001672	0.08761	4.355	27.85
PMC4270387 Bi-2014-013222 0002	PFOCR_Pathways	0.001812	0.1758	40.8	257.6
Cytochrome P450 - Arranged By Substrate Type R-HSA-211897	Reactome_2022	0.002	0.08761	8.105	50.37
Overview of interferons-mediated signaling pathway WP4558	WikiPathway_2021_Human	0.003428	0.1025	10.85	61.6
Metapathway biotransformation Phase I and II WP702	WikiPathway_2021_Human	0.004047	0.1025	4.218	23.24
Drug metabolism	KEGG_2021_Human	0.01208	0.8214	4.743	20.95
Phototransduction	KEGG_2021_Human	0.02197	0.8281	9.406	35.91
GPCRs, Other WP117	WikiPathway_2021_Human	0.03894	0.6106	4.182	13.57
Catalytic cycle of mammalian Flavin-containing MonoOxygenases (FMOs) WP688	WikiPathway_2021_Human	0.04034	0.6106	30.42	97.65
Salivary secretion	KEGG_2021_Human	0.04111	0.8281	4.088	13.05
Nicotine addiction	KEGG_2021_Human	0.04254	0.8281	6.432	20.31
