# Supplementary material for: Polymorphic pseudogenes in the human genome - a comprehensive assessment
Source: Hum Genet. 2024 Nov 2;143(12):1465–79. doi: 10.1007/s00439-024-02715-9 (PMC11576641; doi:10.1007/s00439-024-02715-9)
Supplement: Supplementary file 4 — Supplementary Material 4 [file 439_2024_2715_MOESM4_ESM.xlsx]

## Sheet: Additional table 3 Summary
Additional table 3
Human Protein Altas	SUM ppb	Human Proteome-Adult	SUM ppb	Deep Proteome	SUM ppb	Human Proteome-Fetus	SUM ppb	Non redundant list
CBY2	1	GPATCH4	4.62102e-06	PSG7	352	PSG1	0.00011275	ACSM2A
CFHR1	2	GBA3	1.17553e-05	SIGLEC5	2119	PSG9	8.94449e-05	ACTN3
ADAM2	3	COL6A5	1.91345e-05	SIGLEC12	2244	CYP3A5	1.31916e-05	ADAM2
SPATA4	4	EGF	2.89485e-05	TCTEX1D1	2579	ACTN3	7.63115e-05	AKR7L
TPSD1	6	PKHD1L1	3.4532e-05	IL34	3931	ACSM2A	2.51231e-05	ANKRD36
SLC6A18	7	GUF1	3.64643e-05	CYP4B1	5676	GBA3	2.13405e-05	APOL3
SIGLEC5	15	SEC14L4	3.82518e-05	ANKRD36	6002	GUF1	5.29655e-06	BPHL
PTCHD3	18	ACTN3	4.07709e-05	ZNF474	8098	COL16A1	7.06909e-06	C12orf60
RHBG	19	APOL3	5.86601e-05	ACTN3	9618	GSTT2	0.000172316	CALML4
DHDH	22	ADAM2	8.93499e-05	TLR5	15903	LGALS8	9.67108e-05	CBY2
BPHL	29	LGALS8	9.53771e-05	GPATCH4	19806	BPHL	0.000214566	CBY3A5
TLR5	71	COL16A1	0.00012155	FUT2	24214			CFHR1
LGALS8	76	MYCT1	0.000161811	NUDT13	24677			COL16A1
KRT24	76	CBY2	0.000172914	SLFN13	25819			COL6A5
GPR135	91	GSTT2	0.000369682	FCGR2C	40092			CYP3A5
C12orf60	92	ACSM2A	0.000623319	EGF	42042			CYP4B1
		PNLIPRP2	0.000767517	SEC14L4	48745			DHDH
		HSD17B13	0.00091928	COL6A5	54360			EGF
		BPHL	0.00100403	MYCT1	70694			FCGR2C
		LPA	0.0010729	COL16A1	75001			FUT2
		CFHR1	0.00138582	GUF1	110239			GBA3
				PSG1	112242			GEN1
				CBY2	115636			GPATCH4
				ULBP3	129575			GPR135
				PKHD1L1	130254			GSTT2
				GBA3	149287			GUF1
				CYP3A5	155345			HSD17B13
				APOL3	167014			IGKV3D-15
				PSG9	194008			IL34
				GEN1	218279			KRT24
				LGALS8	424896			LGALS8
				CALML4	489492			LPA
				ACSM2A	501735			MYCT1
				HSD17B13	778220			NUDT13
				IGKV3D-15	1185695			PKHD1L1
				AKR7L	1855798			PNLIPRP2
				BPHL	2098469			PSG1
				CFHR1	2489897			PSG7
				PNLIPRP2	3082077			PSG9
								PTCHD3
								RHBG
								SEC14L4
								SIGLEC12
								SIGLEC5
								SLC6A18
								SLFN13
								SPATA4
								TCTEX1D1
								TLR5
								TPSD1
								ULBP3
								ZNF474
16		21		39				54	Total
9		1		19					Unique
7		20		20					Shared
1									Shared Human Atlas vs Proteome
2									Shared Human Altas vs Wang
4									Shared 3 proteomes

## Sheet: Human Protein atlas
Gene Name	adrenal gland	bone marrow	breast	bronchus	cerebellum	cerebral cortex	cervix, uterine	colon	duodenum	endometrium	epididymis	esophagus	fallopian tube	gall bladder	heart muscle	hippocampal formation	kidney	liver	lung	lymph node	nasopharynx	oral mucosa	ovary	pancreas	parathyroid gland	placenta	prostate gland	rectum	saliva-secreting gland	seminal vesicle	skeletal muscle tissue	small intestine	smooth muscle tissue	soft tissue	spleen	stomach	telencephalic ventricle	testis	thyroid gland	tonsil	urinary bladder	vagina	vermiform appendix	zone of skin	CUM PPB
TPSD1		2																		2																				2					6	TPSD1
ADAM2																																						3							3	ADAM2
DHDH							3	3	2											2								2				3					1	1	1	2			2		22	DHDH
SIGLEC5		3									1							1		2						2									3		1			2					15	SIGLEC5
LGALS8	2	2	2	2	2	2	2	2	2		2	2	2	3	2	2	3	2	2	2	2			2	2	2	2	2	2	2	2	2			1		2	3	2	2	2	2	2		76	LGALS8
RHBG							3	1				3					2					1					1		1				1							3		3			19	RHBG
BPHL	2			2	1			2	2				1	2			3	2			2			1	2			1				2						2	1				1		29	BPHL
SPATA4																								2														2							4	SPATA4
SLC6A18											2			1			2										1			1															7	SLC6A18
KRT24			2	3		1	2	3	2		3	3	2	3	2		3	3	1		3	2	1	3	1	3	3	3	2	3	1	3	1					2	1	3	3	2	3		76	KRT24
CBY2																																						1							1	CBY2
GPR135	2	1	3	3	2	2	3	2	2		3	3	3	3	2	2	3	2	2	2	2	2	3	2		3	2	2	3	2	2	2	3		2		2	2	2	2	3	3	2		91	GPR135
PTCHD3	1		1	1		1		1			1			1		1			1		1					1		1		1							1	3			1				18	PTCHD3
C12orf60	2	2	2	2	2	2	2	3	3		3	2	3	3	3	3	3	2	2	2		2		3	3	3	2	3	2	3	3	3	1		1		2	3	3	3	2	1	3		92	C12orf60
TLR5	2	1	1	2	1	2	2	3	3		2		2	3	2	2	2	2	2	2	2	2	1	1	3	2	1	2	2	2		3			2		2	2	2	2	2		2		71	TLR5
CFHR1																	2																												2	CFHR1
SUM	11	11	11	15	8	10	17	20	16	0	17	13	13	19	11	10	23	14	10	14	12	9	5	14	11	16	12	16	12	14	8	18	6	0	9	0	11	24	12	21	13	11	15	0

## Sheet: Human Proteome-Adult
Gene Name	B cell	CD4-positive T cell	CD8-positive T cell	adrenal gland	colon	esophagus	frontal cortex	gall bladder	heart	kidney	liver	lung	monocyte	natural killer cell	ovary	pancreas	platelet	prostate gland	rectum	retina	spinal cord	testis	urinary bladder	CUM	Gene Name
COL16A1								5.73307e-06							2.86395e-05	3.24725e-05		1.55005e-05				3.33565e-05	5.84818e-06	0.00012155	COL16A1
GSTT2				7.8159e-05		3.27345e-05	3.84544e-05		3.54593e-05	1.12865e-05	1.77291e-05				2.55898e-05	1.63749e-05	9.53463e-06	1.11392e-05		2.07013e-05	5.13156e-05	2.12041e-05		0.000369682	GSTT2
ADAM2															3.79586e-05							5.13913e-05		8.93499e-05	ADAM2
LGALS8		1.73517e-05	3.87895e-06										2.1739e-05		9.13135e-06	1.02654e-05			1.02051e-05	4.25588e-06	3.01692e-06	1.55328e-05		9.53771e-05	LGALS8
MYCT1																	0.000161811							0.000161811	MYCT1
APOL3	1.10645e-05	2.13022e-05	1.32265e-05											1.30668e-05										5.86601e-05	APOL3
SEC14L4											2.39728e-05											1.42791e-05		3.82518e-05	SEC14L4
BPHL	7.36377e-06		8.53601e-06	0.000118592	1.73679e-05		3.3035e-05		5.13801e-05	0.000173322	0.000369374	3.04563e-05		7.23023e-06	4.57893e-05				1.78337e-05	5.08613e-05	2.20898e-05	2.72935e-05	2.35032e-05	0.00100403	BPHL
EGF																	2.89485e-05							2.89485e-05	EGF
GUF1															1.78588e-05							1.86055e-05		3.64643e-05	GUF1
GPATCH4	4.62102e-06																							4.62102e-06	GPATCH4
HSD17B13											0.00091928													0.00091928	HSD17B13
COL6A5												1.91345e-05												1.91345e-05	COL6A5
CBY2															6.86916e-05							0.000104222		0.000172914	CBY2
ACSM2A										0.000194633	0.000428686													0.000623319	ACSM2A
LPA					2.63143e-05			4.84706e-05		2.83005e-05	4.26013e-05	0.000907807										1.94054e-05		0.0010729	LPA
PKHD1L1																	3.4532e-05							3.4532e-05	PKHD1L1
CFHR1				8.03084e-05	1.65179e-05			0.000195707	1.96041e-05	0.000182755	1.78541e-05	3.11319e-05	0.000438806		0.000108701	8.322e-05		5.56588e-05	1.68277e-05		8.43041e-06	0.000100848	2.94454e-05	0.00138582	CFHR1
ACTN3									4.07709e-05															4.07709e-05	ACTN3
GBA3										1.17553e-05														1.17553e-05	GBA3
PNLIPRP2																0.000767517								0.000767517	PNLIPRP2
SUM	2.30493e-05	3.86539e-05	2.56415e-05	0.000277059	6.02001e-05	3.27345e-05	7.14894e-05	0.000249911	0.000147214	0.000602051	0.0018195	0.00098853	0.000460545	2.0297e-05	0.00034236	0.000909849	0.000234826	8.22986e-05	4.48665e-05	7.58185e-05	8.48527e-05	0.000406139	5.87968e-05
	B cell	CD4-positive T cell	CD8-positive T cell	adrenal gland	colon	esophagus	frontal cortex	gall bladder	heart	kidney	liver	lung	monocyte	natural killer cell	ovary	pancreas	platelet	prostate gland	rectum	retina	spinal cord	testis	urinary bladder

## Sheet: Human Proteome-Fetus
	brain	gut	heart	liver	ovary	placenta	testis	SUM
PSG1						0.00011275		0.00011275
PSG9						8.94449e-05		8.94449e-05
CYP3A5				1.31916e-05				1.31916e-05
ACTN3			7.63115e-05					7.63115e-05
ACSM2A				2.51231e-05				2.51231e-05
GBA3		1.58296e-05		5.51096e-06				2.13405e-05
GUF1			5.29655e-06					5.29655e-06
COL16A1							7.06909e-06	7.06909e-06
GSTT2				1.0395e-05	0.000161921			0.000172316
LGALS8	9.40438e-06		8.70452e-06	7.74195e-06	3.91335e-05	1.11332e-05	2.05932e-05	9.67108e-05
BPHL		2.62847e-05	3.70671e-05	1.87682e-05	8.91212e-05		4.33253e-05	0.000214566
								0
SUM	9.40438e-06	4.21142e-05	0.00012738	8.07308e-05	0.000290176	0.000213328	7.09876e-05

## Sheet: Deep Proteome
Gene Name	adipose tissue	adrenal gland	bone marrow	brain	colon	duodenum	endometrium	esophagus	fallopian tube	gallbladder	heart	kidney	liver	lung	lymph node	ovary	pancreas	pituitary gland	placenta	prostate	rectum	salivary gland	small intestine	smooth muscle	spleen	stomach	testis	thyroid	tonsil	urinary bladder	vermiform appendix		SUM	Gene Name
COL16A1	37	1561	123	55	1696	53	9712	1579	1676	2068	1813	801	54	2478	4147	8134	454	482	3	219	1925	903	1047	15245	1422	7147	1116	1376	668	3526	3481		75001	COL16A1
SIGLEC5														21									232		142	42			86		1596		2119	SIGLEC5
CYP3A5	1426	103	1245	126	847	25199	49	615	3796	1501			54165	35	9858	199	9988	18	433	1348	3160	41	30855	65	4034	2480	379	6	2852	522			155345	CYP3A5
LGALS8	5374	2314	20242	2498	7525	6987	10014	33683	6432	20541	37291	15376	13929	15642	6952	11153	8412	15614	20853	8496	10776	6625	9530	15427	26086	5836	31358	8838	11252	21754	8086		424896	LGALS8
MYCT1		429	3854		819	1057	5624			4101	7447		1370	1098		712		2215	13994		560				15430	326	5543	5026	1089				70694	MYCT1
APOL3	3975	3558	3625	2295	7200	7730	8719	587	3316	7731	1630	432	14750	12364	18904	1371	965	236	1557	848	987	3322	6748	935	21464	990	1197	154	9626	14074	5724		167014	APOL3
CALML4	4272	3725		187	16520	84803	2033		3405	14853	254	34671	6433	1323		138012	4315	80	1599	4110	13834	1926	141469	263	3992	1040	3129		360	2884			489492	CALML4
ULBP3	241		92195										111				463	312							389		790	35030	44				129575	ULBP3
SEC14L4	1584	3988	6134	282	309	290		988	654	1420	603	82	16347	706		3329	1017	194	2795	389	1477	1199	2301		361	88	1530		28	650			48745	SEC14L4
ANKRD36				165	199		31	21		85	51	108	607	100	53			657	33	334	47	23	730	152		173	74	333	107	1511	408		6002	ANKRD36
BPHL	30937	77704	2471	92383	32488	88556	52453	16149	71065	9987	109865	439961	279092	40541	17170	53557	42391	120818	10377	30971	34314	38661	159773	15661	20010	28341	48143	89584	15716	14172	15158		2098469	BPHL
EGF		743	208	327	103	33	338	164	1252	285	82	751	127	248	13	7	473	18	380	159	15	126	381	22	211	4		34990	211		371		42042	EGF
CYP4B1	9	993				22			829				32	1190	504			32										1475	51	539			5676	CYP4B1
GUF1	2263	2934	7806	2816	3222	5203	1896	1803	7402	1355	8255	9982	829	2016	3204	1214	6182	1025	2232	5419	1467	879	6777	799	764	1972	12594	676	2235	1219	3799		110239	GUF1
TCTEX1D1			538						1192				88	14		191										69	487						2579	TCTEX1D1
SLFN13					24	318	846	2474	1434	1124	3	36	18	483			3788	46	160	2334		370	2307	228		373	718	2672	390	5435	238		25819	SLFN13
IL34		543				201					321		63					53		188	327	79			736		489	875	31	25			3931	IL34
GPATCH4		227		68	88	450	547	173	4235	342	1831	180	192	4513	1095	455	56	89	37		67	331	1805	119	187	396	286	619	1325	7	86		19806	GPATCH4
ZNF474	614		3837		104			949	1923									346												325			8098	ZNF474
NUDT13									1576				6	1421	5798				2020		530	10546				2263	423		94				24677	NUDT13
HSD17B13	5220	3319	9332	2798	701	5	4656	5150	1995	1279	8409	10453	665341	1102	6087	4678	5318	1110	2124	3540		856	3655	12520	2192	692	721	3612	6380	1055	3920		778220	HSD17B13
COL6A5	8887	55	524	181	957	4849	369	329	170	312	649	1099	429	1765	904	9459	2455	44	387	12	17202	42	1145	46	50	1390	207	111	236	95			54360	COL6A5
CBY2	32	215	552	57	4726	4		536		17606	92	638	1144	9581			31	6571	1759	279	710		19924	361	2870	31113	13614	457	2578		186		115636	CBY2
FUT2		11				7161	382		32			52	65	13				28		463	81	6609	7134	1379	270				467	67			24214	FUT2
GEN1	38370			94	2923	321	2066	13	919	119			7250	4646		766	5009	48	152	217	24301	18383	6587			26	135	43	58	2030	103803		218279	GEN1
PSG9		2091	1088			24	84			147		15		224	106		510	4	189172				15	192		48	220		68				194008	PSG9
ACSM2A	432	295		739	46	142	226	89	83	109		312110	180071	92	228	73	340	1599	62		79	1816	35	188	16	1085	455	50	322	13	940		501735	ACSM2A
TLR5	209	141	381		7428	121		63	63	63		785	170	4765	178				23	31	17	156	158		70		82		900	84	15		15903	TLR5
PKHD1L1	675	294	1076	449	400	597	182	1301	3369	459	48	817	316	191	1556	779	1613	7423	6965	1778	508	1102	1566	102	698	133	949	90157	4427	171	153		130254	PKHD1L1
AKR7L	207	4428	16624	3422	28237	358823	359			101261	474	298876	394210	132			20234	724	387	637	42154	7740	447056	1323	854	123010	682		514	701	2729		1855798	AKR7L
PSG7																			352														352	PSG7
IGKV3D-15	50950	23933		9456	12090	64823	3132	48289	156140	99233	8002	120276	136	45107	5886		16749	1981	89035			2871		5584		11402	19221	102638	19753	256134	12874		1185695	IGKV3D-15
PSG1	664	47		25	36	119	11			84			63	173					110506		172					258	52		32				112242	PSG1
CFHR1	267791	221558	2124	7062	30549	12231	23190	74720	58892	84870	24473	82217	41645	73893	15361	8131	32572	27266	222664	188482	26770	54137	54954	188054	146521	39280	68645	89956	9225	132454	180210		2489897	CFHR1
FCGR2C	11848	144		210	2066				369	2877	1054			2685	1087	1082		183	694		36	147		1295	4536	1521	414		398	1245	6201		40092	FCGR2C
ACTN3			27			49	288	322		24	5202	52												17		97			1294	37	2209		9618	ACTN3
GBA3	89	448	4534	52	329	30534	326	201	17	1005	134	12181	30179	422	118	17218	3965	23	152	138	981	10541	30705	182	2955	30	1312	377	72	24	43		149287	GBA3
SIGLEC12														664									219		1207			154					2244	SIGLEC12
PNLIPRP2			4908	88	174	3492		270			18		336	834	122	705	2960061	82	1159	29118	846	228	6857			5317	29		211	165	67057		3082077	PNLIPRP2
Sum	436106	355801	183448	125835	161806	704197	127533	190468	332236	374841	218001	1341951	1709568	230482	99331	261225	3127361	189321	682066	279510	183343	169659	943965	260159	257467	266942	214994	469209	93100	460918	419287
