# Supplementary material for: Polymorphic pseudogenes in the human genome - a comprehensive assessment
Source: Hum Genet. 2024 Nov 2;143(12):1465–79. doi: 10.1007/s00439-024-02715-9 (PMC11576641; doi:10.1007/s00439-024-02715-9)
Supplement: Supplementary file 6 — Supplementary Material 6 [file 439_2024_2715_MOESM6_ESM.xlsx]

## Sheet: Additional table 2
Additional table 2
	Gene	Allele	Global Freq of LoF	African	American	East Asian	European	South Asian	Nº. Homozigotes	N. POP with LoF allele
RARE (below 1%)	OR4A8	rs192424769	0.002	0	0	0.01	0	0	1	1
	OR2AG1	rs201084796	0.005	0	0	0.001	0	0.026	1	2
	CNTNAP3B	rs191459199	0.005	0.02	0.001	0	0	0	6	2
	OR2S2	rs144882847	0.006	0	0	0	0	0.031	2	1
	ADAM2	rs75268423	0.006	0.002	0.009	0	0.009	0.011	1	4
	CFHR1	rs140799744	0.008	0.03	0	0	0	0	14	1
LOW FREQUENCY (1% - 5%)	ATP13A5	rs74437357	0.01	0.0008	0.007	0	0.0328	0.009	2	4
	OR2F1	rs115407164	0.011	0.0393	0.004	0	0	0	2	2
	GUF1	rs141526764	0.012	0	0.079	0.005	0	0	3	2
	OR10A6	rs146182428	0.012	0.0424	0.004	0	0	0	3	2
	HTR3D	rs77099580	0.014	0.002	0.026	0	0.045	0.006	2	4
	RHD	rs141833592	0.015	0.05	0.01	0	0	0	11	2
	COL6A5	rs2201717	0.016	0	0.095	0.001	0.011	0.004	4	4
	HNRNPA1L2	rs112829663	0.016	0.002	0.094	0	0.01	0.005	4	4
	TRBV7-4	rs149835058	0.017	0.0605	0.004	0	0	0	1	2
	OR3A1	rs7218125	0.022	0.0779	0.01	0	0.001	0	3	3
	IGKV3D-15	rs71241757	0.023	0.0015	0.019	0.001	0.0586	0.039	221	5
	LPA	rs41272114	0.023	0.002	0.078	0	0.031	0.03	6	4
	OR2T11	rs149866013	0.023	0.0825	0.009	0	0.001	0	30	3
	SPATA 45 (C1orf227)	rs80161538	0.026	0	0	0.127	0	0.001	11	2
	OR2D2	rs10566026	0.027	0.097	0.009	0	0.001	0	10	3
	EXO5	rs143142866	0.028	0	0	0.133	0.001	0.003	11	3
	OR10C1	rs17184009	0.028	0.0946	0.01	0	0.0089	0.001	9	4
	CCR5	rs333	0.029	0.003	0.032	0	0.1103	0.009	5	4
	SEC14L4	rs35032582	0.03	0.11	0.006	0	0.001	0	9	3
	CYP3A5	rs41303343	0.032	0.118	0.003	0	0	0	11	2
	ULBP3	rs72501734	0.032	0.004	0.097	0.042	0.009	0.036	4	5
	ANKRD36	rs199649518	0.033	0	0	0.001	0	0.169	15	2
	TCHHL1	rs150014958	0.033	0.001	0.138	0.065	0	0.004	17	4
	GPR135	rs113897239	0.035	0.127	0.01	0	0	0	16	2
	OR8B3	rs201661436	0.035	0.001	0.029	0.008	0.048	0.101	8	5
	PRB1	rs113277863	0.037	0.1218	0.022	0.001	0.002	0.008	8	5
	SPMAP2 (THEG)	rs73489977	0.037	0.134	0.012	0	0.001	0	12	3
	COL16A1	rs72887331	0.039	0.142	0.007	0	0.001	0	14	3
	BPHL	rs2231365	0.042	0.15	0.017	0.002	0	0	16	3
	OR4D6	rs77048571	0.042	0.111	0.026	0.01	0.017	0.02	17	5
	SPATA 4	rs28381989	0.042	0.002	0.062	0.001	0.136	0.027	12	5
	SIGLEC5	rs8108078	0.045	0.161	0.017	0	0.001	0	25	3
	ACSM2A	rs59261767	0.046	0.002	0.023	0.185	0.001	0.025	23	5
	OR2T27	rs141113411	0.046	0.166	0.013	0	0	0.002	15	3
	HTN3	rs17147990	0.047	0.171	0.016	0	0	0	16	2
POLYMORPHISM	RABL2A	rs201528381	0.049	0.002	0.049	0.099	0.025	0.087	8	5
	OR51B5	rs147062602	0.05	0.138	0.027	0	0.046	0.005	13	4
	TLR5	rs5744168	0.05	0.023	0.03	0.039	0.061	0.103	8	5
	DNAJB7	rs200971397	0.051	0.003	0.349	0.003	0.005	0	63	4
	MOK	rs34931752	0.051	0.099	0.029	0.03	0.032	0.042	9	5
	OR2D3	rs59264610	0.052	0.117	0.055	0	0.063	0.003	17	4
	NUDT13	rs11381190	0.053	0.182	0.022	0	0.006	0.001	31	4
	PSORS1C2	rs79153019	0.053	0.027	0.056	0.008	0.101	0.083	7	5
	PKD2L1	rs7904983	0.055	0.194	0.022	0.002	0	0	25	3
	PKHD1L1	rs17368310	0.055	0.006	0.223	0.021	0.042	0.048	25	5
	CCDC163P	rs72898310	0.057	0.209	0.012	0	0	0	35	2
	SPEGNB	rs11437065	0.058	0.0174	0.112	0.0823	0.0596	0.045	13	5
	GEN1	rs149936944	0.059	0.008	0.055	0.108	0.09	0.05	10	5
	TAAR2	rs8192646	0.059	0.0129	0.009	0.1895	0.0109	0.071	23	5
	SLC22A14	rs753331	0.06	0	0.033	0.263	0	0.011	40	3
	HSD17B13	rs80182459	0.06	0.22	0.012	0	0	0	36	2
	IL34	rs4985556	0.06	0.005	0.037	0.066	0.104	0.097	14	5
	OR1D5	rs142753580	0.06	0.222	0.012	0	0	0	40	2
	AGAP6	rs575835505	0.063	0.132	0.023	0.025	0.053	0.048	21	5
	GPR142	rs59375334	0.066	0.237	0.024	0	0.003	0	36	3
	SLFN12L	rs143471015	0.066	0.107	0.012	0.143	0.008	0.033	19	5
	GPRC6A	rs6907580	0.067	0.084	0.127	0.007	0.069	0.064	13	5
	CBY2 (SPERT)	rs80072371	0.068	0.157	0.046	0.001	0.049	0.052	20	5
	DDIT4L	rs58706659	0.068	0.076	0.069	0	0.088	0.106	22	4
	SERPINA2	rs149961411	0.068	0.0136	0.235	0.002	0.0736	0.088	30	5
	APOL3	rs11089781	0.069	0.255	0.013	0	0.001	0	46	3
	OR4C11	rs75423534	0.069	0.003	0.122	0.005	0.132	0.122	92	5
	PSG1	rs12986075	0.072	0.008	0.099	0.016	0.195	0.071	36	5
	SLC22A25	rs1783657	0.072	0.257	0.017	0	0.004	0.004	41	4
	RNF32	rs3823617	0.073	0.132	0.03	0.111	0.045	0.012	15	5
	SDR42E1	rs11542462	0.073	0.005	0.066	0.003	0.151	0.161	32	5
	OR2V2	rs140598308	0.077	0.151	0.048	0.016	0.075	0.065	23	5
	OR4D10	rs75898556	0.077	0.159	0.137	0.046	0.009	0.027	26	5
	AKR1E2	rs12240276	0.078	0.101	0.088	0	0.134	0.065	23	4
	ZNF860	rs4639011	0.081	0.276	0.035	0	0.018	0.001	53	4
	CALML4	rs11071990	0.084	0.26	0.017	0.042	0.011	0.014	46	5
	MYCT1	rs3841162	0.084	0.103	0.082	0.141	0.022	0.066	19	5
	OR10J1	rs12409540	0.084	0.026	0.157	0.028	0.132	0.121	118	5
	EGF	rs11569144	0.087	0	0	0.247	0	0.189	51	2
	ABCA10	rs113082690	0.088	0.073	0.169	0.111	0.066	0.053	31	5
	KCNMB3	rs143962239	0.089	0.227	0.085	0	0.077	0.01	40	4
	EFCAB13	rs71377306	0.092	0.002	0.033	0.225	0.083	0.125	51	5
	RETNLB	rs5851607	0.092	0.089	0.124	0	0.191	0.064	33	4
	OR52D1	rs36066208	0.093	0.0212	0.171	0.0754	0.1779	0.071	35	5
	SLFN13	rs8072510	0.093	0.113	0.052	0.133	0.102	0.042	25	5
	IFNE	rs2039381	0.098	0.073	0.04	0.184	0.003	0.183	43	5
	PSG8	rs11355507	0.102	0.191	0.11	0.019	0.069	0.095	34	5
	FMO2	rs28369860	0.103	0.297	0.048	0.002	0.045	0.043	68	5
	CYP3A43	rs61469810	0.105	0.315	0.045	0.001	0.038	0.042	69	5
	GBA3	rs358231	0.108	0.0287	0.108	0.2004	0.1531	0.076	45	5
	UNC93A	rs2235197	0.11	0.037	0.104	0.14	0.122	0.172	40	5
	IGKV1-39	rs13392194	0.1109	0.2738	0.059	0.0128	0.06	0.0599	8	5
	GOLGA8S	rs140059935	0.112	0.017	0.088	0.205	0.125	0.149	45	5
	SCYGR10	rs144457324	0.113	0.0703	0.089	0.2867	0.0308	0.093	44	5
	ZNF681	rs61397759	0.113	0.0106	0.144	0.0913	0.1998	0.161	42	5
	ARMS2	rs2736911	0.114	0.056	0.091	0.19	0.173	0.072	46	5
	ERV3-1	rs67047829	0.115	0.039	0.122	0.169	0.087	0.187	49	5
	OR6Q1	rs34846253	0.119	0.1225	0.115	0.0218	0.2048	0.127	56	5
	OR5K2	rs55639376	0.124	0.142	0.141	0.053	0.16	0.123	40	5
	RFPL1	rs12484086	0.125	0.21	0.082	0.03	0.168	0.095	40	5
	OR5M1	rs71931749	0.127	0.031	0.098	0.162	0.201	0.164	47	5
	OR51I1	rs16930998	0.128	0.012	0.102	0.358	0.032	0.167	88	5
	PCDHGA8	rs3214276	0.128	0.175	0.151	0.118	0.059	0.128	55	5
	DYNLT5 (TCTEX1D1)	rs3816989	0.131	0.079	0.101	0.149	0.151	0.181	44	5
	LGALS8	rs2273865	0.131	0.221	0.122	0.181	0.032	0.067	57	5
	OR2W3	rs80255919	0.134	0.134	0.193	0.032	0.131	0.202	59	5
	CYP4B1	rs3215983	0.135	0.0386	0.182	0.255	0.1302	0.116	74	5
	PSORS1C1	rs9278990	0.139	0.129	0.207	0.068	0.134	0.181	45	5
	TRBV30	rs17267	0.144	0.0437	0.208	0.1137	0.2717	0.1381	72	5
	CELA1	rs17860363	0.146	0.084	0.177	0.041	0.286	0.17	76	5
	NACA2	rs17610181	0.148	0.057	0.104	0.167	0.147	0.283	76	5
	DNAJC28	rs3834674	0.152	0.015	0.226	0.167	0.266	0.15	98	5
	TRBV16	rs17284	0.153	0.5084	0.067	0.0026	0.0032	0.0017	163	5
	PBOV1	rs3841283	0.156	0.15	0.156	0.358	0.062	0.053	99	5
	GRIN3B	rs10666583	0.159	0.094	0.203	0.071	0.288	0.174	78	5
	VWDE	rs17165936	0.167	0.1997	0.089	0.2004	0.1034	0.208	83	5
	CD200R1L	rs58161637	0.168	0.0953	0.213	0.0625	0.3231	0.183	87	5
	OR51I2	rs35301588	0.17	0.042	0.298	0.042	0.371	0.18	138	5
	GLT6D1	rs34217442	0.172	0.09	0.189	0.21	0.184	0.218	86	5
	KRT37	rs78158550	0.172	0.034	0.127	0.321	0.176	0.233	110	5
	GABRR3	rs832032	0.173	0.28	0.174	0.014	0.194	0.169	103	5
	OR4X2	rs7120775	0.175	0.2882	0.127	0.1627	0.1252	0.119	54	5
	ZAN	rs2293766	0.178	0.0204	0.278	0.5079	0.0099	0.154	181	5
	SIGLEC12	rs16982743	0.186	0.3676	0.13	0.0427	0.2038	0.109	129	5
	ZNF474	rs3217313	0.186	0.417	0.062	0.199	0.05	0.09	136	5
	ZNF80	rs3732781	0.186	0.025	0.244	0.157	0.28	0.293	104	5
	PSG9	rs3746297	0.189	0.214	0.146	0.38	0.083	0.101	107	5
	ZACN	rs1043149	0.189	0.0658	0.318	0.3065	0.1899	0.141	124	5
	C12orf60	rs10556010	0.19	0.323	0.089	0.082	0.143	0.241	122	5
	OR52A1	rs112098990	0.196	0.14	0.274	0.028	0.245	0.338	148	5
	KRTAP1-1	rs3213755	0.1993	0.1881	0.229	0.2427	0.1264	0.2263	18	5
	OR10AD1	rs144247841	0.203	0.272	0.133	0.128	0.235	0.206	115	5
	MDP1	rs3215610	0.204	0.434	0.081	0.212	0.069	0.109	163	5
	EBLN2	rs3832186	0.207	0.116	0.091	0.354	0.12	0.349	136	5
	PRSS48	rs77216366	0.212	0.0787	0.246	0.1766	0.4205	0.192	166	5
	OR52N4	rs4910844	0.214	0.1498	0.226	0.1974	0.2783	0.245	125	5
	KRTAP10-6	rs233303	0.216	0.153	0.225	0.321	0.211	0.193	130	5
	OR51F1	rs34672924	0.216	0.4569	0.202	0	0.2714	0.065	209	4
	VN1R5	rs1778540	0.218	0.4418	0.108	0.1647	0.1123	0.157	173	5
	IDO2	rs4503083	0.23	0.112	0.317	0.3601	0.2107	0.213	159	5
	NAT8B	rs4852974	0.233	0.1392	0.235	0.2897	0.2624	0.272	157	5
	OR6C74	rs4522268	0.236	0.148	0.233	0.117	0.333	0.377	152	5
	IGLV3-22	rs77364963	0.249	0.3687	0.1795	0.3358	0.1758	0.1396	221	5
	TRBV10-1	rs17249	0.249	0.1611	0.33	0.2004	0.4384	0.164	193	5
	GUCA1C	rs10933973	0.25	0.252	0.308	0.181	0.304	0.22	162	5
	OR4C16	rs1459101	0.253	0.1014	0.324	0.3909	0.2843	0.231	197	5
	GDPD4	rs34784710	0.254	0.051	0.192	0.256	0.372	0.449	215	5
	DHDH	rs3830420	0.255	0.057	0.232	0.542	0.176	0.323	239	5
	TEX26	rs12857479	0.255	0.047	0.314	0.295	0.363	0.342	212	5
	FCGR2C	rs430178	0.259	0.2806	0.199	0.3234	0.2237	0.24	245	5
	KIR2DS4	rs551456772	0.266	0.38	0.267	0.423	0.089	0.132	470	5
	TPSD1	rs3830782	0.268	0.419	0.34	0.153	0.222	0.178	213	5
	RHBG	rs2245623	0.271	0.1936	0.278	0.1012	0.4563	0.353	229	5
	CYP2F1	rs3833221	0.272	0.425	0.187	0.251	0.18	0.241	229	5
	GSTT2	rs201176441	0.272	0.127	0.202	0.525	0.287	0.241	565	5
	GPR42	rs424241	0.28	0.29	0.182	0.553	0.16	0.177	269	5
	OR4P4	rs76160133	0.285	0.097	0.297	0.456	0.165	0.479	478	5
	H2BW2	rs2301384	0.306	0.0359	0.252	0.394	0.422	0.508	XX-161, XY-371	5
	FAM187B	rs541169	0.318	0.312	0.349	0.175	0.322	0.449	267	5
	KRTAP13-2	rs877346	0.318	0.168	0.347	0.269	0.448	0.417	119	5
	OR52B4	rs11310407	0.32	0.1422	0.419	0.4157	0.3499	0.359	313	5
	FUT2	rs601338	0.322	0.4909	0.341	0.004	0.4414	0.283	364	5
	IFNA10	rs10119910	0.3231	0.402	0.2824	0.5131	0.1996	0.1859	317	5
	OR6C1	rs5798345	0.329	0.163	0.45	0.341	0.426	0.354	284	5
	OR5K4	rs11288615	0.336	0.235	0.359	0.132	0.587	0.408	364	5
	OR2J1	rs2394517	0.337	0.0461	0.432	0.3512	0.5815	0.397	384	5
	ABO	rs8176719	0.344	0.294	0.232	0.38	0.395	0.401	318	5
	SLC6A18	rs7447815	0.349	0.364	0.378	0.235	0.369	0.404	334	5
	GAB4	rs28502153	0.354	0.198	0.427	0.394	0.37	0.454	136	5
	IFNL4	rs11322783	0.368	0.7073	0.403	0.0813	0.3111	0.239	471	5
	CD300H	rs905709	0.384	0.1823	0.523	0.4544	0.4563	0.41	426	5
	CHRFAM7A	rs201490160	0.387	0.082	0.441	0.665	0.378	0.485	379	5
	PKD1L2	rs12925771	0.387	0.2012	0.37	0.6687	0.2863	0.464	460	5
	CYP2D7	rs149012039	0.389	0.489	0.231	0.571	0.297	0.274	464	5
	TPSB2	rs72633259	0.399	0.3192	0.258	0.6766	0.333	0.388	510	5
	ACTN3	rs1815739	0.401	0.115	0.572	0.443	0.434	0.587	459	5
	OR2T4	rs34079073	0.401	0.339	0.445	0.339	0.481	0.437	408	5
	OR1B1	rs11421222	0.409	0.3888	0.295	0.3383	0.504	0.49	456	5
	SLC22A10	rs1790218	0.434	0.266	0.506	0.469	0.554	0.448	501	5
	GPATCH4	rs3795733	0.436	0.1596	0.624	0.4911	0.7048	0.34	574	5
	OR4C45	rs397826261	0.4386	0.1954	0.604	0.5521	0.5197	0.4692	866	5
	OR52E1	rs5789358	0.443	0.5832	0.468	0.245	0.4374	0.444	552	5
	PGPEP1L	rs5814919	0.443	0.156	0.491	0.484	0.572	0.621	569	5
	OR2B11	rs35305980	0.449	0.285	0.527	0.476	0.456	0.58	526	5
	ALG1L2	rs55800015	0.453	0.4614	0.464	0.2371	0.6024	0.505	452	5
	OR51Q1	rs2647574	0.454	0.2799	0.401	0.7024	0.3986	0.528	587	5
	KRT24	rs11309872	0.465	0.1921	0.628	0.5952	0.4563	0.592	609	5
	OR5H8	rs2316271	0.472	0.5908	0.428	0.7312	0.2147	0.338	645	5
	MS4A12	rs2298553	0.478	0.534	0.491	0.48	0.433	0.438	610	5
	OR5AC1	rs5851097	0.5	0.5598	0.532	0.4931	0.4404	0.464	648	5
	OR10X1	rs863362	0.502	0.5741	0.5853	0.4732	0.413	0.414	663	5
	SIGLEC16	rs8111526	0.505	0.4493	0.575	0.2569	0.7455	0.537	713	5
	ANKDD1B	rs34358	0.507	0.5121	0.602	0.3849	0.6451	0.416	674	5
	TIGD6	rs3832324	0.519	0.362	0.481	0.585	0.607	0.598	704	5
	PNLIPRP2	rs4751995	0.522	0.3654	0.543	0.7292	0.4642	0.562	725	5
	OR4L1	rs33965693	0.532	0.4849	0.556	0.5734	0.3837	0.689	767	5
	KLK12	rs3745540	0.534	0.357	0.559	0.637	0.566	0.618	760	5
	OR11H7	rs1953558	0.536	0.4418	0.627	0.6468	0.5517	0.467	733	5
	DEFB126	rs11467417	0.5445	0.5459	0.498	0.5197	0.5553	0.5932	751	5
	CATSPER2	rs7169097	0.548	0.172	0.7	0.684	0.714	0.639	896	5
	PTCHD3	rs2505323	0.55	0.526	0.52	0.37	0.683	0.653	812	5
	SERPINB11	rs4940595	0.55	0.4787	0.56	0.3769	0.7227	0.6381	796	5
	OR8G1	rs4268525	0.555	0.685	0.441	0.417	0.447	0.716	817	5
	KRTAP4-8	rs201764113	0.564	0.654	0.612	0.415	0.618	0.507	828	5
	OR1S1	rs7103033	0.566	0.7776	0.572	0.2381	0.6859	0.493	901	5
	P2RX5	rs3215407	0.573	0.17	0.777	0.814	0.692	0.604	981	5
	OR4Q2	rs34315947	0.576	0.6838	0.503	0.7431	0.4076	0.486	871	5
	MS4A14	rs3217518	0.587	0.479	0.709	0.594	0.655	0.57	884	5
	ZNF480	rs3217319	0.599	0.318	0.65	0.641	0.739	0.757	959	5
	OR4X1	rs10838851	0.604	0.5461	0.741	0.5476	0.7445	0.5	929	5
	OR52P1	rs34463490	0.608	0.615	0.697	0.4911	0.6501	0.61	942	5
	OR4K3	rs5807006	0.614	0.528	0.612	0.4484	0.7724	0.74	839	5
	UBE2NL	rs237520	0.617	0.628	0.584	0.661	0.645	0.552	500-XX, 734-XY	5
	OR5AR1	rs11228710	0.623	0.2716	0.7857	0.6879	0.78	0.741	1082	5
	MROH5	rs6578185	0.654	0.7579	0.7	0.7004	0.5258	0.562	1124	5
	OR2T7	rs1782240	0.669	0.6708	0.617	0.7265	0.6509	0.6714	>1	5
	CCDC198	rs1152522	0.685	0.238	0.762	0.961	0.747	0.888	1358	5
	OR1P1	rs7222006	0.718	0.6203	0.693	0.7847	0.8837	0.627	1302	5
	OR5G3	rs75762927	0.727	0.6853	0.709	0.7956	0.6143	0.839	1348	5
	OR2L8	rs10888281	0.746	0.2867	0.914	0.8532	0.9453	0.931	1571	5
	OR10AC1	rs34333193	0.755	0.9682	0.777	0.5942	0.7207	0.653	1476	5
	OR12D1	rs1011985	0.768	0.8147	0.71	0.6994	0.836	0.748	1491	5
	OR13C7	rs10814311	0.82	0.73	0.883	0.9395	0.7952	0.802	1696	5
	PSG7	rs113247044	0.858	0.81	0.79	0.99	0.84	0.8694	1864	5
	ZNF117	rs1404453	0.882	0.728	0.939	0.873	0.965	0.971	1969	5
	OR5AL1	rs10633383	0.9	0.941	0.901	0.874	0.8867	0.885	2040	5
	OR10J4	rs11419544	0.905	0.6884	0.964	1	0.9761	0.986	2096	5
	OR8J2	rs55684887	0.938	0.91	0.944	0.999	0.906	0.944	2207	5
	CASP12	rs497116	0.948	0.835	0.98	0.998	0.999	0.976	2258	5
	AKR7L	rs190747734	0.969	1	0.98	0.952	0.971	0.935	2353	5
	GPR33	rs17097921	0.97	0.98	0.996	0.94	0.99	0.95	2359	2
