# Supplementary material for: Polymorphic pseudogenes in the human genome - a comprehensive assessment
Source: Hum Genet. 2024 Nov 2;143(12):1465–79. doi: 10.1007/s00439-024-02715-9 (PMC11576641; doi:10.1007/s00439-024-02715-9)
Supplement: Supplementary file 7 — Supplementary Material 7 [file 439_2024_2715_MOESM7_ESM.xlsx]

## Sheet: Additional table 1
Additional table 1
Gene Symbol		Location	Lof Mutation	rs code	Freq LoF allele	Freq. Homozygotes	N. Homozygotes	Pop. Max	Population	Observations	Decision	OMIM#	Identified in	Identified in	Identified in	Identified in
ABCA10	17	17q24.3	p.Ser444PhefsTer17	rs113082690	0.088	0.012	31	0.169	American		keep			Rausell A., et al. 2020
ABO	9	9q34.2	p.Thr87AspfsTer107	rs8176719	0.344	0.127	318	0.401	South Asian	ABO blood system	keep				Present work	Yamamoto, F.-i., et al., 1990
AC005609.1										Pseudogene - Rausell A., et al. 2020 identified rs11321479 which is located with in PCDHA14 na established pseudogene, and in the intronic region of several PCDHA genes specifically PCDHA 1, 5, 9, 4, 2, 7, 10, 8, 6,and 3	remove			Rausell A., et al. 2020
ACSM2A	16		p.Arg115Ter	rs59261767	0.046	0.009	23	0.185	East Asian		keep			Rausell A., et al. 2020
ACTN3	11	11q13.2	p.Cys577Ter	rs1815739	0.401	0.183	459	0.587	South Asian		keep	617749 - Sprinting performance			Present work	North, K.N., et al. 1999
ADAM2	8	8p11.22	c.571-2A>T (SA)	rs75268423	0.006	0.0003	1	0.011	South Asian		keep				Present work
AGAP6	10		p.Arg70GlyfsTer53	rs575835505	0.063	0.008	21	0.132	African	Rausell A., et al. 2020. idetified rs188468654 freq of LoF allele = 0,04	keep			Rausell A., et al. 2020
AKR1E2	10		p.Arg301Ter	rs12240276	0.078	0.009	23	0.134	European		keep			Rausell A., et al. 2020
AKR7L (AFAR3)	1	1p35-p36.1	p.Ter106Arg	rs190747734	0.969	0.94	2353	1	African	Carries a Selenocysteine-Insertion Element (SECIS)-like structure that during translation may recode an in-frame TGA-stop codon to a selenocysteine. https://doi.org/10.1038/sj.onc.1206684 . However no protein has been detected	keep		Abascal F., et al. 2018		Present work
ALG1L2	3	3q22.1	p.Leu157TrpfsTer5	rs55800015	0.453	0.181	452	0.602	European		keep				Present work
ANKDD1B	5	5q13.3	p.Trp218Ter	rs34358	0.507	0.269	674	0.645	European		keep				Present work
ANKRD36	2		p.Arg383Ter	rs199649518	0.033	0.005	15	0.169	South Asian	Rausell A., et al. 2020. identified rs141447363 freq of LoF allele = 0,024	keep			Rausell A., et al. 2020
APOL3	22	22q12.3	p.Gln58Ter	rs11089781	0.069	0.018	46	0.255	African		keep			Rausell A., et al. 2020
ARMS2	10		p.Arg38Ter	rs2736911	0.114	0.018	46	0.19	East Asian		keep			Rausell A., et al. 2020
ATP13A5	3	3q29	p.Gln355Ter	rs74437357	0.01	0.001	2	0.033	Euroepan		keep				Present work
BPHL	6		c.378+2T>C (SD)	rs2231365	0.042	0.006	16	0.15	African		keep			Rausell A., et al. 2020
C12orf60	12		p.Met184AspfsTer14	rs10556010	0.19	0.049	122	0.323	African	Former rs139293175, rs769074034	keep			Rausell A., et al. 2020
CALML4	15		p.Arg40Ter	rs11071990	0.084	0.018	46	0.26	African		keep			Rausell A., et al. 2020
CASP12	11	11q22.3	p.Ter125Arg	rs497116	0.948	0.902	2258	0.998	European		keep	608633 - Sepsis, susceptability resistance to	Abascal F., et al. 2018		Present work	Fischer, H., et al., 2002
CATSPER2	15		c.1179-2A>T (SA)	rs7169097	0.548	0.358	896	0.714	European	Sperm specific	keep			Rausell A., et al. 2020
CBY2 (SPERT)	13	13q14.13	p.Cys71Ter	rs80072371	0.068	0.008	20	0.157	African	Testis specific	keep			Rausell A., et al. 2020
CCDC162P (C6orf183)	6	6q21								Pseudogene	remove		Abascal F., et al. 2018
CCDC163P	1		p.Gln84Ter	rs72898310	0.057	0.014	35	0.209	African		keep			Rausell A., et al. 2020
CCDC198 (C14orf105)	14		c.394-2A>G (SA)	rs1152522	0.685	0.542	1358	0.961	East Asian		keep			Rausell A., et al. 2020
CCR5	3	3p21.31	p.Ser185IlefsTer32	rs333	0.029	0.002	5	0.11	European		keep	601373 -HIV , HepC , West nile virus infection, susceptibility/resistance to			Present work	Samson, M., et al., 1996
CD200R1L	3	3q13.2	p.His182ProfsTer5	rs58161637	0.168	0.035	87	0.323	European		keep			Rausell A., et al. 2020	Present work
CD300H	17	17q25.1	c.61+1A>G (SD)	rs905709	0.384	0.17	426	0.523	American	Affects both isoforms / alternative transcripts	keep				Present work	Niizuma, K., et al., 2015
CD300LD-AS1 (C17orf77)										Long non-coding RNA	remove			Rausell A., et al. 2020
CELA1	12	12q13.13	p.Leu210ProfsTer24	rs17860363	0.146	0.03	76	0.286	European	Adrenal gland specific	keep			Rausell A., et al. 2020
CFHR1	1	1q31.1	c.790+1G>A (SD)	rs140799744	0.008	0.006	14	0.03	African	Only lost in the African pop	keep	134371 - Macular degeneration, age-related, reduced risk of		Rausell A., et al. 2020
CHRFAM7A	15	15q13.2	p.Leu76GlnfsTer41	rs201490160	0.387	0.151	379	0.665	East Asian		keep			Rausell A., et al. 2020
CLECL1	12	12p13.31								Pseudogene - Rausell A., et al. 2020. Identified rs71045297 not found in the 1000k	remove			Rausell A., et al. 2020
CNTNAP3B	9	9p11.2	c.197-2A>G (SA)	rs191459199	0.005	0.002	6	0.02	African		keep			Rausell A., et al. 2020
COL16A1	1	1p35.2	c.1656+1G>T (SD)	rs72887331	0.039	0.006	14	0.142	African		keep			Rausell A., et al. 2020
COL6A5	3	3q22.1	p.Gln2050Ter	rs2201717	0.016	0.002	4	0.095	American		keep	611916		Rausell A., et al. 2020
CYP2D7	22	22q13.2	p.Gly212ArgfsTer3	rs149012039	0.389	0.185	464	0.571	East Asian		keep	124030 - Poor metabolism of Debrisoquine	Abascal F., et al. 2018		Present work
CYP2F1	19	19q13.2	p.Thr6HisfsTer22	rs3833221	0.272	0.091	229	0.425	African	Testis specific	keep			Rausell A., et al. 2020
CYP3A43	7	7q22.1	p.Tyr25LeufsTer65	rs61469810	0.105	0.028	69	0.315	African		keep			Rausell A., et al. 2020
CYP3A5	7	7q22.1	p.Thr346TyrfsTer3	rs41303343	0.032	0.004	11	0.118	African		keep	605325 - Hypertension, salt-sensitive essential, susceptibility to		Rausell A., et al. 2020
CYP4B1	1	1p33	p.Asp295GlyfsTer3	rs3215983	0.135	0.03	74	0.083	East Asian		keep				Present work
DDIT4L	4	4q24	p.Lys180AsnfsTer5	rs58706659	0.068	0.009	22	0.106	South Asian		keep			Rausell A., et al. 2020
DEFB126	20	20p13	p.Pro106ArgfsTer?	rs11467417	0.5445	0.3028	751	0.5932	South Asian	1KG genotype info collected from gnomAD - Sperm motility PMID: 21775668	keep	620131- sperm motility		Rausell A., et al. 2020
DHDH	19	19q13.33	p.Ala173GlyfsTer33	rs3830420	0.255	0.095	239	0.542	East Asian		keep			Rausell A., et al. 2020
DNAJB7	22	22q13.2	p.Leu56IlefsTer4	rs200971397	0.051	0.025	63	0.349	American		keep			Rausell A., et al. 2020
DNAJC28	21	21q22.11	p.Leu316CysfsTer12	rs3834674	0.152	0.039	98	0.266	European	Former rs139852262	keep			Rausell A., et al. 2020
DYNLT5 (TCTEX1D1)	1	1p31.3	c.336+1G>A (SD)	rs3816989	0.131	0.018	44	0.181	South Asian		keep			Rausell A., et al. 2020
EBLN2	3	3p13	p.Arg84LysfsTer18	rs3832186	0.207	0.054	136	0.354	East Asian		keep			Rausell A., et al. 2020
EFCAB13	17	17q21.32	p.Arg211Ter	rs71377306	0.092	0.02	51	0.225	East Asian		keep			Rausell A., et al. 2020
EGF	4	4q25	p.Gln1136ProfsTer18	rs11569144	0.087	0.02	51	0.247	East Asian		keep	131530 - ?Hypomagnesemia 4, renal		Rausell A., et al. 2020
ERV3-1	7	7q11.21	p.Arg223Ter	rs67047829	0.115	0.019	49	0.187	South Asian		keep			Rausell A., et al. 2020
EXO5	1	1p34.2	p.Val265GlufsTer5	rs143142866	0.028	0.004	11	0.133	East Asian		keep			Rausell A., et al. 2020
FAM187B	19	19q13.12	p.Trp188Ter	rs541169	0.318	0.107	267	0.449	South Asian		keep			Rausell A., et al. 2020
FAM246C	22	22q11.21	p.Arg23ProfsTer48	rs537616899	0.002	0	0	0.003	East Asian	No homozygous genotype for LoF mutation was found in the 1KG	remove				Present work
FAUP1	18	18q22.3								Pseudogene	remove				Present work
FBXL21P	5	5q31.1								Pseudogene	remove				Present work
FCGR2C	1	1q23.3	c.796-1C>G (SA)	rs430178	0.259	0.098	245	0.135	African	Single canonical transcript multiple exons	keep		Abascal F., et al. 2018		Present work	Su, K., et al., 2002
FMO2	1	1q24.3	p.Val113Ter	rs28369860	0.103	0.027	68	0.297	African	Former rs142989335	keep			Rausell A., et al. 2020		Dolphin, C. T., 1998
FUT2	19	19q13.33	p.Trp154Ter	rs601338	0.322	0.145	364	0.491	African	Conferes sensitivity PMID:12692541, PMID:7876235, PMID:7876234, PMID:18776911	keep	182100 - Norwalk virus infection, resistance to; Bombay phenotype, digenic; Vitamin B12 plasma level QTL1		Rausell A., et al. 2020	Present work
GAB4	22	22q11.1	p.Gly163Ter	rs28502153	0.354	0.126	136	0.454	South Asian		keep			Rausell A., et al. 2020
GABRR3	3	3q11.2	p.Tyr205Ter	rs832032	0.173	0.041	103	0.28	African		keep				Present work	Bustamante, M.F., et al., 2015
GBA3	4	4p15.2	p.Tyr456Ter	rs358231	0.108	0.018	45	0.2	East Asian		keep		Abascal F., et al. 2018		Present work	Lopes-Marques, M., et al., 2020
GDPD4	11	11q13.5	p.Ile398TyrfsTer7	rs34784710	0.254	0.086	215	0.449	East Asian		keep			Rausell A., et al. 2020
GEN1	2	2p24.2	p.Lys839GlufsTer2	rs149936944	0.059	0.004	10	0.108	East Asian		keep			Rausell A., et al. 2020
GLT6D1	9	9q34.3	p.Trp143GlyfsTer9	rs34217442	0.172	0.034	86	0.218	East Asian		keep			Rausell A., et al. 2020
GOLGA8S	15	15q11.2	p.Glu483Ter	rs140059935	0.112	0.018	45	0.205	East Asian		keep			Rausell A., et al. 2020
GPATCH4	1	1q22-q23.1	p.Trp399Ter	rs3795733	0.436	0.229	574	0.705	European		keep				Present work
GPR135	14	14q23.1	p.Trp344AlafsTer33	rs113897239	0.035	0.006	16	0.127	African	Rhodopsin family	keep			Rausell A., et al. 2020
GPR142	17	17q25.1	p.Pro72HisfsTer29	rs59375334	0.066	0.014	36	0.237	African	Rhodopsin family	keep			Rausell A., et al. 2020
GPR33	14	14q12	p.Arg140Ter	rs17097921	0.97	0.942	2359	0.998	European		keep				Present work	Römpler, H., et al., 2005
GPR42	19	19q13.12	p.Arg174Ter	rs424241	0.28	0.107	269	0.553	East Asian	Missense LoF based reported in http://doi.org/10.1089/dna.2009.0916	keep				Present work	Chen, W., et al., 2009
GPRC6A	6	6q22.1	p.Arg57Ter	rs6907580	0.067	0.005	13	0.127	American		keep			Rausell A., et al. 2020
GRIN3B	19	19p13.3	p.Gly466AlafsTer18	rs10666583	0.159	0.031	78	0.288	European		keep			Rausell A., et al. 2020		Niemann, S., et al., 2008
GSTT2	22	22q11.23	p.Arg196Ter	rs201176441	0.272	0.224	565	0.525	East Asian		keep				Present work
GSTT2B	22	22q11.23								CNV full gene deletion reported in PMCID: PMC2672168	remove				Present work
GUCA1C	3	3q13.13	c.442+1G>T (SD)	rs10933973	0.25	0.065	162	0.308	American		keep			Rausell A., et al. 2020
GUF1	4	4p12	c.734+1G>A (SD)	rs141526764	0.012	0.001	3	0.079	American		keep			Rausell A., et al. 2020
H2BW2	X	Xq22.2	p.Gln67Ter	rs2301384	0.306	XX- 0,064 XY- 0,148	XX-161, XY-371	0.508	South Asian		keep				Present work
HCG22	6	6p21.33								Long non-coding RNA	remove				Present work
HNRNPA1L2	13	13q14.3	p.Lys277ArgfsTer46	rs112829663	0.016	0.002	4	0.094	American		keep			Rausell A., et al. 2020
HSD17B13	4	4q22.1	p.Ala192LeufsTer8	rs80182459	0.06	0.014	36	0.22	African	Former rs143404524	keep			Rausell A., et al. 2020
HTN3	4	4q13.3	p.Tyr47Ter	rs17147990	0.047	0.006	16	0.171	African	Classified as pathogenic PMID: 7951254	keep			Rausell A., et al. 2020
HTR3D	3	3q27.1	c.67-2A>C (SA)	rs77099580	0.014	0.001	2	0.045	European	Rausell A., et al. 2020. Identified rs6443930 which in not in the canonical transcript, Alternatively in this work we identified rs77099580 in the canonical transcript	keep			Rausell A., et al. 2020
IDO2	8		p.Tyr346Ter	rs4503083	0.23	0.063	159	0.36	East Asian		keep				Present work
IFNA10	9	9p21.3	p.Cys20Ter	rs10119910	0.3231		317	0.5131	East Asian	1KG genotype info collected from gnomAD, Former rs76656219	keep			Rausell A., et al. 2020
IFNE	9	9p21.3	p.Gln71Ter	rs2039381	0.098	0.017	43	0.184	East Asian		keep			Rausell A., et al. 2020
IFNL4	19	19q13.2	p.Gly23AlafsTer72	rs11322783	0.368	0.188	471	0.707	African		keep				Present work	Sorrentino, L., et al., 2022
IGHV3-11	14	14q32.33	p.Trp7Ter	rs569141875	0.0003	0	0	0.001	African	No homozygous genotype for LoF mutation was found in the 1KG	remove				Present work
IGHV5-10-1	14	14q32.33								No Lof mutation was found in the 1KG	remove				Present work
IGKV1-13	2	2p11.2								Pseudogene	remove				Present work
IGKV1-39	2	2p11.2	p.Arg18Ter	rs13392194	0.1068		5	0.2790	African	1KG genotype info collected from gnomAD	keep				Present work
IGKV2-29	2	2p11.2								Pseudogene	remove				Present work
IGKV3D-15	2	2p11.2	p.Trp114Ter	rs71241757	0.023	0.003	8	0.059	European		keep				Present work
IGLC6	22	22q11.22								Pseudogene	remove				Present work
IGLV3-22	22	22q11.22	p.Glu63AspfsTer10	rs77364963	0.249		221	0.3687	African	1KG genotype info collected from gnomAD	keep				Present work
IGLV3-9	22	22q11.22	p.Glu78SerfsTer14	rs567235608	0,001	0	0	0,003	European	No homozygous genotype for LoF mutation was found in the 1KG	remove				Present work
IGLV7-46	22	22q11.22	p.Pro15GlnfsTer9	rs543512628	0.004	0	0	0.019	American	No homozygous genotype for LoF mutation was found in the 1KG	remove				Present work
IL34	16	16q22.1	p.Tyr213Ter	rs4985556	0.06	0.006	14	0.104	European		keep			Rausell A., et al. 2020
KCNMB3	3	3q26.32	p.Val252TyrfsTer4	rs143962239	0.089	0.016	40	0.227	African		keep			Rausell A., et al. 2020
KIAA1755	20	20q11.23	p.Arg510Ter	rs41282820	0.006	0	0	0.01	European	No homozygous genotype for LoF mutation was found in the 1KG	remove				Present work
KIR2DS4	19	19q13.42	p.Ile152GlnfsTer154	rs551456772	0.266	0.188	470	0.423	East asian		keep		Abascal F., et al. 2018
KLK12	19	19q13.41	c.457+2T>C (SD)	rs3745540	0.534	0.304	760	0.637	East Asian	Affects all splice variants	keep			Rausell A., et al. 2020
KRT24	17	17q21.2	p.Asn222LysfsTer11	rs11309872	0.465	0.243	609	0.628	American		keep			Rausell A., et al. 2020	Present work
KRT37	17	17q21.2	p.Gln235Ter	rs78158550	0.172	0.044	110	0.321	East Asian		keep			Rausell A., et al. 2020
KRTAP10-6	21	21q22.3	p.Cys261Ter	rs233303	0.216	0.052	130	0.321	East Asian		keep			Rausell A., et al. 2020
KRTAP1-1	17	17q21.2	p.Gln51Ter	rs3213755	0.1991		18	0.2429	East Asian	1KG genotype info collected from gnomAD	keep			Rausell A., et al. 2020
KRTAP13-2	21	21q22.11	p.Cys135Ter	rs877346	0.318	0.119	119	0.448	European		keep			Rausell A., et al. 2020
KRTAP4-8	17	17q21.2	p.Met1?	rs201764113	0.564	0.331	828	0.654	African	Rausell A., et al. 2020 identified rs756789817 which is not found in the 1000k genomes	keep			Rausell A., et al. 2020
KRTAP7-1	21	21q22.11								No Lof mutation was found in the 1KG	remove				Present work
LGALS8	1	1q43	p.Leu153Ter	rs2273865	0.131	0.023	57	0.221	African		keep			Rausell A., et al. 2020
LILRA3	19	19q13.4								No Lof mutation was found in the 1KG, Rausell A., et al. 2020 identified rs138741442, rs201804218 and rs11574607 non of which are found in the 1000k genomes	remove			Rausell A., et al. 2020
LOC100421910 (OR5R1)	X	Xq26.2								Pseudogene	remove		Abascal F., et al. 2018		Present work
LPA	6	6q25.3-q26	c.4289+1G>A (SD)	rs41272114	0.023	0.002	6	0.078	American		keep			Rausell A., et al. 2020
MAL2	8	8q24.12								No Lof mutation was found in the 1KG	remove				Present work
MDP1	14	14q12	p.Leu165Ter	rs3215610	0.204	0.065	163	0.434	African		keep			Rausell A., et al. 2020
MOK	14	14q32.31	p.Arg94Ter	rs34931752	0.051	0.004	9	0.099	African		keep			Rausell A., et al. 2020
MROH5	8	8q24.3	p.Ter925Gln	rs6578185	0.654	0.449	1124	0.758	African		keep		Abascal F., et al. 2018		Present work
MS4A12	11	11q12.2	p.Gln71Ter	rs2298553	0.478	0.244	610	0.534	African		keep			Rausell A., et al. 2020
MS4A14	11	11q12.2	p.Ile56SerfsTer10	rs3217518	0.587	0.353	884	0.709	American		keep				Present work	Lee, H.A., et al., 2018
MT1L	16	16q13								Pseudogene	remove				Present work
MYCT1	6	6q25.2	p.Asp22GlufsTer34	rs3841162	0.084	0.012	19	0.141	East Asian	Former rs71713548	keep			Rausell A., et al. 2020
NACA2	17	17q23.2	p.Arg197Ter	rs17610181	0.148	0.03	76	0.283	South Asian		keep			Rausell A., et al. 2020
NAT8B	2	2p13.1	p.Gln168Ter	rs4852974	0.233	0.063	157	0.29	East Asian		keep		Abascal F., et al. 2018		Present work	Veiga-da-Cunha, M., et al., 2010
NEBL (C10orf113)										No Lof mutation was found in the 1KG for the canonical transcript, Rausell A., et al. 2020. , rs45546236, rs72102767 not found in the canonical isoform (ENST00000377122.9), found in a shorter transcript 270aa (ENST00000417816.2).	remove			Rausell A., et al. 2020
NUDT13	10	10q22.2	p.Lys330Ter	rs11381190	0.053	0.012	31	0.182	African	Frameshift mutation	keep			Rausell A., et al. 2020
OR10A6	11	11p15.4	c.-1854+1G>C (SD)	rs146182428	0.012	0.001	3	0,042	African		keep		Abascal F., et al. 2018		Present work
OR10AC1	7	7q35	p.Pro90HisfsTer237	rs34333193	0.755	0.589	1476	0.968	African		keep		Abascal F., et al. 2018		Present work
OR10AD1	12	12q13.11	p.Ser68ValfsTer55	rs144247841	0.203	0.046	115	0.235	European		keep			Rausell A., et al. 2020
OR10C1	6	6p22.1	p.Gln55Ter	rs17184009	0.028	0.004	9	0.095	African		keep		Abascal F., et al. 2018		Present work
OR10J1	1	1q23.2	p.Cys253Ter	rs12409540	0.084	0.011	118	0.157	American		keep			Rausell A., et al. 2020
OR10J4	1	1q23.2	p.Leu198PhefsTer115	rs11419544	0.905	0.837	2096	0.986	South Asian		keep		Abascal F., et al. 2018		Present work
OR10X1	1	1q23.1	p.Trp66Ter	rs863362	0.502	0.265	663	0.585	East Asian		keep		Abascal F., et al. 2018	Rausell A., et al. 2020	Present work
OR11H7	14	14q11.2	p.Ter227Gln	rs1953558	0.536	0.293	733	0.647	East Asian		keep		Abascal F., et al. 2018		Present work
OR12D1	6	6p22.1	p.Ter239Ser	rs1011985	0.768	0.595	1491	0.836	European		keep		Abascal F., et al. 2018		Present work
OR12D2	6	6p22.1	p.Ala241ProfsTer6	rs527311789	0.002	0	0	0.008	African	No homozygous genotype for LoF mutation was found in the 1KG	remove		Abascal F., et al. 2018		Present work
OR13C7	9	9p13.3	p.Ter187Arg	rs10814311	0.82	0.677	1696	0.939	East Asian		keep		Abascal F., et al. 2018		Present work
OR1A1	17	17p13.3	p.Arg219Ter	rs200334864	0.0003	0	0	0.001	African	No homozygous genotype for LoF mutation was found in the 1KG	remove				Present work
OR1B1	9	9q33.2	p.Leu14PhefsTer9	rs11421222	0.409	0.182	456	0.504	European		keep		Abascal F., et al. 2018	Rausell A., et al. 2020	Present work
OR1D4	17	17p13.3								Pseudogene	remove				Present work
OR1D5	17	17p13.3	p.Tyr120MetfsTer17	rs142753580	0.06	0.016	40	0.222	African		keep			Rausell A., et al. 2020
OR1E3	17	17p13.3								Pseudogene	remove				Present work
OR1F1	16	16p13.3	p.Cys54Ter	rs140644764	0.0001	0	0	0.001	European	No homozygous genotype for LoF mutation was found in the 1KG	remove				Present work
OR1P1	17	17p13.3	p.Ter185Lys	rs7222006	0,718	0.52	1302	0.884	European		keep				Present work
OR1S1	11	11q12.1	p.Ter313Trp	rs7103033	0.566	0.36	901	0.778	African		keep		Abascal F., et al. 2018		Present work
OR2AG1	11	11p15.4	p.Lys236Ter	rs201084796	0.005	0.0003	1	0.026	South Asian		keep		Abascal F., et al. 2018		Present work
OR2B11	1	1q44	p.Phe8SerfsTer2	rs35305980	0.449	0.21	526	0.58	South Asian		keep			Rausell A., et al. 2020
OR2D2	11	11p15.4	p.Lys270IlefsTer14	rs10566026	0.027	0.004	10	0.097	African		keep			Rausell A., et al. 2020
OR2D3	11	11p15.4	p.Leu121PhefsTer13	rs59264610	0.052	0.007	17	0.117	African		keep			Rausell A., et al. 2020
OR2F1	7	7q35	n.234-2A>G (SA)	rs115407164	0,011	0.001	2	0.039	African		keep		Abascal F., et al. 2018		Present work
OR2J1	6	6p22.1	p.Gln194Ter	rs2394517	0.337	0.153	384	0.582	European		keep		Abascal F., et al. 2018	Rausell A., et al. 2020	Present work
OR2L8	1	1q44	p.Tyr289Ter	rs10888281	0.746	0.627	1571	0.945	European		keep		Abascal F., et al. 2018	Rausell A., et al. 2020	Present work
OR2S2	9	9p13.3	p.Tyr36Ter	rs144882847	0.006	0.001	2	0.031	South Asian		keep		Abascal F., et al. 2018		Present work
OR2T11	1	1q44	p.Ser107Ter	rs149866013	0,023	0.012	30	0,082	African		keep		Abascal F., et al. 2018	Rausell A., et al. 2020	Present work
OR2T27	1	1q44	p.Arg293Ter	rs141113411	0.046	0.015	15	0.166	African	Frameshift mutation	keep			Rausell A., et al. 2020
OR2T4	1	1q44	p.Ile225SerfsTer8	rs34079073	0.401	0.163	408	0.481	European		keep			Rausell A., et al. 2020
OR2T7	1	1q44	p.Ter133Cys	rs1782240	0.669		>1	0.7265	East Asian	Rausell et identified rs140946811 however in this work we found that the premature stop codon rs1782240 is more frequente (dbSNP)	keep			Rausell A., et al. 2020
OR2V2	5	5q35.3	p.Cys107LeufsTer30	rs140598308	0.077	0.009	23	0.151	African		keep			Rausell A., et al. 2020
OR2W3	1	1q44	p.Ala300GlyfsTer?	rs80255919	0.134	0.024	59	0.202	South Asian	Former rs112696640	keep			Rausell A., et al. 2020
OR2W5P	1	1q44								Pseudogene	remove				Present work
OR3A1	17	17p13.3	p.Lys92Ter	rs7218125	0,022	0.001	3	0.078	African		keep				Present work
OR4A8	11	11q11	p.Glu186Ter	rs192424769	0,002	0.0003	1	0.009	East Asian		keep		Abascal F., et al. 2018		Present work
OR4C11	11	11q11	p.Gln157Ter	rs75423534	0.069	0.037	92	0.132	European		keep			Rausell A., et al. 2020
OR4C16	11	11q11	p.Gln17Ter	rs1459101	0.253	0.079	197	0.391	East Asian		keep		Abascal F., et al. 2018	Rausell A., et al. 2020	Present work
OR4C45	11	11p11.12	p.Ter60Try	rs397826261	0.5584		866	0.8142	African	1KG genotype info collected from gnomAD	keep				Present work
OR4C5	11	11p11.2								No Lof mutation was found in the 1KG	remove				Present work
OR4D10	11	11q12.1	p.Glu231Ter	rs75898556	0.077	0.01	26	0.159	African		keep			Rausell A., et al. 2020
OR4D6	11	11q12.1	p.Arg233GlyfsTer15	rs77048571	0.042	0.007	17	0.111	African		keep			Rausell A., et al. 2020
OR4E1	14	14q11.2	p.Cys244TyrfsTer52	rs372627238	0.002	0	0	0.006	African	No homozygous genotype for LoF mutation was found in the 1KG	remove				Present work
OR4E2	14	14q11.2	p.Tyr132Ter	rs553173765	0.0001	0	0	0.001	African	No homozygous genotype for LoF mutation was found in the 1KG	remove				Present work
OR4K3	14	14q11.2	p.Trp208LeufsTer109	rs5807006	0,614	0.335	839	0.772	European		keep				Present work
OR4L1	14	14q11.2	p.Ile83ThrfsTer10	rs33965693	0.532	0.306	767	0.689	South Asian		keep				Present work
OR4P4	11	11q11	p.Tyr63Ter	rs76160133	0.285	0.191	478	0.479	South Asian		keep			Rausell A., et al. 2020
OR4Q2	14	14q11.2	p.Leu180CysfsTer135	rs34315947	0.576	0.348	871	0.743	East Asian		keep		Abascal F., et al. 2018		Present work
OR4X1	11	11p11.2	p.Tyr273Ter	rs10838851	0.604	0.371	929	0.745	European		keep		Abascal F., et al. 2018	Rausell A., et al. 2020	Present work
OR4X2	11	11p11.2	p.Tyr27Ter	rs7120775	0.175	0.082	54	0.288	African		keep		Abascal F., et al. 2018	Rausell A., et al. 2020	Present work
OR51B2	11	11p15.4	p.Leu11CysfsTer2	rs375227790	0.001	0	0	0.003	South Asian	No homozygous genotype for LoF mutation was found in the 1KG	remove		Abascal F., et al. 2018		Present work
OR51B5	11	11p15.4	p.Ala66GlyfsTer48	rs147062602	0.05	0.005	13	0.138	African		keep			Rausell A., et al. 2020
OR51F1	11	11p15.4	p.Arg99ValfsTer41	rs34672924	0.216	0.083	209	0.457	African		keep		Abascal F., et al. 2018	Rausell A., et al. 2020	Present work
OR51G1	11	11p15.4	p.Thr71ArgfsTer19	rs145179083	0.004	0	0	0.012	European	No homozygous genotype for LoF mutation was found in the 1KG	remove		Abascal F., et al. 2018		Present work
OR51I1	11	11p15.4	p.Gln15Ter	rs16930998	0.128	0.035	88	0.358	East Asian		keep			Rausell A., et al. 2020
OR51I2	11	11p15.4	p.Asn239ThrfsTer18	rs35301588	0.17	0.055	138	0.371	European		keep			Rausell A., et al. 2020
OR51J1	11	11p15.4								Pseudogene	remove				Present work
OR51Q1	11	11p15.4	p.Arg236Ter	rs2647574	0.454	0.234	587	0.702	East Asian		keep			Rausell A., et al. 2020	Present work
OR52A1	11	11p15.4	p.Ser269ValfsTer13	rs112098990	0.196	0.059	148	0.338	South Asian		keep			Rausell A., et al. 2020
OR52B4	11	11p15.4	p.Leu41PhefsTer44	rs11310407	0.32	0.125	313	0.419	American		keep		Abascal F., et al. 2018	Rausell A., et al. 2020	Present work
OR52D1	11	11p15.4	p.Thr204AlafsTer33	rs36066208	0.093	0.014	35	0.178	European		keep			Rausell A., et al. 2020	Present work
OR52E1	11	11p15.4	p.Ile260HisfsTer50	rs5789358	0.443	0.22	552	0.583	African		keep		Abascal F., et al. 2018		Present work
OR52H1	11	11p15.4	p.Phe62SerfsTer9	rs374926660	0.005	0	0	0.017	African	No homozygous genotype for LoF mutation was found in the 1KG	remove				Present work
OR52L1	11	11p15.4								No Lof mutation was found in the 1KG	remove				Present work
OR52N4	11	11p15.4	p.Arg172Ter	rs4910844	0,214	0.05	125	0.278	European		keep			Rausell A., et al. 2020	Present work
OR52P1	11	11p15.4	p.Cys13ValfsTer174	rs34463490	0,608	0.376	942	0.473	American		keep				Present work
OR52R1	11	11p15.4								No Lof mutation was found in the 1KG	remove		Abascal F., et al. 2018		Present work
OR52Z1P	11	11p15.4								Pseudogene	remove		Abascal F., et al. 2018		Present work
OR5AC1	3	3q11.2	p.Phe86LeufsTer223	rs5851097	0.5	0.259	648	0.56	African		keep		Abascal F., et al. 2018		Present work
OR5AL1	11	11q12.1	p.Tyr157CysfsTer?	rs10633383	0,900	0.815	2040	0.941	African		keep		Abascal F., et al. 2018		Present work
OR5AR1	11	11q12.1	p.Gln19Ter	rs11228710	0.623	0.432	1082	0.78	South Asian		keep		Abascal F., et al. 2018	Rausell A., et al. 2020	Present work
OR5D13	11	11q11	p.Gln198Ter	rs74548274	0.002	0	0	0.01	East Asian	No homozygous genotype for LoF mutation was found in the 1KG	remove		Abascal F., et al. 2018		Present work
OR5G3	11	11q12.1	p.Trp115LeufsTer201	rs75762927	0.727	0.538	1348	0.839	South Asian		keep		Abascal F., et al. 2018		Present work
OR5H6	3	3q11.2	p.Gly64GlufsTer24	rs539049214	0.001	0	0	0.004	East Asian	No homozygous genotype for LoF mutation was found in the 1KG	remove		Abascal F., et al. 2018		Present work
OR5H8	3	3q11.2	p.Leu184Ter	rs2316271	0.472	0.258	645	0.731	East Asian		keep		Abascal F., et al. 2018		Present work
OR5K2	3	3q11.2	p.Tyr218Ter	rs55639376	0.124	0.016	40	0.16	European		keep			Rausell A., et al. 2020
OR5K4	3	3q11.2	p.Ile301LeufsTer2	rs11288615	0.336	0.145	364	0.587	European		keep			Rausell A., et al. 2020
OR5L1	11	11q12.1								No Lof mutation was found in the 1KG	remove		Abascal F., et al. 2018		Present work
OR5M1	11	11q12.1	p.Cys143TrpfsTer19	rs71931749	0.127	0.019	47	0.201	European	Former rs72003051	keep			Rausell A., et al. 2020
OR6C1	12	12q13.2	p.Glu9ArgfsTer10	rs5798345	0.329	0.113	284	0.45	American		keep			Rausell A., et al. 2020
OR6C74	12	12q13.2	p.Arg62Ter	p.Arg62Ter	0.236	0.061	152	0.377	South Asian		keep			Rausell A., et al. 2020
OR6J1	14	14q11.2								No Lof mutation was found in the 1KG	remove				Present work
OR6Q1	11	11q12.1	p.Leu229CysfsTer21	rs34846253	0.119	0.022	56	0.205	European		keep		Abascal F., et al. 2018	Rausell A., et al. 2020	Present work
OR7C2	19	19p13.12	p.Ser238PhefsTer31	rs567235261	0.001	0	0	0.003	American	No homozygous genotype for LoF mutation was found in the 1KG	remove				Present work
OR8B3	11	11q24.2	p.Leu184ProfsTer23	rs201661436	0.035	0.003	8	0.101	South Asian		keep			Rausell A., et al. 2020
OR8B4	11	11q24.2								No Lof mutation was found in the 1KG	remove		Abascal F., et al. 2018		Present work
OR8D2	11	11q24.2								No Lof mutation was found in the 1KG	remove		Abascal F., et al. 2018		Present work
OR8G1	11	11q24.2	p.Tyr259Ter	rs4268525	0.555	0.326	817	0.716	South Asian		keep				Present work
OR8J2	11	11q12.1	p.Ter64Gly	rs55684887	0,938	0.881	2207	0,999	East Asian		keep		Abascal F., et al. 2018		Present work
OR8K3	11	11q12.1	p.Gln260Ter	rs117366703	0.006		0	0.021	European	No homozygous genotype for LoF mutation was found in the 1KG	remove		Abascal F., et al. 2018		Present work
OR8U3	11	11q12.1	p.Arg54Ter	rs143356825	0.0001	0	0	0.001	American	No homozygous genotype for LoF mutation was found in the 1KG	remove				Present work
OR9K2	12	12q13.2								No Lof mutation was found in the 1KG, Rausell A., et al. 2020 identified rs58036029 located in the 5ÚTR region	remove			Rausell A., et al. 2020
OVCH2	11	11p15.4	p.Cys485Ter	rs548874578	0.0001	0	0	0.001	American	No homozygous genotype for LoF mutation was found in the 1KG	remove				Present work
P2RX5	17	17p13.2	p.Asn112ThrfsTer36	rs3215407	0.573	0.392	981	0.814	East Asian	Former rs773491578	keep			Rausell A., et al. 2020
PBOV1	6	6q23.3	p.Leu117ProfsTer33	rs3841283	0.156	0.04	99	0.358	East Asian		keep			Rausell A., et al. 2020
PCDHGA8	5	5q31.3	p.Asn175IlefsTer16	rs3214276	0.128	0.022	55	0.175	African		keep			Rausell A., et al. 2020
PGPEP1L	15	15q26.3	p.Val111GlyfsTer40	rs5814919	0.443	0.227	569	0.621	South Asian		keep			Rausell A., et al. 2020
PKD1L2	16	16q23.2	p.Arg1040Ter	rs12925771	0.387	0,184	460	0.669	East Asian		keep		Abascal F., et al. 2018		Present work
PKD2L1	10	10q24.31	p.Arg407Ter	rs7904983	0.055	0.01	25	0.194	African		keep			Rausell A., et al. 2020
PKHD1L1	8	8q23.1-q23.2	c.7246+1G>C (SD)	rs17368310	0.055	0.01	25	0.223	American		keep			Rausell A., et al. 2020
PNLIPRP2	10	10q25.3	p.Trp357Ter	rs4751995	0.522	0.28	725	0.532	East Asian		keep		Abascal F., et al. 2018		Present work	Németh, B.C., et al., 2018
PRB1	12	12p13.2	c.34-1G>A (SA)	rs113277863	0.037	0.003	8	0.122	African	Affects both isoforms / alternative transcripts	keep				Present work	Azen, E.A., et al. 1993
PRSS48	4	4q31.3	p.Ser44ArgfsTer21	rs77216366	0.212	0.066	166	0.42	European	Affects both isoforms	keep				Present work
PSAPL1	4	4p16.1	p.Trp33Ter	rs202126632	0.0001	0	0	0.001	South Asian	No homozygous genotype for LoF mutation was found in the 1KG	remove				Present work
PSG1	19	19q13.2	p.Arg288Ter	rs12986075	0.072	0.014	36	0.195	European		keep			Rausell A., et al. 2020
PSG7	19	19q13.31	p.Arg98Ter	rs113247044	0.86		1864	0.9889	East Asian	1KG genotype info collected from gnomAD	keep				Present work
PSG8	19	19q13.2	p.Tyr120ThrfsTer6	rs11355507	0.102	0.014	34	0.191	African		keep			Rausell A., et al. 2020
PSG9	19	19q13.31	c.65-1G>A (SA)	rs3746297	0.189	0.043	107	0.38	East Asian		keep			Rausell A., et al. 2020
PSORS1C1	6	6p21.33	p.His40ProfsTer3	rs9278990	0.139	0.018	45	0.207	American	Former rs138474986	keep			Rausell A., et al. 2020
PSORS1C2	6	6p21.33	p.Pro94LeufsTer35	rs79153019	0.053	0.003	7	0.101	European	Former rs144826968	keep			Rausell A., et al. 2020
PTCHD3	10	10p12.1	p.Ter768Gln	rs2505323	0.55	0.324	812	0.683	European	Testis specific	keep			Rausell A., et al. 2020	Present work	Ghahramani Seno, M.M., et al., 2011
RABL2A	2	2q14.1	p.Ala78GlnfsTer35	rs201528381	0.049	0.003	8	0.099	East Asian		keep			Rausell A., et al. 2020
RETNLB	3	3q13.13	p.Leu14Ter	rs5851607	0.092	0.013	33	0.191	European		keep			Rausell A., et al. 2020
RFPL1	22	22q12.2	p.Gln243Ter	rs12484086	0.125	0.016	40	0.21	African		keep			Rausell A., et al. 2020
RHBG	1	1q22	p.Trp100Ter	rs2245623	0.271	0.091	229	0.456	European		keep				Present work
RHD	1	1p36.11	p.Tyr269Ter	rs141833592	0.015	0.04	11	0.05	African	Rhesus blood group	keep				Present work	Wagner, F.F. and W.A. Flegel, 2000
RNF32	7	7q36.3	c.852+2T>C (SD)	rs3823617	0.073	0.006	15	0.132	African		keep			Rausell A., et al. 2020
RP11-1396O13.13		ENSG00000219492								Pseudogene	remove			Rausell A., et al. 2020
RP11-166B2.1 (NPIPB2)	16	16p13.13	p.His129ArgfsTer6	rs71139503	0.9627		>1	1	East Asian	Pseudogene, near fixation	remove			Rausell A., et al. 2020
SCYGR10	2	2q36.3	p.Cys29Ter	rs144457324	0.113	0.018	44	0.287	East Asian		keep				Present work
SCYGR9	2	2q36.3								Pseudogene	remove				Present work
SDR42E1	16	16q23.3	p.Gln30Ter	rs11542462	0.073	0.013	32	0.161	South Asian		keep			Rausell A., et al. 2020
SEC14L4	22	22q12.2	p.Glu134Ter	rs35032582	0.03	0.004	9	0.11	African		keep			Rausell A., et al. 2020
SEC22B	1	1p12								No Lof mutation was found in the 1KG	remove				Present work
SERPINA2	14	14q32.13	p.Leu130SerfsTer10	rs149961411	0.068	0.012	30	0.235	American	Other mutation loss of start has no impact	keep		Abascal F., et al. 2018		Present work	Marques, P.I., et al., 2013
SERPINB11	18	18q21.33	p.Glu90Ter	rs4940595	0.5495		796	0.7153	European	1KG genotype info collected from gnomAD	keep				Present work	Seixas, S., et al., 2012
SIGLEC12	19	19q13.41	p.Gln29Ter	rs16982743	0.186	0.052	129	0.368	African		keep			Rausell A., et al. 2020	Present work	Mitra, N., et al., 2011
SIGLEC16	19	19q13.33	p.Ter344Ser	rs8111526	0.505	0.285	713	0.746	European		keep				Present work
SIGLEC5	19	19q13.41	p.Arg356Ter	rs8108078	0.045	0.01	25	0.161	African	Conflicting information NCBI indicates coding Ensembl classifies as Long non-coding RNA	keep			Rausell A., et al. 2020
SLC22A10	11	11q12.3	p.Trp96Ter	rs1790218	0.434	0.2	501	0.506	American		keep			Rausell A., et al. 2020
SLC22A14	3	3p22.2	c.517-2A>C (SA)	rs753331	0.06	0.016	40	0.263	East Asian		keep			Rausell A., et al. 2020
SLC22A25	11	11q12.3	c.403-2A>G (SA)	rs1783657	0.072	0.016	41	0.257	African		keep			Rausell A., et al. 2020
SLC6A18	5	5p15.33	p.Tyr319Ter	rs7447815	0.349	0.133	334	0.404	South Asian		keep			Rausell A., et al. 2020
SLFN12L	17	17q12	p.Leu154TrpfsTer11	rs143471015	0.066	0.008	19	0.143	East Asian		keep			Rausell A., et al. 2020
SLFN13	17	17q12	p.Tyr14Ter	rs8072510	0.093	0.01	25	0.133	East Asian		keep			Rausell A., et al. 2020
SPATA 45 (C1orf227)	1		p.Arg37Ter	rs80161538	0.026	0.005	12	0.127	East Asian		keep			Rausell A., et al. 2020
SPATA4	4	4q34.2	p.Arg279LysfsTer4	rs28381989	0.042	0.004	11	0.136	European		keep			Rausell A., et al. 2020
SPATA8										Long non-coding RNA	remove			Rausell A., et al. 2020
SPEGNB	2	2q35	p.Val64GlyfsTer26	rs11437065	0.058	0.005	13	0.082	East Asian		keep				Present work
SPMAP2 (THEG)	19	19p13.3	p.Trp168Ter	rs73489977	0.037	0.005	12	0.134	African		keep			Rausell A., et al. 2020
TAAR2	6	6q23.2	p.Trp168Ter	rs8192646	0.059	0.009	23	0.189	East Asian		keep				Present work
TAAR3P	6	6q23.2								Pseudogene	remove				Present work
TAAR9	6	6q23.2	p.Cys14Ter	rs377459700	0.002	0	0	0.009	South Asian	No homozygous genotype for LoF mutation was found in the 1KG	remove				Present work
TCHHL1	1	1q21.3	p.Gln656Ter	rs150014958	0.033	0.007	17	0.138	American		keep			Rausell A., et al. 2020
TEX26	13	13q12.3	c.313-1G>A (SA)	rs12857479	0.255	0.085	212	0.363	European		keep			Rausell A., et al. 2020
TFGP1	6	6p21.2								Pseudogene	remove				Present work
TIGD6	5	5q32	p.Glu345LysfsTer11	rs3832324	0.519	0.281	704	0.607	European		keep			Rausell A., et al. 2020
TLR5	1	1q41	p.Arg392Ter	rs5744168	0.05	0.003	8	0.103	South Asian		keep			Rausell A., et al. 2020
TMEM158	3	3p21.31	p.Cys13TrpfsTer63		3e-05	0	0	0.00016	European Non- Finnish	No homozygous genotype for LoF mutation was found in the 1KG	remove				Present work
TPSB2	16	16p13.3	p.Cys59Ter	rs72633259	0.399	0.204	510	0.677	East Asian		keep				Present work
TPSD1	16	16p13.3	p.Glu43ArgfsTer11	rs3830782	0.268	0.085	213	0.419	African		keep			Rausell A., et al. 2020
TRAV29DV5	14	14q11.2	p.Tyr62Ter	rs377582673	0.002	0	0	0.007	African	No homozygous genotype for LoF mutation was found in the 1KG	remove				Present work
TRAV3	14	14q11.2	p.Ser22Ter	rs558219250	0.0001	0	0	0.001	East Asian	No homozygous genotype for LoF mutation was found in the 1KG	remove				Present work
TRBV10-1	7	7q34	p.Glu98Ter	rs17249	0.249	0.077	193	0.438	European		keep				Present work
TRBV16	7	7q34	p.Tyr50Ter	rs17284	0.1408		163	0.5039	African	1KG genotype info collected from gnomAD	keep				Present work
TRBV30	7	7q34	p.Arg54Ter	rs17267	0.144	0.029	72	0.262	European		keep				Present work
TRBV6-2	7	7q34	p.Ser112AlafsTer	rs1243447688	0.0012		0	0.004666	African	1KG genotype info collected from gnomAD, No homozygous genotype for LoF was found in the 1KG	remove				Present work
TRBV7-4	7	7q34	c.50-1G>A (SA)	rs149835058	0.017	0.0003	1	0.061	African	Single canonical transcript two exons	keep				Present work
TXNRD3NB (TXNRD3)										No Lof mutation was found in the 1KG, Rausell A., et al. 2020 identified rs57404214 which correspondes to a variant located in a non coding transcript.	remove			Rausell A., et al. 2020
UBE2NL	x	Xq27.3	p.Ter89Leu	rs237520	0.617	0,2-XX, 0,29-XY	500-XX, 734-XY	0.628	African		keep		Abascal F., et al. 2018		Present work
ULBP3	6	6q25.1	p.Tyr18Ter	rs72501734	0.032	0.002	4	0.042	East Asian		keep			Rausell A., et al. 2020
UNC93A	6	6q27	p.Trp151Ter	rs2235197	0.11	0.016	40	0.172	East Asian		keep			Rausell A., et al. 2020
VN1R3	16	16p11.2								Pseudogene	remove				Present work
VN1R5	1	1q44	p.Ter46Gln	rs1778540	0.218	0.069	173	0.442	African		keep				Present work
VN1R57P	12	12q21.31								Pseudogene	remove				Present work
VWDE	7	7p21.3	p.Arg385Ter	rs17165936	0.167	0.033	83	0.208	South Asian		keep				Present work
ZACN	17	17q25.1	p.Gln281Ter	rs1043149	0.189	0.05	124	0.318	American		keep			Rausell A., et al. 2020	Present work
ZAN	7	7q22.1	p.Trp1883Ter	rs2293766	0.178	0.072	181	0.508	East Asian	Testis specific	keep				Present work
ZBED6CL (ZBED10P)										Pseudogene	remove			Rausell A., et al. 2020
ZNF117	7	7q11.21	p.Arg428Ter	rs1404453	0.882	0.786	1969	0.971	South Asian		keep			Rausell A., et al. 2020
ZNF474	5	5q23.2	p.Leu318Ter	rs3217313	0.186	0.054	136	0.417	African	Frameshift mutation	keep			Rausell A., et al. 2020
ZNF480	19	19q13.41	p.Cys3Ter	rs3217319	0.599	0.383	959	0.757	South Asian		keep			Rausell A., et al. 2020
ZNF681	19	19p12	p.Cys203TrpfsTer5	rs61397759	0.113	0.017	42	0.2	European		keep				Present work
ZNF80	3	3q13.31	p.Tyr245Ter	rs3732781	0.186	0.042	104	0.293	South Asian		keep			Rausell A., et al. 2020
ZNF812										Pseudogene	remove			Rausell A., et al. 2020
ZNF860	1	3p23-p22.3	p.Arg143Ter	rs4639011	0.081	0.021	53	0.276	African		keep			Rausell A., et al. 2020
